# Supplementary material for: H3K4me2 distinguishes a distinct class of enhancers during the maternal-to-zygotic transition
Source: bioRxiv. 2024 Aug 26:2024.08.26.609713. Preprint. [Version 1] doi: 10.1101/2024.08.26.609713 (PMC11383010; doi:10.1101/2024.08.26.609713)
Supplement: Supplement 2 [file media-2.xlsx]

## Sheet: Distal enhancers
chr	start	end	name	inferred_orientation	category	enh_status	subtype	svm_prediction	dome_k4me1_lg_enrich	dome_k4me2_lg_enrich	dome_k4me3_lg_enrich	dome_k9ac_lg_enrich	dome_k27ac_lg_enrich	dome_h4k16ac_lg_enrich	dome_k56ac_lg_enrich	dome_k64ac_lg_enrich	dome_k122ac_lg_enrich	dome_ntac_lg_enrich
chr23	5744239	5744317	atac_L22527	-	dist_enh	active	k4me2_hi	prom	3.77	4.84	1.12	1.97	1.73	1.16	-0.365	1.43	0.73	1.86
chr16	36413725	36413986	atac_L10903	+	dist_enh	active	k4me2_hi	enh	4.24	4.73	0.342	1.56	0.806	0.89	2.16	2	0.556	0.972
chr11	25555034	25555157	atac_L03522	+	dist_enh	active	k4me2_hi	prom	3.95	4.67	0.331	1.55	1.74	0.958	2.61	1.85	0.799	0.456
chr18	45855116	45855264	atac_L14279	-	dist_enh	active	k4me2_hi	prom	3.21	4.56	0.432	2.03	1.43	1.2	1.97	1.91	0.983	1.19
chr20	26983381	26983493	atac_L18639	-	dist_enh	active	k4me2_hi	prom	4.12	4.53	0.607	1.5	0.956	0.5	3.14	2.06	-0.355	0.656
chr16	36414677	36414825	atac_L10904	-	dist_enh	active	k4me2_hi	enh	4.12	4.48	-0.0686	1.46	1.14	1.08	1.83	1.94	0.993	0.853
chr19	11852340	11852447	atac_L14909	-	dist_enh	active	k4me2_hi	prom	2.99	4.42	0.477	1.34	1.06	0.175	-0.642	1.66	0.155	0.697
chr16	36414972	36415074	atac_L10905	-	dist_enh	active	k4me2_hi	enh	3.78	4.4	-0.372	1.32	0.938	0.736	0.717	1.52	0.517	0.67
chr9	52332618	52332728	atac_L40144	-	dist_enh	active	k4me2_hi	prom	3.74	4.38	1.26	2.39	1.63	1.6	2.15	2.91	1.3	1.34
chr3	60090676	60090799	atac_L28189	+	dist_enh	active	k4me2_hi	prom	3.28	4.36	1.84	1.75	1.66	1.45	1.38	2.74	0.912	-0.17
chr9	2783495	2783591	atac_L38945	-	dist_enh	active	k4me2_hi	prom	3.73	4.36	0.739	0.806	1.11	1.02	-0.772	1.47	1.22	0.576
chr5	10214588	10214689	atac_L30875	+	dist_enh	active	k4me2_hi	prom	3.97	4.31	0.813	0.372	0.828	0.728	-0.358	1.21	1.33	0.465
chr18	36766322	36766642	atac_P02713	-	dist_enh	active	k4me2_hi	prom	3.41	4.29	0.706	2.21	1.91	1.68	1.19	2.83	1.56	0.551
chrUn_KN149779v1	19782	19882	atac_L40452	+	dist_enh	active	k4me2_hi	prom	3.17	4.24	1.15	1.8	1.66	1.68	2.63	1.5	0.443	2.13
chr15	3108897	3108971	atac_L08508	-	dist_enh	active	k4me2_hi	prom	3.77	4.2	0.934	1.85	1.83	1.11	-0.9	2.01	1.58	0.734
chr15	3108232	3108326	atac_L08507	+	dist_enh	active	k4me2_hi	prom	3.81	4.16	0.909	1.7	1.76	1.02	0.459	1.8	1.46	0.621
chr16	43454214	43454386	atac_L11138	+	dist_enh	active	k4me2_hi	prom	2.91	4.14	0.539	0.852	1.08	1.08	1.14	1.09	1.77	1.18
chr15	46932833	46932991	atac_L09713	+	dist_enh	active	k4me2_hi	prom	2.63	4.1	0.821	1.29	1.04	0.621	2.15	1.63	0.883	-0.736
chr16	39638251	39638399	atac_L11025	+	dist_enh	active	k4me2_hi	prom	4.96	4.08	0.0912	0.834	1.12	0.959	1.76	2.35	0.702	2.22
chr2	42379117	42379458	atac_P03346	+	dist_enh	active	k4me2_hi	prom	2.32	4.03	0.26	1.46	1.14	1.23	-0.76	2.45	0.176	0.546
chr7	6825302	6825381	atac_L34839	-	dist_enh	active	k4me2_hi	prom	3.06	4.03	1.41	2.01	2.17	1.2	2.65	2.77	2.01	0
chrUn_KN150286v1	2919	3091	atac_L40907	-	dist_enh	active	k4me2_hi	prom	3.02	4.03	0.966	1.32	1.21	0.86	1.6	1.03	-0.482	1.72
chr19	15253111	15253217	atac_L15012	-	dist_enh	active	k4me2_hi	prom	3.1	4.02	0.0235	0.222	1.52	0.475	1.51	1.38	1.2	1.47
chr14	46166132	46166316	atac_L08215	-	dist_enh	active	k4me2_hi	prom	3.07	4.02	1.07	1.7	1.63	1.63	1.6	2.08	1.29	0.938
chr5	9440227	9440356	atac_L30854	-	dist_enh	active	k4me2_hi	enh	3.2	4.01	0.431	0.737	1.31	0.61	-0.35	2.5	1.14	0.235
chr21	27419490	27419573	atac_L20704	+	dist_enh	active	k4me2_hi	prom	4.31	3.98	0.625	1.6	0.846	0.516	-0.779	1.34	0.547	1.07
chr18	50972433	50972547	atac_L14443	-	dist_enh	active	k4me2_hi	enh	2.16	3.98	0.942	1.62	1.11	1.36	1.08	0.847	1.32	0.656
chr19	32764813	32764920	atac_L15511	+	dist_enh	active	k4me2_hi	prom	3.67	3.96	0.0193	1.75	1.29	1.38	-0.506	2.23	1.6	1.1
chr24	23786854	23786961	atac_L24413	-	dist_enh	active	k4me2_hi	prom	3.91	3.95	0.0298	0.84	1.09	0.27	-0.88	0.183	0.195	0.134
chr3	7138327	7138430	atac_L26359	+	dist_enh	active	k4me2_hi	prom	3.9	3.95	1.11	1.5	1.51	1.73	-0.357	1.95	-0.357	1.57
chr20	34645528	34645618	atac_L18931	-	dist_enh	active	k4me2_hi	prom	1.39	3.93	0.802	2.59	1.49	1.25	1.28	2.08	1.36	0.136
chr25	5695087	5695333	atac_L25241	+	dist_enh	active	k4me2_hi	prom	1.27	3.93	1.77	1.47	1.36	1.47	1.48	2.45	1.4	0.711
chr20	34072603	34072713	atac_L18916	-	dist_enh	active	k4me2_hi	prom	4.71	3.91	0.323	1.66	1.43	0.908	-0.64	1.94	0.155	-0.047
chr8	28443952	28444044	atac_L38093	+	dist_enh	active	k4me2_hi	prom	4.71	3.91	0.777	1.54	1.6	1.06	-0.774	2.92	0.747	1.26
chr25	14442559	14442657	atac_L25438	+	dist_enh	active	k4me2_hi	prom	4.63	3.9	0.556	1.57	1.72	1.3	2.63	2.57	0.443	1.25
chr15	21920706	21920791	atac_L08963	-	dist_enh	active	k4me2_hi	prom	4.41	3.87	0.803	1.53	1.55	0.686	0.02	2.57	1.29	1.13
chr19	2051526	2051627	atac_L14613	-	dist_enh	active	k4me2_hi	prom	3.51	3.85	0.138	1.47	1.07	0.966	-0.883	1.76	1.1	1.14
chr2	55494846	55494942	atac_L17698	+	dist_enh	active	k4me2_hi	prom	1.96	3.83	1.03	1.41	1.12	0.981	0	1.86	0.803	0.599
chr15	9651154	9651236	atac_L08654	+	dist_enh	active	k4me2_hi	enh	3.88	3.82	-0.295	1.75	1.5	0.637	1.55	2.67	0.225	0.397
chr6	2010271	2010554	atac_P05783	+	dist_enh	active	k4me2_hi	prom	2.14	3.82	-0.301	2.02	1.13	1.15	-1.06	1.35	-0.351	0.283
chr7	6824533	6824794	atac_P06127	+	dist_enh	active	k4me2_hi	prom	2.86	3.82	1.42	1.78	1.95	1.25	2.01	2.94	1.97	0.291
chr18	1600645	1600729	atac_L13284	-	dist_enh	active	k4me2_hi	prom	2.3	3.77	2.97	2.64	1.73	1.44	3.16	2.88	1.16	0.667
chr13	38619621	38619716	atac_L06417	-	dist_enh	active	k4me2_hi	prom	3.28	3.75	0.129	1.02	0.97	0.861	-1.09	1.96	0.224	0.747
chr17	52326123	52326289	atac_L13129	+	dist_enh	active	k4me2_hi	prom	3.77	3.74	0.785	2.12	1.36	1.11	-0.34	2.84	1.12	1.53
chr20	19538914	19539032	atac_L18365	+	dist_enh	active	k4me2_hi	prom	4.41	3.74	1.2	1.2	1.46	1.3	0	1.75	0.791	1.33
chr11	43809423	43809601	atac_L04064	+	dist_enh	active	k4me2_hi	prom	3.18	3.73	0.637	1.8	1.38	1.54	-0.48	2.59	1.14	1.47
chr20	16900361	16900488	atac_L18315	-	dist_enh	active	k4me2_hi	prom	4.23	3.73	1.1	1.77	2.24	1.29	0	1.19	1.29	0.809
chr6	49718417	49718617	atac_P06047	+	dist_enh	active	k4me2_hi	prom	3.45	3.71	0.292	1.16	0.946	0.787	-0.332	1.94	0.683	-0.0268
chr25	22160162	22160247	atac_L25614	+	dist_enh	active	k4me2_hi	prom	3.35	3.71	0.805	1.42	1.43	1.03	0	1.96	0	1.5
chr3	60038716	60038832	atac_L28182	+	dist_enh	active	k4me2_hi	prom	1.95	3.7	1.54	0.32	0.765	0.319	-0.98	0.681	-0.98	0.616
chr20	26982558	26982720	atac_L18638	+	dist_enh	active	k4me2_hi	prom	3.84	3.7	-0.131	1.04	0.819	0.218	1.61	1.82	-0.0514	0.0857
chr2	1130820	1130943	atac_L16114	+	dist_enh	active	k4me2_hi	prom	2.5	3.7	0.948	1.9	0.796	1.25	1.26	1.98	-0.423	0.943
chr25	36003332	36003452	atac_L25975	-	dist_enh	active	k4me2_hi	prom	3.09	3.68	1.17	2.28	1.21	2.24	-0.353	1.3	-0.353	1.56
chr6	55906906	55907106	atac_P06086	-	dist_enh	active	k4me2_hi	prom	3.85	3.66	0.982	2.21	1.86	1.6	1.73	2.75	1.56	1.51
chr23	44769623	44769759	atac_L23683	+	dist_enh	active	k4me2_hi	prom	2.97	3.66	1.09	2.46	2.1	1.73	-0.185	2.42	2.32	1.9
chr19	41731410	41731502	atac_L15764	-	dist_enh	active	k4me2_hi	enh	2.4	3.65	0.0145	0.752	0.683	0.927	3.54	1.59	0.445	-0.361
chr13	42539528	42539703	atac_L06530	+	dist_enh	active	k4me2_hi	prom	3.24	3.65	0.553	1.67	1.34	0.883	-0.611	2.14	-0.181	-0.0453
chr11	43809176	43809267	atac_L04063	+	dist_enh	active	k4me2_hi	prom	2.65	3.64	0.866	0.982	1.12	0.818	-0.89	2.47	1.47	1.32
chr4	72896719	72896826	atac_L30266	+	dist_enh	active	k4me2_hi	prom	2.17	3.64	1.72	2.32	1.55	1.38	1.79	2.18	1.33	0.658
chr20	48634308	48634411	atac_L19369	-	dist_enh	active	k4me2_hi	prom	3.25	3.63	0.2	1.59	1.52	1.63	2.24	2.31	0.421	0.565
chr11	5709638	5709833	atac_L03062	-	dist_enh	active	k4me2_hi	prom	3.3	3.62	0.151	1.27	0.725	0.248	1.25	0.801	0.329	1.18
chr6	49986930	49987176	atac_P06051	-	dist_enh	active	k4me2_hi	prom	3.48	3.62	0.656	2	1.2	1.38	-1.17	2.2	0.402	1.47
chr20	10067177	10067305	atac_L18192	+	dist_enh	active	k4me2_hi	prom	3.68	3.62	0.578	1.51	1.16	1.28	1.26	2.18	0.797	0.455
chr5	22007194	22007276	atac_L31264	-	dist_enh	active	k4me2_hi	prom	3.68	3.61	0.29	1.17	0.951	1.15	-0.895	1.61	0.634	1.06
chr1	46738495	46738752	atac_P00289	-	dist_enh	active	k4me2_hi	prom	3.23	3.61	1.24	2.15	1.51	0.921	2.79	2.72	0.483	1.12
chr23	29998898	29998986	atac_L23174	-	dist_enh	active	k4me2_hi	prom	4.02	3.6	1.04	2.14	1.52	1.83	1.81	2.57	0.726	0.838
chr22	16569998	16570116	atac_L21769	-	dist_enh	active	k4me2_hi	prom	3.03	3.6	0.513	1.8	1.5	1.35	-0.979	2.22	0.992	1.03
chr15	23752313	23752409	atac_L09012	+	dist_enh	active	k4me2_hi	prom	3.98	3.59	0.717	1.85	1.58	1.12	-0.359	2.34	-0.359	1.13
chr11	26199904	26200076	atac_L03536	-	dist_enh	active	k4me2_hi	prom	2.11	3.59	2.48	2.23	1.81	1.72	-0.843	2.19	1.62	0.131
chr13	25783714	25783794	atac_L06066	+	dist_enh	active	k4me2_hi	prom	4.06	3.58	0.792	1.29	1.28	1.24	-0.655	0.427	0.158	0.378
chr8	52444889	52444979	atac_L38702	+	dist_enh	active	k4me2_hi	prom	3.22	3.58	0.728	1.81	1.45	1.13	-0.192	2.78	0.267	0.41
chr4	22477949	22478083	atac_L29232	+	dist_enh	active	k4me2_hi	prom	2.5	3.57	1.42	2.52	2.11	1.6	1.26	2.42	0.795	1.52
chr13	42539256	42539353	atac_L06529	+	dist_enh	active	k4me2_hi	prom	3.11	3.57	0.325	0.849	0.644	0.726	-0.646	1.73	0.435	-0.0474
chr22	12765503	12765686	atac_L21669	+	dist_enh	active	k4me2_hi	prom	4.17	3.57	0.732	0.819	2.01	1.13	-0.336	1.82	0.915	1.42
chr5	620144	620328	atac_L30479	-	dist_enh	active	k4me2_hi	prom	2.98	3.57	0.252	1.19	1.31	0.856	1.04	2.09	-0.0095	0.915
chr2	48275510	48275623	atac_L17441	-	dist_enh	active	k4me2_hi	prom	2.85	3.56	-0.193	0.933	1.1	0.683	-0.982	1.93	-0.188	1.36
chr5	18009186	18009276	atac_L31119	+	dist_enh	active	k4me2_hi	prom	3.93	3.56	0.618	1.85	1.67	1.61	-0.513	1.44	-0.513	0.979
chr9	10694982	10695102	atac_L39128	-	dist_enh	active	k4me2_hi	enh	3.89	3.55	0.15	1.99	1.55	0.66	-0.636	1.88	1.33	0.957
chr3	57041380	57041470	atac_L28100	-	dist_enh	active	k4me2_hi	prom	4.52	3.55	0.883	2.1	1.9	1.31	-0.775	3.29	1.35	1.59
chr2	42186258	42186406	atac_L17201	+	dist_enh	active	k4me2_hi	prom	2.55	3.54	0.697	1.66	0.907	1.36	1.06	1.71	0.702	0.812
chr13	25784265	25784474	atac_L06067	-	dist_enh	active	k4me2_hi	prom	3.99	3.54	0.67	1.6	1.26	1.21	0.766	0.664	0.147	0.666
chr22	12765840	12765970	atac_L21670	-	dist_enh	active	k4me2_hi	enh	3.96	3.53	0.157	0.476	1.74	1.48	-0.497	2.17	0.287	1.41
chr15	21920106	21920552	atac_L08962	+	dist_enh	active	k4me2_hi	prom	3.97	3.52	0.647	1.57	1.18	0.786	1.04	2.21	1.19	0.633
chr25	5997318	5997531	atac_L25250	-	dist_enh	active	k4me2_hi	enh	4.25	3.52	0.728	1.06	1.53	1.76	-0.173	2.54	1.06	1.46
chr25	5360655	5360845	atac_L25236	+	dist_enh	active	k4me2_hi	prom	4.22	3.51	1.24	1.5	2.08	1.46	0	1.6	1.61	1.28
chr25	22951126	22951202	atac_L25632	-	dist_enh	active	k4me2_hi	prom	3.81	3.49	0.674	1.82	1.16	1.11	-0.365	1.97	0.449	1.49
chr12	37447013	37447292	atac_L05034	+	dist_enh	active	k4me2_hi	prom	3.72	3.49	2.27	2.5	1.96	1.43	1.42	2.52	0.142	0.897
chr8	23030331	23030416	atac_L37903	+	dist_enh	active	k4me2_hi	prom	2.87	3.48	0.425	1.57	0.994	1.18	1.28	1.07	0.81	0.136
chr8	6081401	6081496	atac_L37362	-	dist_enh	active	k4me2_hi	enh	2.41	3.47	0.799	0	1.19	0.269	0	1.22	0	0.6
chr1	30781685	30781795	atac_L00747	+	dist_enh	active	k4me2_hi	prom	3.66	3.46	0.463	-0.0166	0.774	0.426	2.1	0.883	-0.426	-0.551
chr11	25182038	25182265	atac_P00726	+	dist_enh	active	k4me2_hi	prom	3.62	3.45	-0.645	0.663	0.748	0.513	1.03	0.926	-0.82	0.0927
chr9	25081637	25081830	atac_L39448	-	dist_enh	active	k4me2_hi	enh	3.15	3.44	0.415	0.712	1.07	0.659	-0.333	1.6	0.0912	0.628
chr24	32198879	32198978	atac_L24609	+	dist_enh	active	k4me2_hi	prom	2.69	3.41	-0.117	1.93	0.708	1.53	-0.645	1.95	0.156	1.29
chr4	40997895	40997972	atac_L29655	-	dist_enh	active	k4me2_hi	enh	2.67	3.41	0.746	0.743	1.31	0.274	0	2.12	0	0
chr2	2177973	2178261	atac_P03090	-	dist_enh	active	k4me2_hi	prom	3.19	3.4	0.314	1.82	1.44	1.48	0.863	2.51	0.263	1.33
chr3	44029991	44030091	atac_L27824	-	dist_enh	active	k4me2_hi	prom	3.44	3.4	0.556	1.75	1.45	0.621	-0.358	1.67	0.721	0.661
chr17	11639602	11639701	atac_L12062	-	dist_enh	active	k4me2_hi	enh	3.4	3.38	1.02	1.73	1.87	1.63	0	2.17	1.08	1.02
chr17	11013748	11013852	atac_L12037	+	dist_enh	active	k4me2_hi	prom	3.28	3.37	1.26	2.41	1.12	0.471	1.8	2.52	0.331	1.66
chr7	26299213	26299588	atac_P06245	-	dist_enh	active	k4me2_hi	prom	3.41	3.37	0.467	1.9	1.35	1.39	1.52	2.45	1.68	1.62
chr3	18018599	18018756	atac_L26786	-	dist_enh	active	k4me2_hi	prom	2.94	3.37	1.48	2.02	1.24	1.4	-0.181	2.72	0.589	1.6
chr18	31637170	31637286	atac_L13975	+	dist_enh	active	k4me2_hi	enh	1.94	3.36	1.01	0.406	1.57	0.636	0	0.721	0	0
chr21	13333452	13333533	atac_L20337	+	dist_enh	active	k4me2_hi	prom	3.85	3.34	-0.028	1.23	0.757	0.751	-0.896	1.77	1.11	0.957
chr2	3573708	3573792	atac_L16177	-	dist_enh	active	k4me2_hi	prom	3.46	3.34	-0.0884	0.332	0.621	0.4	-0.894	0.581	-0.894	1.15
chr3	12585227	12585430	atac_L26552	+	dist_enh	active	k4me2_hi	prom	1.94	3.34	1.34	1.65	1.69	1.03	0.768	1.47	0.147	-0.6
chr21	39284823	39285047	atac_L20986	-	dist_enh	active	k4me2_hi	prom	3.09	3.33	0.471	1.5	1.29	0.769	0.0936	1.92	-0.522	-0.00565
chr2	817125	817326	atac_L16105	+	dist_enh	active	k4me2_hi	prom	3.96	3.32	-0.452	1.74	1.13	1.13	-1.2	1.91	1.64	1.32
chr2	44185736	44186034	atac_P03357	-	dist_enh	active	k4me2_hi	enh	4.12	3.31	0.131	0.888	0.728	0.526	-0.676	1.72	0.0283	1.42
chr4	29668869	29668948	atac_L29448	-	dist_enh	active	k4me2_hi	prom	2.77	3.3	1.67	2.27	1.6	1.33	1.72	1.62	-1.28	0.0767
chr6	49718843	49718920	atac_L34064	-	dist_enh	active	k4me2_hi	prom	3.42	3.3	0.676	1.55	1.33	1.28	-0.194	2.14	1.52	0.414
chr7	25807937	25808034	atac_L35631	+	dist_enh	active	k4me2_hi	prom	4.59	3.29	0.916	2.31	2	1.89	0	2.49	0.802	1.35
chr3	23579781	23579884	atac_L27013	+	dist_enh	active	k4me2_hi	prom	3.29	3.27	-0.354	2.02	0.891	1.06	-1.43	2.44	-0.627	0.923
chr12	35585792	35585901	atac_L04995	-	dist_enh	active	k4me2_hi	prom	2.96	3.27	0.922	0.766	0.8	0.619	-0.879	0.686	-0.879	0.134
chr7	6824973	6825062	atac_L34838	+	dist_enh	active	k4me2_hi	prom	2.92	3.27	0.818	1.75	1.71	0.801	1.81	1.96	1.16	-0.361
chr13	11818674	11818771	atac_L05712	-	dist_enh	active	k4me2_hi	prom	3.83	3.25	0.566	1.8	1.91	0.743	2.76	1.92	1.18	1.69
chr22	10033211	10033298	atac_L21542	+	dist_enh	active	k4me2_hi	prom	4.16	3.25	0.577	2.29	1.89	0.99	1.99	2.15	0.157	1.39
chr20	52328250	52328358	atac_L19524	+	dist_enh	active	k4me2_hi	prom	2.68	3.24	0.403	1.06	1.27	0.8	-0.506	2.23	0.801	-0.506
chr7	7537810	7537890	atac_L34863	-	dist_enh	active	k4me2_hi	prom	2.77	3.24	0.701	0.526	0.858	0.889	-0.896	1.77	0.812	-0.29
chr17	6424153	6424544	atac_P02264	+	dist_enh	active	k4me2_hi	prom	3.16	3.24	1.36	1.36	1.79	1.61	0	2.51	1.61	1.15
chr23	19133211	19133482	atac_P04197	+	dist_enh	active	k4me2_hi	enh	4.29	3.24	-0.174	0.94	1.47	1.26	-0.573	2.25	0.619	1.75
chr3	12585570	12585689	atac_L26553	+	dist_enh	active	k4me2_hi	prom	2.69	3.22	0.949	1.51	1.47	0.919	-0.873	1.21	-0.0825	-0.283
chr23	4326937	4327056	atac_L22488	-	dist_enh	active	k4me2_hi	prom	5.05	3.21	0.271	1.89	1.4	1.29	2.71	2.55	0.992	1.68
chr23	1134537	1134703	atac_L22382	+	dist_enh	active	k4me2_hi	enh	3.11	3.19	0.365	1.67	1.45	1.19	1.48	1.75	1.02	0.939
chr17	47095533	47095608	atac_L12984	+	dist_enh	active	k4me2_hi	prom	0.87	3.19	0.926	1.57	0.995	0.546	-1.11	1.89	0.907	0.258
chr20	54154404	54154506	atac_L19640	-	dist_enh	active	k4me2_hi	prom	3.44	3.18	0.0941	1.63	0.961	1.32	-0.358	1.81	0.442	1.67
chr21	45623986	45624097	atac_L21170	-	dist_enh	active	k4me2_hi	prom	3.25	3.18	0.524	1.79	1.49	1.24	0	2.09	1.84	1.47
chr6	50016913	50017025	atac_L34077	-	dist_enh	active	k4me2_hi	prom	4.24	3.17	0.587	0.5	0.964	0.794	-0.982	1.6	0.0886	1.28
chr2	5158356	5158481	atac_L16212	-	dist_enh	active	k4me2_hi	prom	3.86	3.16	0.373	2.89	2.14	1.9	-0.633	2.92	1.33	1.83
chr24	5837287	5837424	atac_L23998	-	dist_enh	active	k4me2_hi	enh	3.67	3.15	0.4	1.64	1.11	0.877	-0.184	0.859	0.87	1.13
chr16	41812726	41812800	atac_L11092	+	dist_enh	active	k4me2_hi	prom	2.93	3.13	1.37	2.59	1.81	1.82	2.29	1.97	2.11	1.27
chr11	21583006	21583090	atac_L03427	-	dist_enh	active	k4me2_hi	enh	4.79	3.12	0.503	2.38	1.53	1.4	2.28	2.74	2.1	1.49
chr16	1364845	1365044	atac_L09942	-	dist_enh	active	k4me2_hi	enh	4.57	3.12	-0.115	2.05	1.56	1.18	-1.02	2.81	1.22	1.23
chr4	15065396	15065492	atac_L29028	+	dist_enh	active	k4me2_hi	enh	3.21	3.12	0.212	0.463	0.611	0.809	-0.647	0.567	1.05	0.84
chr3	34688062	34688141	atac_L27486	-	dist_enh	active	k4me2_hi	enh	2.29	3.12	0.679	0.418	1.24	0.915	0	0.533	0	0.836
chr5	37421030	37421212	atac_L31863	+	dist_enh	active	k4me2_hi	enh	2.91	3.11	0.635	1.25	0.923	0.48	-0.336	1.27	-0.336	0.227
chr8	26700327	26700425	atac_L38029	-	dist_enh	active	k4me2_hi	prom	3.64	3.11	1.24	1.94	1.73	1.69	-0.51	1.8	-0.51	1.61
chr7	34099508	34099598	atac_L35978	-	dist_enh	active	k4me2_hi	enh	4.15	3.11	1.03	1.87	1.89	1.1	1.97	2.7	1.33	1.54
chr14	9360014	9360111	atac_L07245	+	dist_enh	active	k4me2_hi	prom	2.91	3.11	0.992	1.95	0.931	1.1	-0.359	1.41	-0.359	1.37
chr20	20698146	20698271	atac_L18409	-	dist_enh	active	k4me2_hi	prom	3.32	3.1	0.0266	0.537	0.752	0.381	-0.756	0.896	0.306	1.42
chr20	30258486	30258689	atac_L18756	-	dist_enh	active	k4me2_hi	prom	3.35	3.09	1.2	1.97	1.63	1.37	2.82	1.81	1.1	0.937
chr20	4678581	4678688	atac_L18090	-	dist_enh	active	k4me2_hi	enh	2.07	3.09	1.86	1.91	1.52	1.61	3.31	1.83	0.264	0.825
chr12	22557900	22557975	atac_L04680	+	dist_enh	active	k4me2_hi	prom	2.42	3.08	1.29	1.9	1.29	1.03	0.456	2.36	0.844	-0.093
chr20	19539595	19539672	atac_L18366	-	dist_enh	active	k4me2_hi	prom	3.56	3.08	0.29	0.433	0.679	0.37	-0.898	0.694	-0.0843	0.465
chrUn_KN150366v1	594	765	atac_L40980	+	dist_enh	active	k4me2_hi	enh	1.73	3.08	-0.342	0.592	1.31	0.415	-0.843	0.445	0.785	-0.0583
chr13	27357930	27358104	atac_L06098	-	dist_enh	active	k4me2_hi	prom	3.37	3.06	0.64	1.25	1.28	0.834	-0.612	2.05	0.15	0.36
chr8	4136217	4136401	atac_L37282	-	dist_enh	active	k4me2_hi	prom	3.36	3.05	-0.0428	1.24	1.69	0.805	-0.608	2.22	0.838	0.525
chr9	13352531	13352620	atac_L39178	+	dist_enh	active	k4me2_hi	prom	3.44	3.04	2.4	1.86	1.3	1.24	1.65	2.46	0.294	1.11
chr22	20748907	20748983	atac_L21892	-	dist_enh	active	k4me2_hi	prom	3.89	3.04	0.445	1.59	1.18	1.05	1.82	0.996	0.731	1.27
chr15	44537897	44538040	atac_L09594	+	dist_enh	active	k4me2_hi	prom	2.43	3.03	0.19	1.08	0.698	0.0739	0.0963	1.12	-1.32	0.478
chr22	20748669	20748767	atac_L21891	-	dist_enh	active	k4me2_hi	prom	3.87	3.02	0.665	1.37	0.931	0.504	2.63	0.71	0.955	0.987
chr22	10033452	10033656	atac_L21543	-	dist_enh	active	k4me2_hi	prom	3.41	3.02	0.079	1.63	1.47	0.716	1.5	1.57	-0.275	0.0977
chr3	11838887	11839089	atac_L26514	-	dist_enh	active	k4me2_hi	prom	2.07	3.01	0.82	1.46	0.81	1.41	-0.928	1.15	0.828	1.39
chr4	3256480	3256559	atac_L28498	+	dist_enh	active	k4me2_hi	prom	3.35	3	0.585	1.55	1.22	0.819	1.4	1.61	1.23	1.07
chr1	46737071	46737350	atac_P00288	+	dist_enh	active	k4me2_hi	prom	3.42	3	0.391	1.36	1.02	1.08	1.93	1.55	-0.433	0.722
chrUn_KN150118v1	46604	46689	atac_L40743	+	dist_enh	active	k4me2_hi	prom	4.42	3	0.458	2.17	1.51	0.95	0	2.32	0	1.74
chr1	14498189	14498320	atac_L00387	-	dist_enh	active	k4me2_hi	prom	2.47	2.99	0.6	1.2	0.947	0.716	-0.35	0.364	0.434	0.971
chr5	25464547	25464621	atac_L31421	-	dist_enh	active	k4me2_hi	prom	1.64	2.99	-0.277	0.226	0.778	1.02	1.53	1.8	0.158	-0.0481
chr15	33200421	33200580	atac_L09277	-	dist_enh	active	k4me2_hi	prom	2.28	2.99	0.0805	1.25	0.832	-0.00213	-1.05	0.574	0.589	0.731
chr24	15107003	15107183	atac_L24224	-	dist_enh	active	k4me2_hi	prom	2.7	2.99	0.595	1.62	1.46	1.39	2.81	2.23	1.17	1.15
chr17	24166856	24166949	atac_L12433	+	dist_enh	active	k4me2_hi	prom	3.74	2.97	-0.233	1.02	0.672	0.252	1.07	0.858	-1.09	0.941
chr23	20832280	20832405	atac_L22929	-	dist_enh	active	k4me2_hi	prom	4.36	2.97	0.692	1.53	1.51	0.987	1.37	1.39	1.76	0.417
chr17	33229253	33229439	atac_L12694	+	dist_enh	active	k4me2_hi	prom	2.3	2.96	0.5	2.15	2.01	1.74	2.24	2.01	0.971	1.25
chr11	36975880	36976101	atac_L03822	-	dist_enh	active	k4me2_hi	prom	3.66	2.96	1.22	1.55	1.04	1.07	0	1.91	2.33	1.11
chr3	7095212	7095337	atac_L26355	-	dist_enh	active	k4me2_hi	prom	2.16	2.96	0.885	1.16	0.961	1.08	-1.07	1.21	0.221	0.391
chr21	45853545	45853749	atac_L21201	+	dist_enh	active	k4me2_hi	prom	2.42	2.95	0.218	1.18	0.975	0.999	-0.927	0.337	0.0851	0.192
chr16	48762942	48763222	atac_P02209	+	dist_enh	active	k4me2_hi	prom	3.28	2.95	0.785	1.12	1.77	1.4	1.68	1.82	2.05	1.03
chr5	23627096	23627341	atac_L31338	+	dist_enh	active	k4me2_hi	prom	3.25	2.95	-0.152	1.34	0.644	0.772	-0.244	1.81	0.516	0.945
chr1	49907608	49907696	atac_L01151	+	dist_enh	active	k4me2_hi	prom	3.49	2.95	0.241	1.11	0.903	0.676	-0.891	1.36	0.632	0.463
chr19	29792871	29792957	atac_L15413	+	dist_enh	active	k4me2_hi	enh	5.09	2.94	1.16	2.18	2.74	1.21	1.81	3.72	1.34	2.14
chr5	38472479	38472772	atac_P05551	+	dist_enh	active	k4me2_hi	prom	3.46	2.94	1.42	1.19	1.1	1.14	-0.31	1.62	1.22	1.03
chr14	8052271	8052377	atac_L07221	-	dist_enh	active	k4me2_hi	enh	3.37	2.94	0.189	1.1	1.54	0.671	-0.88	2.08	0.428	1.47
chr14	33865612	33865765	atac_L07850	+	dist_enh	active	k4me2_hi	enh	2.78	2.94	0.147	0.45	1.02	0.763	-0.621	0.907	0.151	1.06
chr8	26120594	26120692	atac_L38005	-	dist_enh	active	k4me2_hi	prom	4.2	2.93	0.814	1.05	1.38	0.658	-0.359	0.854	0.443	0.24
chr9	44829693	44829838	atac_L39900	+	dist_enh	active	k4me2_hi	enh	2.89	2.93	0.511	1.18	1.08	1.02	2.11	1.18	0.44	1.57
chr9	55589050	55589160	atac_L40293	+	dist_enh	active	k4me2_hi	enh	2.58	2.92	0.436	0.37	0.715	-0.216	-0.355	0.979	-0.355	-0.355
chr15	20254188	20254480	atac_P01799	-	dist_enh	active	k4me2_hi	prom	4.26	2.91	0.437	2.13	1.88	1.22	-0.566	2.12	0.613	0.893
chr7	11387909	11387988	atac_L34999	+	dist_enh	active	k4me2_hi	enh	3.58	2.91	0.0326	1.28	1.45	1.46	1.17	2.02	0.325	1.81
chr6	58651164	58651315	atac_L34431	-	dist_enh	active	k4me2_hi	prom	4.15	2.89	0.646	1.11	1.59	1.48	-0.344	2.3	1.13	1.22
chr8	34517793	34517872	atac_L38297	+	dist_enh	active	k4me2_hi	enh	0.982	2.89	0.679	0.418	0.93	0.605	0	0	0	0
chr12	7872821	7873120	atac_P00886	-	dist_enh	active	k4me2_hi	prom	3.79	2.88	0.767	1.37	1.64	0.938	1.53	2.05	1.61	1.01
chr9	54618950	54619108	atac_L40247	-	dist_enh	active	k4me2_hi	prom	1.61	2.88	0.925	2.45	1.44	1.4	1.36	3.35	1.05	0.243
chrUn_KN150589v1	2434	2591	atac_L41131	-	dist_enh	active	k4me2_hi	prom	2.71	2.88	0.921	0.614	1.24	0.926	-0.343	0.956	1.12	1.44
chr25	7317414	7317504	atac_L25289	-	dist_enh	active	k4me2_hi	enh	2.42	2.87	0.976	2	2.11	1.57	0	1.35	2.55	1.62
chr11	30645132	30645235	atac_L03656	+	dist_enh	active	k4me2_hi	prom	3.96	2.87	0.505	0.841	0.943	0.335	-0.882	-0.359	0.629	1.31
chr15	47431318	47431398	atac_L09751	-	dist_enh	active	k4me2_hi	enh	2.36	2.86	0.307	0.89	0.949	1.42	-0.78	1.26	-0.78	1.44
chr4	18591775	18591976	atac_P05230	-	dist_enh	active	k4me2_hi	prom	3.55	2.86	-0.339	1.04	0.9	0.27	-1.02	1.61	-0.00936	0.997
chr16	33946250	33946359	atac_L10775	+	dist_enh	active	k4me2_hi	prom	3.14	2.86	-0.327	1.09	0.868	0.671	0.804	1.39	1.28	1.2
chr11	32781204	32781279	atac_L03709	-	dist_enh	active	k4me2_hi	prom	2.85	2.86	0.382	2.02	1.44	1.55	2.29	0.169	0.967	0.243
chr24	38805746	38805846	atac_L24795	-	dist_enh	active	k4me2_hi	prom	3.42	2.85	0.81	1.84	0.703	0.512	1.39	1.26	0.543	0.25
chr21	30192415	30192495	atac_L20754	+	dist_enh	active	k4me2_hi	prom	3.13	2.84	-0.409	0.0647	0.632	0.485	0.732	1.7	-0.633	0.183
chr24	4134370	4134451	atac_L23949	+	dist_enh	active	k4me2_hi	prom	3.26	2.83	-0.389	0.396	0.628	0.631	0.98	1.07	0.669	0.431
chr13	27358271	27358443	atac_L06099	-	dist_enh	active	k4me2_hi	enh	2.97	2.83	-0.0845	1.08	1.01	0.385	-0.843	0.864	0.612	0.821
chr19	12022951	12023151	atac_P02866	-	dist_enh	active	k4me2_hi	prom	3.26	2.83	-0.103	0.126	0.732	0.386	1.76	0.27	0.783	-0.557
chr23	31957232	31957408	atac_L23233	+	dist_enh	active	k4me2_hi	prom	3.63	2.83	1.19	0.878	1.29	1.19	-0.179	1.85	1.74	1.37
chr22	31695227	31695315	atac_L22145	-	dist_enh	active	k4me2_hi	prom	4.03	2.83	0.576	1.35	1.14	1.15	-0.651	1.96	0.671	-0.0477
chr9	29665097	29665305	atac_L39539	+	dist_enh	active	k4me2_hi	prom	3.63	2.83	-0.0629	1.13	1	0.77	-1.48	1.78	0.405	-0.0854
chr20	33191272	33191521	atac_P03578	-	dist_enh	active	k4me2_hi	prom	4.85	2.82	1.35	2.07	2.16	1.64	2.02	1.55	1.72	1.49
chr10	22907858	22907935	atac_L02111	-	dist_enh	active	k4me2_hi	prom	2.93	2.82	0.14	1.7	1.31	1.15	2.11	0.583	0.197	0.733
chr10	30998739	30998837	atac_L02310	+	dist_enh	active	k4me2_hi	enh	3.54	2.82	0.662	0.569	1.12	0.697	-0.646	1.03	0.668	1.08
chr22	12636053	12636138	atac_L21661	-	dist_enh	active	k4me2_hi	prom	4.06	2.82	0.336	0.847	0.95	1.13	1.28	2	-0.084	1.4
chr3	41919547	41919752	atac_L27766	-	dist_enh	active	k4me2_hi	prom	3.44	2.8	0.809	1.76	0.84	0.35	2.57	1.41	0.579	-0.253
chr10	43828679	43828797	atac_L02751	-	dist_enh	active	k4me2_hi	prom	2.6	2.79	0.216	0.56	0.757	0.911	1.53	1.33	-1.08	0.254
chr6	35327473	35327680	atac_L33691	-	dist_enh	active	k4me2_hi	prom	1.9	2.77	0.383	0.964	0.764	0.849	1.13	0.452	0.673	0.474
chr3	23479404	23479485	atac_L26988	-	dist_enh	active	k4me2_hi	enh	4.56	2.77	0.21	1.72	0.76	1.11	-1.2	1.87	0.511	1.32
chr11	44657241	44657344	atac_L04119	+	dist_enh	active	k4me2_hi	prom	2.26	2.77	0.62	1.76	0.989	1.02	-0.768	1.17	0.0312	0.84
chr17	21660758	21660871	atac_L12330	-	dist_enh	active	k4me2_hi	enh	3.67	2.77	0.51	0.891	1.2	0.827	-0.504	1.97	0.29	1.32
chr9	31144562	31144751	atac_L39591	-	dist_enh	active	k4me2_hi	enh	4.85	2.77	1.16	1.85	1.77	1.22	0	2.09	1.25	1.94
chr8	23673238	23673331	atac_L37940	-	dist_enh	active	k4me2_hi	enh	3.84	2.76	0.23	1.48	1.3	0.561	0.807	1.87	-1.36	1.21
chr1	8704739	8704961	atac_P00068	+	dist_enh	active	k4me2_hi	prom	2.95	2.76	-0.151	1.53	0.845	1.06	-1.1	1.69	-0.361	1.06
chr15	21018078	21018215	atac_L08948	+	dist_enh	active	k4me2_hi	prom	2.31	2.75	0.707	0.38	1.72	1.13	1.93	1.55	1.1	0.397
chr18	44666842	44666920	atac_L14254	-	dist_enh	active	k4me2_hi	enh	3.41	2.75	0.172	-0.365	0.973	0.241	1.1	1.33	-0.365	0.243
chr8	7665	7975	atac_P06587	-	dist_enh	active	k4me2_hi	enh	3.23	2.75	-0.0139	1.15	0.998	0.75	1	0.95	0.394	1.05
chr3	12078898	12079096	atac_L26525	+	dist_enh	active	k4me2_hi	prom	2.62	2.75	0.931	0.813	1.67	1.29	-0.602	1.48	-0.602	-0.0448
chr9	44706529	44706610	atac_L39897	-	dist_enh	active	k4me2_hi	enh	3.51	2.75	0.562	1.31	1.44	1.18	-0.364	1.23	-0.364	1.26
chr15	45861590	45861792	atac_L09657	-	dist_enh	active	k4me2_hi	enh	2.96	2.75	0.859	1.78	1.47	1.26	1.73	3.44	0.682	1.19
chr14	22041749	22041834	atac_L07501	-	dist_enh	active	k4me2_hi	enh	3.7	2.74	0.0897	0.35	1.21	0.967	2.35	2.01	1.05	1.79
chr3	32543686	32543773	atac_L27386	+	dist_enh	active	k4me2_hi	prom	3.26	2.74	0.153	0.935	0.647	0.373	-0.651	1.39	0.672	-0.0477
chr14	46868269	46868419	atac_L08236	+	dist_enh	active	k4me2_hi	prom	2.1	2.74	0.0316	2.36	2.04	1.95	2.69	3.34	1.53	0.929
chr22	634	725	atac_L21209	+	dist_enh	active	k4me2_hi	prom	0.686	2.74	0.572	1.42	0.81	0.793	2.45	1.48	0.422	-0.251
chr13	39229710	39229804	atac_L06434	-	dist_enh	active	k4me2_hi	prom	3.34	2.74	0.44	1.05	1.26	1.04	-0.36	1.82	1.16	0.663
chr14	22041116	22041210	atac_L07500	+	dist_enh	active	k4me2_hi	enh	3.91	2.74	0.0236	0.762	1.09	1.06	2.63	1.79	1.05	1.56
chr22	11474065	11474164	atac_L21624	-	dist_enh	active	k4me2_hi	enh	3.11	2.73	1.07	1.49	1.61	1.7	0	0.525	1.51	2.03
chr15	9887829	9887944	atac_L08661	+	dist_enh	active	k4me2_hi	prom	4	2.73	0.189	1.32	1.07	1.3	-0.875	1.85	-0.0827	1.31
chr11	39653582	39653757	atac_L03895	+	dist_enh	active	k4me2_hi	prom	1	2.72	0.389	1.18	1.37	0.859	-0.481	1.93	0.776	0.657
chr9	56066559	56066671	atac_L40320	+	dist_enh	active	k4me2_hi	enh	3.03	2.72	1.25	1.56	1.51	0.54	-0.355	2.23	0.949	1.66
chr20	52765561	52765677	atac_L19546	+	dist_enh	active	k4me2_hi	enh	3.68	2.71	0.904	0.406	1.24	0.436	0	1.85	0.792	1.6
chr19	34987443	34987550	atac_L15562	+	dist_enh	active	k4me2_hi	prom	3.13	2.71	-0.42	1.43	0.982	0.722	-1.63	1.28	0.902	1.04
chr11	35066835	35067020	atac_L03766	-	dist_enh	active	k4me2_hi	prom	4.36	2.71	0.98	1.73	1.94	1.38	2.36	2.11	1.07	1.77
chr17	4455532	4455654	atac_L11810	+	dist_enh	active	k4me2_hi	prom	3.09	2.71	1.06	1.84	1.81	1.66	0	2.57	1.3	1.33
chr9	38733553	38733687	atac_L39767	+	dist_enh	active	k4me2_hi	enh	3.59	2.7	0.166	0.365	0.588	0.533	-0.349	0.838	0.434	1.11
chr8	4135678	4136071	atac_L37281	+	dist_enh	active	k4me2_hi	enh	2.85	2.7	0.13	1.27	1.6	0.69	-0.531	1.88	0.588	0.966
chr5	25031750	25031835	atac_L31406	-	dist_enh	active	k4me2_hi	prom	2.88	2.7	0.452	0.888	0.819	0.958	-0.778	0.697	1.78	0.579
chr9	20245120	20245201	atac_L39337	-	dist_enh	active	k4me2_hi	enh	1.91	2.7	0.669	0.225	1.31	0.718	-0.516	0.841	0.576	0.318
chr11	44657485	44657654	atac_L04120	-	dist_enh	active	k4me2_hi	prom	2.07	2.7	0.0335	1.37	0.967	0.704	-1.04	1.31	-1.04	0.385
chr22	6167893	6167979	atac_L21492	-	dist_enh	active	k4me2_hi	prom	2.35	2.7	0.29	0.903	1.26	0.511	-0.514	0.563	-0.514	-0.514
chr23	6734581	6734680	atac_L22546	+	dist_enh	active	k4me2_hi	prom	3.66	2.69	0.253	1.09	0.76	0.861	2.74	0.692	0.31	1.07
chr23	17554619	17554723	atac_L22827	-	dist_enh	active	k4me2_hi	prom	3.89	2.69	0.448	1.09	0.891	0.385	1.38	1.09	0.0312	-0.171
chr15	40134142	40134455	atac_P01909	-	dist_enh	active	k4me2_hi	prom	3.44	2.69	0.0758	0.66	1.1	0.386	-0.959	1.78	0.393	-0.0641
chr10	33594193	33594646	atac_L02394	+	dist_enh	active	k4me2_hi	prom	2.52	2.69	-0.261	1.41	0.899	1.17	0.16	0.611	0.652	1.12
chr20	50753462	50753543	atac_L19447	-	dist_enh	active	k4me2_hi	prom	2.94	2.69	0.842	1.75	1.51	1.22	1.98	1.28	1.34	1.43
chr15	39247243	39247321	atac_L09432	+	dist_enh	active	k4me2_hi	prom	3.07	2.68	1.08	1.57	1.16	1.03	-1.1	2.18	0.226	-0.0708
chr4	30619842	30620007	atac_L29470	-	dist_enh	active	k4me2_hi	enh	2.99	2.68	0.831	0.723	1.05	0.801	2.22	1.77	1.12	0.805
chr3	7049382	7049666	atac_P04815	+	dist_enh	active	k4me2_hi	prom	2.61	2.67	0.168	0.821	0.629	0.708	-0.884	1.48	0.489	0.58
chr7	25737514	25737748	atac_L35628	+	dist_enh	active	k4me2_hi	enh	4	2.67	-0.0143	0.974	0.892	0.583	-1	1.55	-0.271	1.35
chr12	4990368	4990476	atac_L04339	+	dist_enh	active	k4me2_hi	enh	4.2	2.66	0.88	1.02	1.76	0.249	-0.189	2.17	0.607	1.15
chr14	49113816	49113896	atac_L08295	-	dist_enh	active	k4me2_hi	enh	2.48	2.66	0.433	0.574	0.806	0.612	-0.655	1.04	0.674	1.3
chr22	6378927	6379030	atac_L21496	-	dist_enh	active	k4me2_hi	prom	2.45	2.66	0.622	1.42	0.672	-0.0631	-0.882	1.06	-0.0832	0.135
chr5	40217422	40217622	atac_P05563	+	dist_enh	active	k4me2_hi	prom	3.7	2.66	-0.00969	0.595	0.812	0.479	-1.11	0.818	0.32	0.527
chr11	38022216	38022299	atac_L03856	+	dist_enh	active	k4me2_hi	enh	3.12	2.66	0.483	0.936	0.805	0.611	-0.653	0.934	-0.192	1.2
chr21	6829952	6830172	atac_P03711	+	dist_enh	active	k4me2_hi	prom	2.67	2.65	0.452	0.327	0.84	0.513	2.78	1.16	0.41	0.516
chr25	6112859	6113175	atac_P04654	+	dist_enh	active	k4me2_hi	prom	2.29	2.65	-0.327	-0.297	0.594	0.233	-1.27	1.06	0.0797	-0.0777
chr7	19019410	19019508	atac_L35315	-	dist_enh	active	k4me2_hi	prom	3.47	2.65	1.28	2.31	1.91	1.03	1.51	2.64	1.7	1.78
chr4	33079834	33079914	atac_L29536	-	dist_enh	active	k4me2_hi	enh	2.51	2.64	-0.364	0.641	0.688	0.381	-0.364	1.11	-0.364	0.668
chr14	14755060	14755166	atac_L07349	-	dist_enh	active	k4me2_hi	prom	2.99	2.64	0.151	0.567	0.641	0.604	2.86	0.814	-0.642	0.836
chr1	52551336	52551423	atac_L01234	+	dist_enh	active	k4me2_hi	prom	3.04	2.64	-0.0383	1.02	0.829	0.523	-1.44	1.46	0.263	0.408
chr19	2474031	2474277	atac_L14640	+	dist_enh	active	k4me2_hi	enh	2.52	2.63	0.4	1.54	0.805	0.809	1.9	2.14	0.625	1.7
chr16	24001662	24001805	atac_L10491	+	dist_enh	active	k4me2_hi	enh	3.7	2.63	0.186	1.36	1.55	0.78	2.6	1.84	0.948	1.22
chr3	10584576	10584913	atac_L26481	-	dist_enh	active	k4me2_hi	prom	3.15	2.63	0.273	0.734	0.767	0.621	0.617	1.7	0.677	0.0482
chr8	6816	7293	atac_P06586	+	dist_enh	active	k4me2_hi	prom	3.05	2.63	-0.169	0.945	0.894	0.424	0.803	0.751	0.518	0.598
chrUn_KN150640v1	5584	5803	atac_L41192	+	dist_enh	active	k4me2_hi	prom	2.71	2.62	-0.0927	0.636	0.781	-0.387	-1.18	0.185	-0.444	0.206
chr19	41262552	41262653	atac_L15739	+	dist_enh	active	k4me2_hi	enh	1.4	2.62	0.438	0.0529	0.962	1.09	-0.358	1.21	-0.358	0.239
chr5	27528153	27528245	atac_L31485	-	dist_enh	active	k4me2_hi	enh	3.8	2.62	0.542	1.66	1.72	1.31	0.89	2.69	0.58	1.16
chr3	191085	191179	atac_L26086	+	dist_enh	active	k4me2_hi	prom	1.85	2.62	-0.3	2.07	1.1	1.08	0.889	1.7	0.969	0.342
chr25	2136129	2136511	atac_L25110	+	dist_enh	active	k4me2_hi	prom	2.61	2.62	0.203	2.06	1.88	1.17	0.412	2.39	1.52	1.03
chrUn_KN149789v1	4607	4711	atac_L40461	-	dist_enh	active	k4me2_hi	prom	2.67	2.62	0.946	1.63	1.68	0.921	2.62	2.07	1.63	0.239
chr22	2456771	2456971	atac_P03928	+	dist_enh	active	k4me2_hi	prom	2.33	2.62	0.29	1.04	1.16	0.815	2.13	1.18	0.58	-1.02
chr9	31144216	31144292	atac_L39590	+	dist_enh	active	k4me2_hi	prom	4.75	2.61	0.985	2.43	1.9	0.917	0	1.88	1.1	1.63
chr4	72815391	72815467	atac_L30264	-	dist_enh	active	k4me2_hi	enh	0	2.61	0.538	1.23	1.6	1.39	2.18	0.534	0.814	0
chr15	39975192	39975317	atac_L09456	+	dist_enh	active	k4me2_hi	prom	2.26	2.61	-0.456	1.36	0.715	0.988	3.04	1.69	-0.974	0.351
chr11	44792603	44792683	atac_L04126	-	dist_enh	active	k4me2_hi	enh	0	2.61	0.609	1.12	0.794	1.39	0	0.533	0	0.607
chr8	26102794	26102994	atac_P06753	-	dist_enh	active	k4me2_hi	prom	2.75	2.61	0.918	0.856	1.49	0.902	1.59	0.91	0.276	0.484
chr15	13803679	13803765	atac_L08745	+	dist_enh	active	k4me2_hi	enh	2.29	2.6	0.606	1.67	1.16	0.911	0	1.47	0	1.5
chr21	34795355	34795442	atac_L20870	+	dist_enh	active	k4me2_hi	enh	3.91	2.6	0.864	2.17	2.33	1.98	2.64	1.96	0.808	1.2
chr12	4567413	4567546	atac_L04314	-	dist_enh	active	k4me2_hi	prom	2.88	2.59	1.01	1.27	0.706	0.681	-0.349	0.163	-0.349	-0.349
chr25	22950837	22951009	atac_L25631	-	dist_enh	active	k4me2_hi	prom	3.43	2.59	0.466	1.14	0.679	0.476	-0.946	1.52	0.509	1.01
chr9	46548854	46548954	atac_L39957	+	dist_enh	active	k4me2_hi	enh	2.85	2.59	1.17	0.58	0.999	0.779	0	1.57	0.801	0
chr10	34094888	34094988	atac_L02411	-	dist_enh	active	k4me2_hi	enh	3.33	2.59	0.734	0.731	0.999	0.386	0	0.908	0	0
chr6	54424714	54424832	atac_L34246	+	dist_enh	active	k4me2_hi	prom	2.94	2.59	-0.00164	1.13	0.9	0.856	1.63	1.83	0.635	-0.00587
chr5	32794104	32794279	atac_L31682	-	dist_enh	active	k4me2_hi	prom	3.08	2.59	0.307	1.9	1.3	0.735	1.61	1.85	-0.183	0.921
chr18	27819538	27819686	atac_L13895	-	dist_enh	active	k4me2_hi	prom	3	2.58	0.301	1.34	1.03	1.27	-0.345	1.97	0.931	1.34
chr23	1133604	1133889	atac_L22380	-	dist_enh	active	k4me2_hi	enh	3.85	2.58	0.649	2.17	1.76	1.37	1.3	2.59	0.691	1.49
chr17	43239572	43239772	atac_P02478	+	dist_enh	active	k4me2_hi	prom	2.32	2.58	0.713	0.543	0.9	0.517	-0.601	1.61	1.29	0.926
chr7	48619638	48619748	atac_L36437	-	dist_enh	active	k4me2_hi	prom	2.34	2.57	1.26	0.595	0.901	0.707	1.64	1.85	0.568	0.508
chr17	17706269	17706379	atac_L12225	-	dist_enh	active	k4me2_hi	prom	3.3	2.57	0.377	0.839	0.895	0.365	-0.878	1.42	0.959	0.947
chr10	6379075	6379188	atac_L01703	-	dist_enh	active	k4me2_hi	enh	2.51	2.57	0.42	0.328	0.962	0.878	1.27	0.574	-0.0828	1.05
chr21	28923194	28923358	atac_L20732	+	dist_enh	active	k4me2_hi	prom	2.88	2.57	0.14	0.861	0.793	0.468	-0.736	1.84	0.528	0.409
chr14	42907294	42907415	atac_L08108	-	dist_enh	active	k4me2_hi	prom	2.34	2.57	0.0807	1.21	0.687	0.492	1.79	1.89	0.505	0.929
chrUn_KN149689v2	33771	34034	atac_P07188	+	dist_enh	active	k4me2_hi	enh	3.11	2.56	0.423	2.21	0.868	0.565	-0.452	1.82	0.745	1.24
chrUn_KN150390v1	11285	11409	atac_L41002	-	dist_enh	active	k4me2_hi	prom	1.93	2.56	0.899	1.63	0.943	0.964	2.96	1.32	1.67	0.587
chr25	36373602	36373686	atac_L26033	+	dist_enh	active	k4me2_hi	prom	2.55	2.56	0.482	2.15	1.43	0.736	1.65	2.84	0.527	0.849
chr21	2654684	2654809	atac_L19934	-	dist_enh	active	k4me2_hi	enh	3.82	2.56	0.282	1.29	1.17	0.585	2.13	1.75	0.787	2
chr20	50786412	50786495	atac_L19449	-	dist_enh	active	k4me2_hi	enh	-0.653	2.56	-0.118	0.766	0.648	-0.262	1.52	0.571	-0.192	0.705
chr14	32878847	32878982	atac_L07807	-	dist_enh	active	k4me2_hi	enh	2.79	2.56	0.236	1.46	0.792	0.994	2.37	1.89	0.795	1.04
chr11	1960336	1960469	atac_L02956	+	dist_enh	active	k4me2_hi	prom	3.4	2.56	0.282	1.2	0.949	1.03	1.63	2.39	0.561	1.09
chr3	5032509	5032705	atac_L26256	+	dist_enh	active	k4me2_hi	prom	2.06	2.55	0.329	0.215	0.76	0.718	1.5	0.748	1.42	-0.254
chr9	30674717	30675006	atac_P07027	+	dist_enh	active	k4me2_hi	enh	3.77	2.55	1.21	0.324	0.682	0.649	2.34	1.25	1.09	1.02
chr7	19076861	19077585	atac_P06197	-	dist_enh	active	k4me2_hi	prom	2.33	2.55	0.334	1.24	1.23	1.35	-0.623	1.35	0.152	0.945
chrUn_KN150578v1	62631	62760	atac_L41121	+	dist_enh	active	k4me2_hi	prom	1.6	2.55	0.00501	1.59	0.607	0.553	-1.48	2.04	0.342	0.77
chr14	49982518	49982693	atac_L08319	-	dist_enh	active	k4me2_hi	prom	1.58	2.55	-0.0772	0.488	1.08	0.751	0.714	1.29	-0.608	-0.231
chr8	25908233	25908456	atac_L37994	-	dist_enh	active	k4me2_hi	prom	3.29	2.54	-0.127	1.4	1.33	0.614	-1.26	1.83	-0.259	0.655
chr21	8399408	8399550	atac_L20183	+	dist_enh	active	k4me2_hi	enh	4.5	2.54	1.54	1.76	2.69	0.915	2.11	1.98	0.441	1.45
chr24	36490324	36490611	atac_P04586	+	dist_enh	active	k4me2_hi	prom	1.68	2.53	0.446	0.62	0.988	0.769	1.1	1.37	0.0822	1.49
chr5	18009382	18009525	atac_L31120	+	dist_enh	active	k4me2_hi	prom	2.88	2.53	0.131	1.56	1.14	1.14	-0.963	1.3	-0.963	0.348
chr23	12701211	12701484	atac_L22710	+	dist_enh	active	k4me2_hi	prom	2.43	2.53	0.801	1.2	0.595	0.407	1.42	-0.109	0.142	-0.0429
chr7	19150480	19150637	atac_L35319	+	dist_enh	active	k4me2_hi	enh	2.69	2.53	0.506	1.17	0.841	1.05	2.1	0.875	1.64	0.983
chr22	2582845	2582921	atac_L21390	+	dist_enh	active	k4me2_hi	prom	2.05	2.53	0.414	1.15	0.78	0.505	-1.45	0.435	-0.117	-0.0842
chr1	15286835	15286909	atac_L00399	-	dist_enh	active	k4me2_hi	prom	3.74	2.53	0.674	1.65	1.6	1.63	-0.366	1.9	1.51	0.845
chr14	16213398	16213561	atac_L07394	-	dist_enh	active	k4me2_hi	prom	2.77	2.52	0.308	1.04	0.631	0.671	-0.951	1.23	-0.951	1.1
chr6	56622769	56622913	atac_L34341	+	dist_enh	active	k4me2_hi	prom	2.27	2.52	0.42	1.32	1.27	0.466	-0.625	1.82	-0.625	0.366
chr19	7156999	7157147	atac_L14786	-	dist_enh	active	k4me2_hi	prom	2.38	2.52	0.953	0.947	0.807	0.127	0.795	0.879	0.629	-0.157
chr16	46826182	46826268	atac_L11249	-	dist_enh	active	k4me2_hi	enh	2.3	2.52	0.313	0.961	0.724	1.18	-0.362	1.82	0.446	-0.362
chr5	22957557	22957644	atac_L31312	-	dist_enh	active	k4me2_hi	enh	2.68	2.51	0.616	1.14	1.03	1.21	-0.362	1.32	1.64	1.48
chr19	28374235	28374325	atac_L15379	+	dist_enh	active	k4me2_hi	enh	2.76	2.51	0.312	0.0533	1.18	0.379	-0.361	0.714	1.16	0.665
chr17	19330539	19330630	atac_L12263	+	dist_enh	active	k4me2_hi	enh	4.5	2.51	0.0949	1.37	1.31	1.13	-0.361	1.51	1.34	1.37
chr21	26603455	26603550	atac_L20679	+	dist_enh	active	k4me2_hi	enh	3.83	2.51	1.15	1.3	1.33	1.47	1.8	1.89	1.16	1.84
chr3	26853457	26853618	atac_L27193	-	dist_enh	active	k4me2_hi	prom	2.84	2.51	0.465	1.31	1.28	1.05	2.3	1.19	0.421	0.53
chr3	16062984	16063276	atac_L26699	-	dist_enh	active	k4me2_hi	prom	2.09	2.51	-0.446	1.11	0.818	0.506	-0.971	1.48	1.09	0.598
chr4	76760350	76760528	atac_L30377	-	dist_enh	active	k4me2_hi	enh	3.98	2.51	0.755	1.43	1.84	1.19	3.18	2.46	0	2.2
chr20	51889756	51889846	atac_L19507	+	dist_enh	active	k4me2_hi	prom	2.61	2.51	0.00507	1.52	0.804	0.308	0.656	2.03	0.188	0.109
chr20	54154172	54154259	atac_L19639	-	dist_enh	active	k4me2_hi	prom	2.82	2.5	-0.359	1.48	0.592	1.01	-0.892	1.15	-0.0839	1.24
chr17	28855664	28855860	atac_L12572	-	dist_enh	active	k4me2_hi	enh	3.22	2.5	-0.185	1.33	1.13	0.853	1.13	1.84	-0.181	1.75
chr22	13902824	13902930	atac_L21688	+	dist_enh	active	k4me2_hi	enh	3.16	2.5	0.437	1.04	1.51	1.22	-0.357	1.74	-0.357	1.47
chr5	63038591	63038712	atac_L32490	+	dist_enh	active	k4me2_hi	enh	1.17	2.49	0.707	0.944	0.819	0.852	-0.352	0.973	1.14	0.653
chr17	49521328	49521666	atac_P02496	+	dist_enh	active	k4me2_hi	prom	2.2	2.49	0.349	1.51	0.955	0.969	1.79	1.47	0.204	0.234
chr11	5394343	5394543	atac_P00625	+	dist_enh	active	k4me2_hi	prom	1.67	2.48	0.909	1.04	0.975	1.21	0	2.27	0	1.12
chr10	19542570	19542767	atac_L02018	-	dist_enh	active	k4me2_hi	enh	2.93	2.48	0.633	1.46	1.03	0.579	-0.602	1.61	1.16	1.42
chr10	9398849	9399014	atac_L01780	+	dist_enh	active	k4me2_hi	enh	4.14	2.48	0.991	1.91	1.92	1.19	1.91	1.34	1.45	1.11
chr12	16762370	16762501	atac_L04574	-	dist_enh	active	k4me2_hi	enh	4.11	2.48	-0.0686	0.0518	1.01	0.133	1.78	2.26	0.434	0.235
chr6	12753149	12753394	atac_P05831	+	dist_enh	active	k4me2_hi	enh	3.67	2.48	0.265	-0.458	0.727	-0.112	-0.458	1.28	0.269	0.0816
chr25	17613783	17613881	atac_L25510	-	dist_enh	active	k4me2_hi	enh	3.68	2.47	-0.555	1.22	1.47	0.673	-1.35	1.49	0.339	0.849
chr3	26853021	26853122	atac_L27192	+	dist_enh	active	k4me2_hi	prom	2.83	2.47	0.663	1.35	1.36	1.21	2.48	1.44	0.804	0.51
chr14	8051836	8052018	atac_L07220	+	dist_enh	active	k4me2_hi	enh	2.67	2.47	0.121	1.1	1.41	0.34	-1.12	1.9	0.648	1.41
chr16	44137638	44137854	atac_L11156	-	dist_enh	active	k4me2_hi	enh	2.41	2.47	1.22	0.804	0.81	0.979	0	1.48	0	0.301
chr18	40357829	40357982	atac_L14177	-	dist_enh	active	k4me2_hi	prom	2.6	2.47	0.109	0.907	0.674	-0.315	1.4	0.284	-0.755	0.0377
chr2	55640796	55640870	atac_L17705	+	dist_enh	active	k4me2_hi	enh	3.02	2.46	0.273	0.0871	1.08	1.51	-0.658	2.38	0.158	1.49
chr10	21863548	21863753	atac_L02060	-	dist_enh	active	k4me2_hi	prom	3.66	2.46	0.12	1.31	1.14	0.287	1.76	1.52	0.908	0.157
chr8	1999267	1999582	atac_L37186	-	dist_enh	active	k4me2_hi	enh	2.04	2.46	1.1	1.03	1.18	0.666	0.519	2.9	0.178	0.78
chr2	792542	792633	atac_L16101	+	dist_enh	active	k4me2_hi	prom	4.41	2.45	0.748	0.933	1.16	1.27	-0.649	2.94	1.35	0.376
chr16	26329949	26330068	atac_L10551	+	dist_enh	active	k4me2_hi	enh	3.01	2.44	-0.555	0.833	0.712	0.191	2.41	0.851	-1.08	1.18
chr11	44417596	44418005	atac_P00833	+	dist_enh	active	k4me2_hi	enh	2.45	2.43	0.546	1.11	1.25	0.846	0	1.69	0.659	1.38
chr3	24086829	24086982	atac_L27049	-	dist_enh	active	k4me2_hi	enh	2.85	2.43	-0.0544	0.0688	0.694	0.131	-0.489	0.544	-0.489	0.0861
chr4	74602592	74602747	atac_L30312	+	dist_enh	active	k4me2_hi	enh	2.91	2.43	0.0883	0.215	0.94	0.419	-0.488	2.1	0.555	1.08
chr18	38768465	38768546	atac_L14150	-	dist_enh	active	k4me2_hi	enh	2.63	2.43	-0.416	0.225	0.85	0.0431	-1.28	1.33	0.0444	1.09
chr15	45605216	45605469	atac_L09645	+	dist_enh	active	k4me2_hi	enh	2.88	2.43	0.33	1.87	1.45	0.535	1.32	2.39	-0.695	1.1
chr16	16772963	16773072	atac_L10308	+	dist_enh	active	k4me2_hi	enh	0	2.42	0.664	0.862	0.868	0.774	0	0	0	1.01
chr4	23210516	23210595	atac_L29248	-	dist_enh	active	k4me2_hi	enh	1.4	2.42	0.51	2.05	1.51	0.776	1.28	2.01	-0.897	-0.0611
chr2	44294414	44294530	atac_L17282	+	dist_enh	active	k4me2_hi	enh	3.89	2.41	-0.0353	1.21	1.44	0.731	-0.761	1.92	0.539	0.835
chr6	53346865	53346955	atac_L34203	-	dist_enh	active	k4me2_hi	prom	2.88	2.41	-0.0442	2.14	1.36	1.25	1.28	1.88	-0.552	0.768
chr3	32813882	32813973	atac_L27405	-	dist_enh	active	k4me2_hi	prom	3.55	2.41	0.119	0.755	1.02	0.763	-1.36	0.511	0.34	1.07
chr3	43200505	43200622	atac_L27799	-	dist_enh	active	k4me2_hi	enh	3.62	2.41	1.57	0.406	1.6	1.18	0	1.66	0	1.71
chrUn_KN149765v1	10795	10882	atac_L40437	+	dist_enh	active	k4me2_hi	prom	2.09	2.41	0.891	1.81	1.65	1.35	1.98	2.57	1.51	1.85
chr3	43369566	43369756	atac_L27803	+	dist_enh	active	k4me2_hi	enh	3.64	2.41	0.439	0.77	0.953	0.825	1.59	-0.476	1.14	1.06
chr19	43098126	43098255	atac_L15832	-	dist_enh	active	k4me2_hi	prom	3.15	2.41	0.935	1.37	0.979	1.11	-0.754	1.76	0.536	0.246
chr11	44418292	44418576	atac_L04108	-	dist_enh	active	k4me2_hi	enh	2.92	2.4	0.463	1.09	1.25	0.69	0	1.62	0.398	1.57
chr15	17126618	17126910	atac_P01781	+	dist_enh	active	k4me2_hi	enh	3.65	2.4	0.573	1.89	1.49	1.12	-0.678	2.37	1.58	1.86
chr4	69691362	69691456	atac_L30221	-	dist_enh	active	k4me2_hi	enh	0.781	2.4	0.835	1.92	1.2	0.547	1.97	1.02	-0.191	-0.191
chr4	76759937	76760063	atac_L30376	+	dist_enh	active	k4me2_hi	enh	4.04	2.4	0.841	1.63	2.01	1.29	2.96	2.51	0	2.4
chr21	8339438	8339543	atac_L20179	+	dist_enh	active	k4me2_hi	prom	2.81	2.4	-0.0276	0.52	0.826	0.62	-0.881	1.35	0.804	0.841
chr19	19856493	19856569	atac_L15173	+	dist_enh	active	k4me2_hi	prom	3.42	2.4	0.183	0.88	0.599	0.597	2.01	1.33	0.706	-0.169
chr16	38110160	38110274	atac_L10984	-	dist_enh	active	k4me2_hi	prom	2.91	2.4	-0.149	1.21	0.847	0.811	-0.876	1.06	0.801	0.458
chr2	21742541	21742742	atac_P03186	-	dist_enh	active	k4me2_hi	prom	2.24	2.4	0.201	0.938	0.65	0.189	0.57	1.59	0.114	0.531
chr8	52794483	52794557	atac_L38727	-	dist_enh	active	k4me2_hi	prom	2.52	2.39	0.674	0.0539	0.943	0.29	-0.366	1.69	0.0988	0.671
chr3	43755521	43755801	atac_P05038	+	dist_enh	active	k4me2_hi	enh	3.12	2.39	0.616	2.23	1.65	1.06	2.9	2.54	1.04	1.39
chr25	6571542	6571646	atac_L25273	-	dist_enh	active	k4me2_hi	enh	2.34	2.39	0.477	0.676	1.7	1.15	-0.19	1.27	1.12	1.92
chr2	43701521	43701669	atac_L17262	-	dist_enh	active	k4me2_hi	prom	3.6	2.39	0.439	0.939	0.824	0.276	-0.744	1.63	1.06	0.563
chr6	49805235	49805446	atac_P06048	-	dist_enh	active	k4me2_hi	prom	3.66	2.39	0.485	1.16	1.02	0.998	0.893	1.9	0.763	1.36
chr14	3137695	3137774	atac_L07072	-	dist_enh	active	k4me2_hi	enh	3	2.39	0.774	1.45	1.26	1.08	-0.364	2.15	1.77	1.59
chr5	70898453	70898594	atac_L32700	-	dist_enh	active	k4me2_hi	enh	2.9	2.39	0.713	1.46	1.26	1.47	0	1.64	1.28	1.31
chr3	43370362	43370610	atac_L27804	-	dist_enh	active	k4me2_hi	enh	3.77	2.39	0.613	1.41	1.04	1.09	1.7	0.791	1.25	1.05
chr17	50047890	50048016	atac_L13040	-	dist_enh	active	k4me2_hi	prom	2.93	2.39	0.494	0.777	1.63	0.439	0.0198	1.16	-0.621	0.181
chr1	51694591	51694727	atac_L01208	+	dist_enh	active	k4me2_hi	prom	2.62	2.38	0.136	1.09	0.864	1.07	-0.863	1.05	-0.863	0.831
chr3	257939	258240	atac_P04794	+	dist_enh	active	k4me2_hi	prom	2.27	2.38	-0.256	1.81	0.649	1.15	1.19	2.42	0.395	-0.0549
chr20	52766062	52766371	atac_L19547	-	dist_enh	active	k4me2_hi	enh	3.3	2.38	0.749	0.353	1.29	0.515	0	1.68	0.699	1.66
chr16	10993482	10993569	atac_L10171	-	dist_enh	active	k4me2_hi	enh	4.12	2.38	-0.357	1.53	1.68	0.992	-1.1	0.684	-1.1	1.47
chr24	17129563	17129656	atac_L24255	+	dist_enh	active	k4me2_hi	prom	3.4	2.38	0.558	0.374	1.15	1.13	1.8	1.82	1.16	1.58
chr21	3708136	3708287	atac_L19991	-	dist_enh	active	k4me2_hi	enh	3.88	2.38	0.508	1.07	0.967	1.18	0	1.03	0.438	1.15
chrUn_KN150074v1	6617	6714	atac_L40686	+	dist_enh	active	k4me2_hi	prom	2.76	2.38	0.992	0.857	0.898	1.25	-0.359	1.5	0.443	1.67
chr24	19335939	19336039	atac_L24305	-	dist_enh	active	k4me2_hi	prom	4.32	2.37	0.301	1.9	1.67	0.633	-1.09	1.7	-0.634	0.521
chr10	9299582	9299875	atac_L01777	-	dist_enh	active	k4me2_hi	enh	3.16	2.37	0.55	1.38	1.26	0.62	-0.879	1.24	-0.173	0.791
chr20	50753023	50753124	atac_L19446	+	dist_enh	active	k4me2_hi	prom	2.59	2.37	0.664	1.63	1.33	0.982	2.27	1.32	1.33	1.25
chr12	20085491	20085732	atac_L04643	-	dist_enh	active	k4me2_hi	prom	3.27	2.37	0.147	1.51	0.932	1.06	-0.459	1.19	1.11	0.637
chr17	14681353	14681511	atac_L12142	-	dist_enh	active	k4me2_hi	enh	0.933	2.37	0.189	0	0.923	0.313	0	0.874	0	0
chr18	50105254	50105452	atac_L14403	-	dist_enh	active	k4me2_hi	prom	2.46	2.37	0.639	0.678	0.881	0.672	-1.28	0.215	-0.0367	1.11
chr9	33950771	33950903	atac_L39664	+	dist_enh	active	k4me2_hi	prom	3.42	2.36	0.375	1	0.686	0.487	1.53	1.27	0.594	1.02
chr21	40839780	40840019	atac_P03895	-	dist_enh	active	k4me2_hi	enh	2.79	2.36	0.353	-0.0602	0.723	0.0834	-0.585	0.531	0.988	0.512
chr21	11556464	11556587	atac_L20270	+	dist_enh	active	k4me2_hi	enh	3.26	2.35	1.24	2.11	1.34	1.41	-0.352	1.87	0.943	2.05
chr21	17459659	17459739	atac_L20443	+	dist_enh	active	k4me2_hi	prom	4.19	2.35	0.483	1.16	1.55	1.24	-0.655	1.23	1.21	-0.0479
chr16	36619065	36619170	atac_L10954	+	dist_enh	active	k4me2_hi	prom	2.02	2.35	0.512	1.93	0.872	0.577	2.47	1.26	0.802	1.32
chr11	6591179	6591428	atac_L03086	-	dist_enh	active	k4me2_hi	enh	3.27	2.35	0.577	0.795	1.24	1.04	1.43	1.76	1.4	1.63
chr4	181987	182069	atac_L28330	+	dist_enh	active	k4me2_hi	prom	2.89	2.35	0.751	1.23	1.3	0.814	-0.654	1.39	0.875	0.973
chr16	39408548	39408754	atac_L11021	+	dist_enh	active	k4me2_hi	enh	3.6	2.35	0.598	1.23	1.39	1.46	-0.825	1.85	-0.0791	1.62
chr11	14326585	14326672	atac_L03254	+	dist_enh	active	k4me2_hi	enh	4.35	2.34	0.829	2.79	2.38	1.21	1.52	2.44	1.35	1.64
chr22	11168469	11168560	atac_L21605	+	dist_enh	active	k4me2_hi	prom	3.08	2.34	-0.329	0.578	0.728	0.417	-1.36	0.676	-0.0381	0.68
chr10	20503287	20503378	atac_L02038	-	dist_enh	active	k4me2_hi	prom	3.92	2.34	0.379	0.763	0.859	0.699	2.35	1.22	0.671	0.703
chr10	27016334	27016429	atac_L02222	-	dist_enh	active	k4me2_hi	prom	3.25	2.34	0.152	0.669	1.25	0.81	1.51	1.03	0.669	0.967
chr19	26103341	26103439	atac_L15320	-	dist_enh	active	k4me2_hi	enh	2	2.34	0.479	0.848	1.23	0.754	-0.646	1.13	0.668	1.85
chr22	31727756	31727902	atac_L22147	+	dist_enh	active	k4me2_hi	prom	3.63	2.34	0.235	1.48	1.76	1.02	2.59	2.2	0.43	0.232
chrUn_KN150640v1	6460	6538	atac_L41194	-	dist_enh	active	k4me2_hi	enh	3.27	2.34	0.453	0.965	1.39	0.212	-0.782	0.578	0.0317	1.44
chr3	33049247	33049440	atac_L27423	+	dist_enh	active	k4me2_hi	enh	1.22	2.33	0.561	1.24	1.63	1.09	0	1.69	0	1.27
chr16	39726354	39726548	atac_L11028	-	dist_enh	active	k4me2_hi	enh	0	2.33	0.184	1.24	1.28	0.689	0	0	0	0.773
chr13	45838260	45838375	atac_L06631	-	dist_enh	active	k4me2_hi	prom	2.75	2.33	0.523	1.79	1.22	0.906	1.5	2.14	0.154	0.959
chr3	45684493	45684696	atac_L27862	-	dist_enh	active	k4me2_hi	enh	3	2.33	0.344	0.681	0.592	1.42	2.06	1.59	0	1.64
chr22	21602969	21603085	atac_L21932	+	dist_enh	active	k4me2_hi	prom	1.76	2.32	0.186	1.61	1.03	0.201	-1.42	1.98	1.11	0.0551
chr5	53187410	53187549	atac_L32260	-	dist_enh	active	k4me2_hi	prom	1.97	2.32	0.596	1.62	1.46	0.958	1.62	2.05	-0.267	0.478
chr13	45838009	45838086	atac_L06630	+	dist_enh	active	k4me2_hi	prom	2.24	2.32	0.242	1.48	1.1	0.776	1.28	1.96	-0.898	0.136
chr7	38820132	38820296	atac_L36162	+	dist_enh	active	k4me2_hi	prom	3.52	2.32	1.08	1.53	1.38	1.76	2.57	1.77	0.924	1.33
chr19	33879165	33879421	atac_P02972	+	dist_enh	active	k4me2_hi	prom	3.79	2.32	0.656	1.58	1.43	0.834	-0.8	2.32	1.29	0.996
chr1	2250796	2250890	atac_L00111	+	dist_enh	active	k4me2_hi	enh	3.01	2.31	0.24	0.33	0.674	1.12	-0.888	1.14	0.43	1.15
chr14	35133790	35133990	atac_P01593	+	dist_enh	active	k4me2_hi	enh	0.349	2.31	1.02	0.206	1.22	0.707	-0.175	1.09	0.247	0.947
chr24	35390425	35390527	atac_L24682	-	dist_enh	active	k4me2_hi	prom	2.64	2.31	-0.284	1.16	0.699	0.303	-0.883	1.06	0.428	0.135
chr14	32461222	32461325	atac_L07783	-	dist_enh	active	k4me2_hi	prom	2.58	2.31	0.239	-0.153	0.672	0.132	-0.882	0.975	-0.882	0.135
chr21	17536108	17536226	atac_L20452	-	dist_enh	active	k4me2_hi	enh	4.31	2.3	0.419	1.1	1.15	0.96	-0.873	1.59	1.34	0.837
chr22	22948574	22948807	atac_P04051	+	dist_enh	active	k4me2_hi	prom	3.25	2.3	1.08	1.81	1.84	1.5	0	1.82	0.733	1.61
chr13	39500045	39500189	atac_L06448	-	dist_enh	active	k4me2_hi	enh	2.54	2.29	-0.386	1.31	1.23	0.892	-0.746	0.679	0.0306	1.15
chr20	26450001	26450109	atac_L18609	-	dist_enh	active	k4me2_hi	enh	3.07	2.29	0.399	1.22	1.18	0.816	-0.985	1.55	0.522	1.28
chr4	71986335	71986429	atac_L30247	+	dist_enh	active	k4me2_hi	prom	2.61	2.29	-0.563	0.317	0.763	-0.0735	-1.09	2.33	-0.289	1.03
chr14	37652503	37652744	atac_P01608	+	dist_enh	active	k4me2_hi	enh	2.61	2.29	0.937	2.31	2.02	1.42	2.48	2.77	0.41	2.07
chr6	46388507	46388641	atac_L33962	+	dist_enh	active	k4me2_hi	enh	3.14	2.28	0.0825	0.987	1.09	1.04	-0.969	1.37	0.847	0.198
chr19	19873843	19873920	atac_L15175	-	dist_enh	active	k4me2_hi	enh	3.49	2.28	0.538	0.881	1.05	1.1	0	0	0	1.03
chr8	16818157	16818236	atac_L37721	+	dist_enh	active	k4me2_hi	enh	3.22	2.27	1.89	0.742	0.647	0.503	0	2.19	1.09	0.607
chr20	37743507	37743590	atac_L19029	+	dist_enh	active	k4me2_hi	enh	1.56	2.27	0.743	1	0.592	0.391	0	0.919	0	0.605
chr14	16975863	16975946	atac_L07417	+	dist_enh	active	k4me2_hi	enh	3.35	2.27	0.608	0.74	0.745	0.872	0	1.69	0	0.605
chr15	16366728	16366814	atac_L08822	-	dist_enh	active	k4me2_hi	enh	3.21	2.27	0.534	0.223	1.46	0.5	0	1.08	0	1.2
chr16	36431992	36432066	atac_L10914	+	dist_enh	active	k4me2_hi	enh	1.95	2.26	1.41	0.689	0.862	0.911	-0.195	0.341	-0.195	1.17
chr4	22475486	22475631	atac_L29230	-	dist_enh	active	k4me2_hi	prom	3.84	2.26	-0.057	1.93	1.5	1.18	1.43	2.24	0.129	0.835
chr7	49059025	49059116	atac_L36456	-	dist_enh	active	k4me2_hi	enh	1.55	2.26	0.604	0.998	1.16	0.826	2.64	0.914	1.32	0
chr16	816047	816139	atac_L09904	+	dist_enh	active	k4me2_hi	prom	2.86	2.26	1.44	1.32	1.42	1.26	0	2.97	0.805	1.84
chr13	27057899	27057978	atac_L06094	+	dist_enh	active	k4me2_hi	enh	2.86	2.26	0.675	1.32	1.21	1.22	-0.194	0.889	0.269	1.17
chr12	37442423	37442517	atac_L05033	-	dist_enh	active	k4me2_hi	enh	3.12	2.26	1.31	0.996	1.92	1.32	0	0.912	1.7	1.02
chr22	8009320	8009549	atac_P03966	-	dist_enh	active	k4me2_hi	enh	0.85	2.25	0.0829	1.5	0.638	1.11	1.44	1.59	-0.589	0.915
chr16	48726909	48727009	atac_L11312	+	dist_enh	active	k4me2_hi	enh	2.27	2.25	0.669	1.41	1.56	0.821	0	1.34	1.31	0
chr4	844574	844781	atac_L28396	+	dist_enh	active	k4me2_hi	prom	1.6	2.25	0.228	2.08	1.39	0.571	1.23	1.85	1.31	0.915
chr7	73623976	73624078	atac_L37008	+	dist_enh	active	k4me2_hi	enh	2.53	2.25	0.372	0.579	0.828	0.643	0	0.524	1.51	0.597
chr19	17999290	17999393	atac_L15098	-	dist_enh	active	k4me2_hi	enh	2.85	2.25	0.527	1.57	1.32	1.48	0	1.86	1.31	1.48
chr13	49772104	49772182	atac_L06786	-	dist_enh	active	k4me2_hi	enh	2.41	2.25	0.0146	0.642	0.907	0.028	-0.365	1.33	-0.365	-0.365
chr21	15458135	15458215	atac_L20390	-	dist_enh	active	k4me2_hi	enh	3.06	2.25	0.618	2.15	1.59	1.42	-0.364	1.11	-0.364	1.38
chr6	48384725	48384806	atac_L34017	+	dist_enh	active	k4me2_hi	enh	0.208	2.25	0.314	0.641	0.764	0.771	-0.364	-0.364	0.964	0.996
chr9	55982011	55982117	atac_L40317	-	dist_enh	active	k4me2_hi	enh	3.39	2.24	0.853	1.57	0.87	0.641	0	1.06	0	1.02
chr10	34094616	34094702	atac_L02410	-	dist_enh	active	k4me2_hi	enh	2.99	2.24	0.442	0.376	0.869	0.189	-0.362	0.86	0.446	0.242
chr18	44670453	44670725	atac_P02758	-	dist_enh	active	k4me2_hi	prom	3.71	2.24	1.13	1.34	0.972	1.43	-0.315	1.89	1.86	1.27
chr24	2428006	2428118	atac_L23895	-	dist_enh	active	k4me2_hi	enh	3.78	2.24	0.79	1.92	2.37	1.86	2.14	2.91	0.794	2.93
chr3	59780247	59780337	atac_L28167	+	dist_enh	active	k4me2_hi	enh	2.5	2.24	0.441	1.44	1.45	0.733	-0.361	1.82	0.445	0.665
chr15	7195688	7195778	atac_L08609	-	dist_enh	active	k4me2_hi	enh	2.3	2.24	0.615	0.86	1.12	0.767	1.81	0.989	1.64	1.68
chr12	23938840	23938953	atac_L04701	+	dist_enh	active	k4me2_hi	enh	3.25	2.24	0.196	0.724	0.776	0.637	0	0.283	0	0.592
chr9	44706266	44706357	atac_L39896	-	dist_enh	active	k4me2_hi	prom	3.63	2.24	0.719	1.58	1.09	1.25	1.8	1.59	0.445	1.13
chr5	67311848	67312099	atac_P05728	-	dist_enh	active	k4me2_hi	enh	3.12	2.23	0.42	1.32	1.07	1.06	0.638	1.58	1.16	1.19
chr21	36352301	36352419	atac_L20903	-	dist_enh	active	k4me2_hi	enh	4.05	2.23	0.66	0	2.1	1.64	2.14	2.77	0.449	1.71
chr6	18403665	18403762	atac_L33313	+	dist_enh	active	k4me2_hi	enh	1.19	2.23	0.0144	0.635	0.72	0.505	-0.359	0.551	-0.359	0.662
chr15	5440879	5440967	atac_L08568	+	dist_enh	active	k4me2_hi	enh	2.03	2.23	0.886	1.49	0.784	0.228	-0.513	0.563	0.294	0.514
chr20	27899894	27900016	atac_L18668	+	dist_enh	active	k4me2_hi	enh	0.955	2.23	1.2	0.57	0.903	0.633	0	1.75	0.448	0.588
chr8	29365371	29365493	atac_L38133	-	dist_enh	active	k4me2_hi	enh	1.93	2.23	0.366	1.09	0.676	0	0	0.281	0	0
chr7	45840711	45840813	atac_L36371	-	dist_enh	active	k4me2_hi	enh	1.4	2.23	1.26	0.953	1.05	1.77	-0.358	1.32	1.15	1.58
chr10	18829895	18829999	atac_L02007	+	dist_enh	active	k4me2_hi	enh	3.28	2.23	0.764	1.29	1.28	1.64	-0.357	1.41	0.952	0.984
chr22	16810176	16810300	atac_L21770	+	dist_enh	active	k4me2_hi	enh	4.27	2.23	0.657	1.63	1.1	1.32	0	1.44	1.29	1.17
chr22	8831944	8832049	atac_L21530	-	dist_enh	active	k4me2_hi	enh	2.17	2.23	0.169	1.29	0.754	0.827	1.79	1.1	-0.357	0.659
chr9	1729693	1729779	atac_L38884	+	dist_enh	active	k4me2_hi	prom	2.89	2.23	0.213	1.09	1.02	0.892	1.52	1.67	1.05	1.39
chr3	1290021	1290127	atac_L26155	-	dist_enh	active	k4me2_hi	enh	3.33	2.23	0.241	0.0527	0.716	0.89	-0.357	1.1	0.719	0.83
chr16	51372938	51373012	atac_L11415	-	dist_enh	active	k4me2_hi	enh	2.88	2.22	-0.219	0.527	1.68	1.06	-0.9	1.43	1.24	1.55
chr21	33538527	33538622	atac_L20833	-	dist_enh	active	k4me2_hi	enh	2.55	2.22	0.528	0.932	0.74	0.408	-0.647	1.6	1.05	1.29
chr3	24931061	24931148	atac_L27085	-	dist_enh	active	k4me2_hi	prom	2.77	2.22	0.664	-0.361	0.818	0.354	1.39	1.01	1.35	0.579
chr8	13302171	13302303	atac_L37606	-	dist_enh	active	k4me2_hi	enh	1.52	2.22	1.1	0.714	1.16	0.261	1.42	0.512	0	0
chr9	3021642	3021725	atac_L38952	-	dist_enh	active	k4me2_hi	prom	2.39	2.22	0.14	0.918	0.832	0.909	2.11	1.55	0.432	0.956
chr15	14747189	14747290	atac_L08781	-	dist_enh	active	k4me2_hi	enh	1.31	2.22	0.0889	-0.0651	0.643	0.371	1.51	0.566	-0.645	0.374
chr12	31035349	31035648	atac_P00994	-	dist_enh	active	k4me2_hi	enh	3.44	2.22	0.512	0.901	1.44	1.12	-0.441	1.41	0.516	1.79
chr7	776000	776137	atac_L34610	+	dist_enh	active	k4me2_hi	enh	1.26	2.21	0.514	0.712	0.717	0.58	0	1.64	1.05	0.582
chr14	501354	501471	atac_L06965	+	dist_enh	active	k4me2_hi	enh	2.67	2.21	0.456	1.64	1.04	0.179	-0.502	1.85	-0.502	1.68
chr25	16363251	16363368	atac_L25483	-	dist_enh	active	k4me2_hi	enh	3.12	2.21	0.0904	1.34	1.63	1.27	-0.502	0.945	0.566	0.676
chr2	340903	341014	atac_L16079	+	dist_enh	active	k4me2_hi	prom	2.61	2.21	0.476	1.28	0.88	0.777	1.51	0.923	0.432	0.372
chr16	1418184	1418495	atac_P01974	-	dist_enh	active	k4me2_hi	enh	2.45	2.21	0.413	0.896	1.52	1.23	2.33	1.95	-0.047	1.64
chr5	22583238	22583323	atac_L31296	-	dist_enh	active	k4me2_hi	prom	2.5	2.21	-0.176	0.318	0.992	0.224	-1.1	1.22	-0.29	0.257
chr25	1586815	1587113	atac_L25088	-	dist_enh	active	k4me2_hi	prom	3.46	2.21	0.324	0.745	1.03	0.605	2.1	2	1.48	0.529
chr5	47857672	47857794	atac_L32144	+	dist_enh	active	k4me2_hi	enh	1.6	2.21	0.284	1.69	1.14	1.66	-0.5	1.42	1.6	1.41
chr24	26214666	26214785	atac_L24489	+	dist_enh	active	k4me2_hi	prom	3.41	2.2	0.088	1.21	0.849	0.331	-0.636	0.92	0.154	0.832
chr6	49976179	49976312	atac_L34075	-	dist_enh	active	k4me2_hi	prom	3.76	2.2	0.889	1.67	0.814	0.782	-0.349	2.16	1.47	1.9
chr14	46305415	46305536	atac_L08221	-	dist_enh	active	k4me2_hi	prom	2.09	2.2	0.521	0.22	0.604	0.66	-0.635	0.69	0.861	1.07
chr24	18019412	18019561	atac_L24287	+	dist_enh	active	k4me2_hi	enh	2.8	2.2	0.277	0.396	0.757	0.911	0	0.506	0	0.577
chr14	5166276	5166388	atac_L07127	+	dist_enh	active	k4me2_hi	prom	2.05	2.2	0.286	0.838	0.918	0.743	-0.877	1.48	0.802	1.23
chr3	61844451	61844590	atac_L28260	-	dist_enh	active	k4me2_hi	prom	2.8	2.2	0.598	1.19	1.65	0.934	-0.347	1.71	0.936	-0.347
chr16	26363363	26363687	atac_P02081	+	dist_enh	active	k4me2_hi	prom	3.75	2.19	0.488	0.494	0.771	0.744	-0.665	0.922	0.846	0.225
chr20	43794501	43794826	atac_P03623	+	dist_enh	active	k4me2_hi	enh	1.86	2.19	0.0241	0.737	1.1	0.876	-0.664	0.401	1.25	0.225
chr1	46636103	46636228	atac_L01074	-	dist_enh	active	k4me2_hi	prom	3.29	2.19	0.313	1.21	0.786	0.726	1.16	1.49	0.99	0.937
chr5	53186767	53186879	atac_L32259	+	dist_enh	active	k4me2_hi	prom	2.47	2.19	0.477	1.77	1.17	1.05	1.71	1.69	-1.26	0.34
chr8	38012998	38013306	atac_P06791	-	dist_enh	active	k4me2_hi	prom	2.43	2.19	0.208	0.883	0.735	0.663	-1.28	1.82	0.246	0.478
chr20	53701055	53701213	atac_L19618	+	dist_enh	active	k4me2_hi	enh	2.13	2.18	0.0138	0.36	0.696	0.672	1.76	0.827	-0.342	0.808
chr19	43097057	43097194	atac_L15830	+	dist_enh	active	k4me2_hi	prom	2.24	2.18	0.757	1.12	0.661	0.782	1.7	1.03	-1.24	-0.246
chr22	18659760	18659921	atac_L21826	-	dist_enh	active	k4me2_hi	prom	3.29	2.18	0.557	1.58	1.11	1.26	1.48	1.42	0.151	0.173
chr3	35731571	35731745	atac_L27526	-	dist_enh	active	k4me2_hi	enh	1.71	2.17	0.0137	0.488	0.726	0.559	-0.338	0.159	1.29	0.634
chr6	29719502	29719670	atac_L33556	-	dist_enh	active	k4me2_hi	enh	3.99	2.17	0.643	1.53	1.48	1.25	-0.845	2.04	1.08	1.64
chr23	38758982	38759339	atac_P04359	-	dist_enh	active	k4me2_hi	prom	1.07	2.17	0.0734	1.41	0.734	0.333	-1.1	0.908	0.388	-1.1
chrUn_KN150640v1	6100	6282	atac_L41193	+	dist_enh	active	k4me2_hi	prom	2.89	2.17	0.848	0.343	1.64	0.554	-0.479	1.31	0.773	1.86
chr16	554685	554875	atac_L09884	+	dist_enh	active	k4me2_hi	enh	3.78	2.16	0.681	1	1.01	1.2	-0.334	2.11	-0.334	1.31
chr22	36776514	36776706	atac_L22239	-	dist_enh	active	k4me2_hi	prom	2.1	2.16	-0.288	1.19	0.691	0.871	1.33	2.08	0.409	0.985
chr5	29590354	29590552	atac_L31546	+	dist_enh	active	k4me2_hi	enh	3.02	2.15	-0.185	0.907	0.875	0.126	1.13	0.661	0.31	1.01
chr12	21261910	21262114	atac_L04668	+	dist_enh	active	k4me2_hi	enh	3.95	2.15	0.799	0.929	1.3	0.726	0	2.14	0	0.954
chr1	5312692	5312899	atac_P00029	-	dist_enh	active	k4me2_hi	enh	-0.33	2.15	0.857	0.707	1.17	1.36	1.72	1.43	0.904	1.07
chr14	7975092	7975311	atac_L07217	+	dist_enh	active	k4me2_hi	enh	3.45	2.14	1.05	1.55	1.38	1.33	2.04	1.57	1.23	1.39
chr16	613053	613275	atac_L09894	-	dist_enh	active	k4me2_hi	enh	0	2.13	1.04	1.31	1.32	1.22	0	1.13	0.738	1.82
chr7	73554524	73554751	atac_L37004	+	dist_enh	active	k4me2_hi	enh	0.894	2.13	1.26	0.916	1.6	1.16	0	0.837	1.41	0
chr6	37479431	37479515	atac_L33739	+	dist_enh	active	k4me2_hi	enh	3.32	2.12	-0.687	0.641	0.925	0.328	1.64	1.08	0.164	0.261
chr3	39689635	39689712	atac_L27681	-	dist_enh	active	k4me2_hi	enh	3.65	2.12	-0.329	2.18	1.62	1.34	0.981	1.52	1.37	0.758
chr8	20431842	20431943	atac_L37840	-	dist_enh	active	k4me2_hi	prom	2.51	2.11	-0.305	1.14	0.826	0.631	0.728	1.53	0.0853	-0.0835
chr10	28740589	28741092	atac_P00501	+	dist_enh	active	k4me2_hi	enh	2.93	2.11	0.145	1.47	1.17	0.847	-0.947	2.3	1.4	1.56
chr10	29932375	29932452	atac_L02295	-	dist_enh	active	k4me2_hi	enh	3.55	2.11	0.319	1.18	0.845	0.985	-1.01	1.76	1.01	1.86
chr8	26959027	26959145	atac_L38045	+	dist_enh	active	k4me2_hi	enh	4.32	2.11	-0.0279	1.55	1.11	0.467	2.13	1.92	-0.489	0.777
chr24	17250849	17251113	atac_P04500	-	dist_enh	active	k4me2_hi	prom	4.13	2.11	0.817	0.914	0.896	1.37	-0.452	1.76	1.39	1.81
chr17	11013117	11013225	atac_L12036	+	dist_enh	active	k4me2_hi	prom	3.44	2.11	0.118	0.908	0.851	0.0472	0.804	1.19	-0.0378	0.483
chr2	668401	668512	atac_L16086	+	dist_enh	active	k4me2_hi	enh	2.39	2.11	0.298	1.26	0.815	0.776	0.803	0.819	0.992	1.32
chr19	25775115	25775203	atac_L15300	-	dist_enh	active	k4me2_hi	enh	3.17	2.11	-0.324	0.739	0.864	0.843	2	0.874	-0.191	0.623
chr8	34978938	34979020	atac_L38322	-	dist_enh	active	k4me2_hi	prom	-0.323	2.11	0.932	0.695	0.833	1.16	-0.895	-0.363	0.811	-0.289
chr12	48837473	48837549	atac_L05371	+	dist_enh	active	k4me2_hi	enh	3.09	2.11	-0.172	1.5	1.37	1.17	-0.783	2.25	1.09	1.67
chr14	43589158	43589236	atac_L08133	+	dist_enh	active	k4me2_hi	enh	2.51	2.11	0.627	0.965	0.589	1.07	-0.782	1.34	1.48	0.581
chr11	35447179	35447257	atac_L03778	-	dist_enh	active	k4me2_hi	prom	2.64	2.1	0.382	1.47	1.05	0.703	-0.656	1.47	1.35	-0.0479
chr2	3510556	3510642	atac_L16175	-	dist_enh	active	k4me2_hi	prom	2.83	2.1	0.541	1.55	1.42	1.71	1.39	2.39	0.925	1.07
chr4	18683789	18683893	atac_L29141	+	dist_enh	active	k4me2_hi	prom	3.41	2.1	-0.389	0.735	0.945	0.59	1.99	1.75	0.0889	0.843
chr7	68462688	68462823	atac_L36845	-	dist_enh	active	k4me2_hi	prom	2.99	2.09	-0.572	1.02	0.923	0.489	0.263	2.15	0.129	0.925
chr10	15449844	15449929	atac_L01923	+	dist_enh	active	k4me2_hi	enh	3.3	2.09	0.668	0.362	1.13	0.583	1.66	0.403	0.81	0.688
chr11	42060322	42060416	atac_L03987	+	dist_enh	active	k4me2_hi	enh	3	2.09	0.575	1.57	1.53	1.66	0.805	2.24	0.156	1.08
chr6	3549670	3549995	atac_P05793	+	dist_enh	active	k4me2_hi	enh	1.86	2.09	0.261	0.777	0.668	0.664	-0.767	0.022	-0.767	0.421
chr21	33179246	33179323	atac_L20823	+	dist_enh	active	k4me2_hi	prom	2.41	2.09	-0.365	1.06	1.29	0.511	-0.365	1.12	1.35	-0.365
chr1	55144059	55144184	atac_L01335	-	dist_enh	active	k4me2_hi	prom	2.03	2.09	0.584	1.53	1.15	0.769	1.16	1.79	1.24	1.12
chr12	43352081	43352249	atac_L05134	-	dist_enh	active	k4me2_hi	enh	2.69	2.09	-0.538	0.502	1.04	0.0462	-1.3	1.63	0.159	0.665
chr13	39332596	39332678	atac_L06442	-	dist_enh	active	k4me2_hi	prom	3.3	2.09	1.61	1.23	1.57	0.804	1.81	2.54	1.5	-0.364
chr1	49484114	49484197	atac_L01139	-	dist_enh	active	k4me2_hi	prom	3.69	2.08	0.245	1.23	1.34	1.52	2.93	1.75	1.34	0.667
chr5	61984049	61984136	atac_L32465	+	dist_enh	active	k4me2_hi	enh	1.6	2.08	0.669	0.513	1.09	0.288	2.28	0.374	1.64	-0.029
chr21	16079955	16080032	atac_L20411	-	dist_enh	active	k4me2_hi	enh	3.36	2.08	1.54	2.36	2.08	1.92	-0.194	1.5	1.14	1.01
chr20	34876265	34876357	atac_L18942	-	dist_enh	active	k4me2_hi	enh	2.18	2.08	0.863	1.3	0.966	0.546	-0.361	1.95	-0.361	-0.361
chr20	34962422	34962547	atac_L18943	-	dist_enh	active	k4me2_hi	enh	4.06	2.08	0.488	0.22	0.858	0.779	1.37	1.46	0.736	0.832
chr2	53562592	53562687	atac_L17637	-	dist_enh	active	k4me2_hi	prom	3.34	2.08	-0.161	1.05	1.03	0.864	2.63	1.22	0.444	0.467
chr3	1289432	1289528	atac_L26153	+	dist_enh	active	k4me2_hi	prom	3.29	2.07	0.17	0.0531	0.682	0.798	-0.359	0.855	0.444	0.662
chr13	8809038	8809113	atac_L05654	+	dist_enh	active	k4me2_hi	enh	0.985	2.07	1.24	0.419	1.06	1.33	0	0.924	1.87	1.04
chr22	12592566	12592702	atac_L21658	+	dist_enh	active	k4me2_hi	enh	3.23	2.07	0.249	0.219	0.776	0.474	-0.75	0.791	0.305	0.245
chr3	39682807	39682908	atac_L27680	+	dist_enh	active	k4me2_hi	enh	1.76	2.07	0.555	0.372	0.718	0.861	2.63	0.55	0.442	0.239
chr2	51664523	51664648	atac_L17555	+	dist_enh	active	k4me2_hi	enh	2.45	2.07	0.776	-0.0642	1.17	0.436	-0.633	0.56	-0.633	0.955
chr4	3873254	3873344	atac_L28533	+	dist_enh	active	k4me2_hi	enh	1.77	2.07	0.939	0.922	0.814	0.408	1.97	0.337	-0.192	1.16
chr5	4363566	4363644	atac_L30675	+	dist_enh	active	k4me2_hi	enh	0	2.07	0.809	0	0.748	0.605	2.18	0	0.813	1.03
chr12	37441950	37442028	atac_L05032	+	dist_enh	active	k4me2_hi	enh	3.14	2.07	1.23	1.01	1.83	1.33	0	1.23	2.01	0.836
chr5	29203133	29203211	atac_L31531	-	dist_enh	active	k4me2_hi	enh	0.983	2.07	1.6	1.01	1.46	1.33	0	1.36	1.33	1.5
chrUn_KN149789v1	1444	1560	atac_L40456	+	dist_enh	active	k4me2_hi	prom	1.43	2.07	0.657	1.14	1.22	0.573	1.64	1.34	0.798	0.83
chr7	14472564	14472669	atac_L35115	-	dist_enh	active	k4me2_hi	enh	2.97	2.07	0.763	0.371	0.754	0.542	1.79	1.5	-0.357	-0.357
chr16	22028015	22028096	atac_L10442	+	dist_enh	active	k4me2_hi	enh	2.97	2.07	1.23	1	1.27	0.873	0	1.23	0.462	1.36
chr5	67956983	67957065	atac_L32600	-	dist_enh	active	k4me2_hi	prom	3.72	2.07	1.45	1.74	1.85	1.62	0	3.02	1.71	1.63
chr8	52632852	52632935	atac_L38714	-	dist_enh	active	k4me2_hi	enh	0	2.06	0.98	0.74	1.3	1.26	0	1.22	1.71	1.85
chr2	36942246	36942355	atac_L17044	+	dist_enh	active	k4me2_hi	enh	2.04	2.06	0.661	1.43	1.59	1.12	1.79	2.18	0.95	1.99
chr3	1288708	1288805	atac_L26152	+	dist_enh	active	k4me2_hi	enh	2.76	2.06	0.183	1.22	1.31	1.12	-0.191	1.02	0.612	1.65
chr20	48234751	48234837	atac_L19350	+	dist_enh	active	k4me2_hi	enh	1.29	2.06	0.606	0	1.05	0.5	0	0	0.809	0.604
chr13	10595753	10595840	atac_L05688	-	dist_enh	active	k4me2_hi	enh	1.29	2.06	0.533	1.22	0.881	0.87	2.17	0	0	1.85
chr20	53128305	53128419	atac_L19580	-	dist_enh	active	k4me2_hi	prom	2.28	2.06	0.606	1.79	1.57	1.26	-0.354	2.51	0.439	0.979
chr25	1988661	1988816	atac_L25104	+	dist_enh	active	k4me2_hi	enh	2.46	2.06	0.438	0.53	1.28	0.204	-0.741	2.42	0.901	0.823
chr15	12462268	12462411	atac_L08727	+	dist_enh	active	k4me2_hi	prom	2.27	2.06	0.561	1.82	1.05	0.466	-0.625	0.91	1.03	0.366
chr20	13891789	13891879	atac_L18263	-	dist_enh	active	k4me2_hi	prom	2.54	2.06	0.802	1.94	1.33	1.73	2.17	1.68	1.7	2.04
chr19	47487655	47487773	atac_L16006	-	dist_enh	active	k4me2_hi	enh	1.39	2.06	0.658	1.36	0.785	0.755	-0.353	0.544	1.15	0.825
chr14	9359556	9359676	atac_L07244	+	dist_enh	active	k4me2_hi	enh	2.16	2.06	0.708	0.741	1.04	0.914	-0.353	0.844	0.0957	1.46
chr21	3002470	3002619	atac_L19946	-	dist_enh	active	k4me2_hi	prom	3.07	2.06	0.262	0.451	0.781	0.652	1.49	1.57	0.152	-0.623
chr13	46052328	46052463	atac_L06644	+	dist_enh	active	k4me2_hi	enh	1.42	2.06	0.555	0.352	0.977	0.533	-0.495	0.549	0.286	0.822
chr15	12462817	12462952	atac_L08728	-	dist_enh	active	k4me2_hi	enh	2.22	2.06	0.697	2	1.26	0.602	-0.495	1.24	0.79	0.501
chr4	70591690	70591784	atac_L30232	+	dist_enh	active	k4me2_hi	enh	0	2.05	0.603	0	0.92	0.388	0	0	0	1.2
chr21	33179534	33179661	atac_L20824	-	dist_enh	active	k4me2_hi	enh	2.37	2.05	-0.351	0.843	1.21	0.455	-0.351	0.97	1.47	0.651
chr3	19902965	19903123	atac_L26859	+	dist_enh	active	k4me2_hi	enh	2.26	2.05	0.726	1.31	1.44	1.1	-0.619	1.19	0.65	1.44
chr1	26617455	26617736	atac_L00631	-	dist_enh	active	k4me2_hi	enh	3.62	2.05	0.0743	2.15	1.8	1.24	2.55	3.21	0.248	1.72
chr7	24091226	24091327	atac_L35551	-	dist_enh	active	k4me2_hi	enh	1.54	2.05	1.26	1.21	0.636	0.494	0	0.524	1.31	0.329
chr3	42521652	42521785	atac_L27783	+	dist_enh	active	k4me2_hi	enh	-0.349	2.05	0.703	0.622	1.31	0.782	2.24	0.364	0.938	1.23
chr17	52817965	52818287	atac_P02515	-	dist_enh	active	k4me2_hi	enh	1.92	2.05	0.796	0.866	0.719	0.82	1.29	2.1	0	1.05
chr4	67087589	67087691	atac_L30159	+	dist_enh	active	k4me2_hi	enh	0.563	2.05	0.372	0.991	0.686	0.901	0	0.524	0	0
chr22	21920951	21921057	atac_L21947	+	dist_enh	active	k4me2_hi	enh	0	2.04	0	0	0.634	0.267	0	0	0	0
chr22	1258000	1258139	atac_L21349	+	dist_enh	active	k4me2_hi	enh	2.72	2.04	0.749	1.03	0.665	0.78	1.07	-0.347	0.936	1.23
chr20	30974173	30974282	atac_L18788	-	dist_enh	active	k4me2_hi	prom	3.74	2.04	1.17	1.4	1.38	1.84	2.15	1.94	0.796	2.34
chr7	40945426	40945587	atac_L36230	-	dist_enh	active	k4me2_hi	enh	4.38	2.04	0.856	1.26	1.62	1.23	1.61	2.14	0.781	1.57
chr14	42968822	42969086	atac_P01647	-	dist_enh	active	k4me2_hi	enh	1.78	2.04	0.196	1.37	0.719	0.575	-1.07	1.55	-0.354	0.807
chr15	47180914	47181025	atac_L09731	+	dist_enh	active	k4me2_hi	enh	0	2.04	0.369	1.21	0.951	0.856	0	0.52	0	1.18
chr16	15384254	15384404	atac_L10268	-	dist_enh	active	k4me2_hi	prom	3.58	2.04	-0.459	1.11	0.766	-0.293	1.33	0.946	-0.321	-0.44
chr14	13843100	13843214	atac_L07318	+	dist_enh	active	k4me2_hi	enh	3.62	2.03	0.369	1.56	2.08	1.47	0	1.2	1.68	3.06
chr23	44713063	44713179	atac_L23677	+	dist_enh	active	k4me2_hi	enh	0	2.03	1.21	0.723	0.775	0.727	0	0	1.3	1.33
chr4	40800843	40800959	atac_L29647	-	dist_enh	active	k4me2_hi	enh	0	2.03	0	0.858	0.679	0.381	0	0.721	0.792	0
chr22	8998316	8998490	atac_L21531	-	dist_enh	active	k4me2_hi	prom	4.25	2.03	0.851	0.679	1.19	0.775	-0.481	1.13	0.972	0.807
chr17	17798539	17798861	atac_P02320	+	dist_enh	active	k4me2_hi	prom	3.13	2.03	0.145	1.16	0.821	0.326	-1.2	1.33	1.04	1.32
chr4	48679936	48680092	atac_L29848	-	dist_enh	active	k4me2_hi	enh	4.93	2.03	0.233	1.53	1.06	1.24	-0.343	2.85	1.12	0.64
chr11	35066226	35066403	atac_L03765	+	dist_enh	active	k4me2_hi	enh	4.01	2.03	0.683	1.18	1.59	1.13	2.42	1.81	0.775	1.72
chr21	3708457	3708579	atac_L19992	-	dist_enh	active	k4me2_hi	enh	3.77	2.03	0	1.47	1.59	1.17	0	1.32	1.3	1
chr5	70141870	70142298	atac_P05750	+	dist_enh	active	k4me2_hi	enh	0.787	2.02	0.277	1.45	1.46	0.552	1.35	1.86	0.579	1.6
chr11	6635656	6635885	atac_P00637	+	dist_enh	active	k4me2_hi	enh	2.95	2.02	0.287	1.43	0.773	0.568	-0.705	0.542	0.292	0.799
chr24	5202750	5202964	atac_P04452	-	dist_enh	active	k4me2_hi	enh	3.12	2.02	-0.0421	1.17	1.36	1.21	-0.595	2.53	0.147	1.14
chr14	16485131	16485285	atac_L07408	-	dist_enh	active	k4me2_hi	enh	2.03	2.01	1.35	1.97	1.3	1.33	-0.182	1.87	0.59	1.38
chr5	47601626	47601780	atac_L32139	+	dist_enh	active	k4me2_hi	enh	2.7	2.01	0.7	1.09	0.703	0.999	1.92	0.85	-0.182	0.971
chr3	12880213	12880503	atac_L26562	-	dist_enh	active	k4me2_hi	enh	2.44	2.01	0.168	0.468	0.765	0.552	0.426	1.18	-0.484	1.29
chr8	18444937	18445044	atac_L37766	+	dist_enh	active	k4me2_hi	prom	2.8	2.01	0.287	1.17	0.711	0.00578	1.8	1.65	0.131	0.163
chr21	16302979	16303122	atac_L20419	-	dist_enh	active	k4me2_hi	enh	0	2.01	0.832	0	0.972	0.952	0	1.04	1.28	1.16
chr22	21227974	21228119	atac_L21909	-	dist_enh	active	k4me2_hi	enh	0	2	0.437	0.964	1.41	0.623	1.41	1.64	0	0.99
chr3	37815781	37815860	atac_L27615	+	dist_enh	active	k4me2_hi	prom	3.09	2	0.183	1.63	0.651	0.52	1.17	0.962	-0.191	1.22
chr23	10548179	10548397	atac_L22648	-	dist_enh	active	k4me2_hi	enh	2.35	2	0.754	1.53	1.24	0.895	0.89	-0.467	0.273	0.644
chr13	42539921	42540026	atac_L06531	+	dist_enh	active	k4me2_hi	prom	2.94	2	0.129	1.48	0.867	0.032	-1.09	1.28	-0.288	-0.49
chr2	15081318	15081427	atac_L16487	-	dist_enh	active	k4me2_hi	prom	2.1	2	0.217	1.22	0.907	0.675	-1.08	1.74	-0.287	-0.0698
chrUn_KN150285v1	1800	1952	atac_L40903	+	dist_enh	active	k4me2_hi	enh	2.97	2	1.18	0.838	1.08	0.475	0	1.81	0.437	1.89
chr18	8085474	8085674	atac_P02553	-	dist_enh	active	k4me2_hi	enh	-0.332	2	0.227	1.16	1.12	0.268	2.54	1.44	-0.332	0.625
chr16	18848837	18849246	atac_P02037	+	dist_enh	active	k4me2_hi	enh	0.654	2	0.396	0.776	0.908	0.696	-0.151	0.742	0.216	0.528
chr25	18217061	18217216	atac_L25520	+	dist_enh	active	k4me2_hi	enh	2.35	1.99	0.881	1.17	1.15	1.49	0	0.702	1.64	0.793
chr3	13907736	13907832	atac_L26604	-	dist_enh	active	k4me2_hi	prom	3.08	1.99	0.401	0.874	0.794	0.755	2.28	1.04	-0.19	0.0288
chr13	47346684	47346867	atac_L06690	+	dist_enh	active	k4me2_hi	enh	1.05	1.99	0.092	0.977	0.731	0.287	-0.178	0.683	-0.178	0.131
chr23	38210252	38210328	atac_L23430	+	dist_enh	active	k4me2_hi	enh	4	1.99	-0.0887	1.53	1.64	1.22	3.02	3.38	0.433	0.733
chr20	47895339	47895466	atac_L19336	+	dist_enh	active	k4me2_hi	prom	3.08	1.99	0.486	1.69	1.69	0.463	1.53	2.4	1.35	1.18
chr21	27811329	27811490	atac_L20710	-	dist_enh	active	k4me2_hi	enh	0	1.99	0.505	0.7	1.11	0.421	0	0	1.04	0
chr5	71484976	71485213	atac_L32720	+	dist_enh	active	k4me2_hi	enh	2.5	1.99	0.574	0.205	0.987	0.25	-0.46	0.657	1.11	1.04
chr17	28853852	28853932	atac_L12571	+	dist_enh	active	k4me2_hi	enh	3.62	1.99	0.242	1.05	1.1	1.24	2.11	1.96	-0.896	1.4
chr15	20205877	20205959	atac_L08922	-	dist_enh	active	k4me2_hi	enh	2.39	1.99	0.0301	0.225	0.731	0.546	2.4	0.33	-0.0841	0.136
chr17	108365	108486	atac_L11616	-	dist_enh	active	k4me2_hi	enh	3.43	1.98	0.356	0.412	1.41	0.485	0.454	1.1	-0.529	0.489
chr13	47406152	47406376	atac_L06694	+	dist_enh	active	k4me2_hi	enh	0.869	1.98	0.669	0.474	0.873	0.264	1.03	0.8	1.26	1.5
chr19	40929582	40929659	atac_L15730	+	dist_enh	active	k4me2_hi	enh	4.23	1.98	0.585	1.23	1.18	0.606	1.4	1.01	0.751	1.36
chr18	22275006	22275170	atac_L13794	-	dist_enh	active	k4me2_hi	enh	4.24	1.97	-0.117	2.35	1.91	1.18	1.87	2.49	0.881	1.87
chr11	1078193	1078303	atac_L02919	+	dist_enh	active	k4me2_hi	enh	2.14	1.97	-0.0872	0.606	0.697	0.131	-0.878	0.326	1.1	-0.285
chr1	12087183	12087270	atac_L00336	+	dist_enh	active	k4me2_hi	prom	4.11	1.97	0.145	0.639	0.648	0.632	-0.777	1.41	1.47	0.718
chr7	60175429	60175696	atac_P06497	+	dist_enh	active	k4me2_hi	enh	0.0501	1.97	0.854	0.991	0.751	1.09	-0.451	0.0143	0.743	1.24
chr5	64473853	64474066	atac_P05704	+	dist_enh	active	k4me2_hi	enh	1.99	1.97	1.05	1.46	1.15	1.49	-0.173	1.2	1.06	0.128
chr3	21219404	21219638	atac_P04877	-	dist_enh	active	k4me2_hi	prom	2.08	1.97	0.191	1.78	1.25	1.24	1.32	2.6	0.555	1.12
chr5	18947187	18947404	atac_P05432	-	dist_enh	active	k4me2_hi	enh	2.12	1.96	0.505	0.203	0.967	1.29	-0.173	0.669	1.05	1.34
chr4	12027837	12027992	atac_L28913	-	dist_enh	active	k4me2_hi	prom	2.78	1.96	-0.13	0.218	1.19	0.579	-0.956	0.216	0.087	0.0281
chr25	14566033	14566306	atac_L25441	-	dist_enh	active	k4me2_hi	prom	3.53	1.96	-0.213	0.134	1.03	0.242	-1.23	0.485	0.472	0.811
chr16	18509813	18509887	atac_L10347	+	dist_enh	active	k4me2_hi	enh	2.64	1.96	0.67	0.468	0.651	0.79	-0.658	1.54	-0.658	0.553
chr14	43051116	43051192	atac_L08119	-	dist_enh	active	k4me2_hi	enh	1.13	1.96	0.272	0.468	1.05	0.338	-0.657	0.428	-0.657	1.09
chr21	97576	97801	atac_L19755	-	dist_enh	active	k4me2_hi	enh	1.48	1.96	0.723	1.38	0.789	0.868	-0.172	1.19	0.243	0.771
chr10	44323231	44323427	atac_L02787	-	dist_enh	active	k4me2_hi	enh	2.75	1.96	0.346	0.541	0.689	0.809	2.06	1.39	1.24	0.959
chr14	14830313	14830395	atac_L07353	-	dist_enh	active	k4me2_hi	prom	3.44	1.95	-0.195	1.09	0.891	0.893	2.35	0.823	0.157	1.39
chr16	34395056	34395138	atac_L10801	-	dist_enh	active	k4me2_hi	enh	-0.654	1.95	0.483	0.351	0.834	0.759	1.52	0.0852	0.438	-0.0478
chr5	40626138	40626222	atac_L31948	+	dist_enh	active	k4me2_hi	enh	2.01	1.95	0.327	0.854	1.44	1.27	2.64	1.61	1.35	1.56
chr12	9890588	9890673	atac_L04418	+	dist_enh	active	k4me2_hi	enh	2.48	1.95	0.213	-0.652	0.614	-0.0499	-0.652	0.266	0.157	0.377
chr16	23285204	23285414	atac_P02063	-	dist_enh	active	k4me2_hi	prom	2.88	1.95	0.572	1.36	0.756	-0.07	-1.02	1.12	0.578	0.719
chr18	10076757	10076936	atac_L13528	+	dist_enh	active	k4me2_hi	enh	3.07	1.95	-0.187	0.113	1.33	0.475	1.14	1.01	0.973	1.01
chr3	16547453	16547601	atac_L26725	-	dist_enh	active	k4me2_hi	enh	2.35	1.95	-0.027	-0.15	0.605	-0.281	-0.856	0.777	-0.0813	-0.059
chr9	47433148	47433234	atac_L39977	-	dist_enh	active	k4me2_hi	enh	2.63	1.95	0.38	2.23	1.86	1.59	2.87	3.1	1.99	1.92
chr5	61622354	61622482	atac_L32450	+	dist_enh	active	k4me2_hi	prom	2.78	1.95	-0.151	0.981	1.07	0.346	1.47	1.19	0.186	0.107
chr7	52481937	52482236	atac_L36527	+	dist_enh	active	k4me2_hi	enh	3.32	1.95	0.464	1.73	1.74	1.33	1.99	2.05	0.921	1.49
chr11	41354985	41355078	atac_L03953	-	dist_enh	active	k4me2_hi	prom	3.55	1.95	0.865	1.46	1.07	0.669	1.52	2.4	0.67	-0.0475
chr4	13970429	13970515	atac_L28982	+	dist_enh	active	k4me2_hi	enh	4.31	1.94	0.157	2.03	1.18	0.582	0.809	1.14	-0.273	1.69
chr22	755147	755248	atac_L21296	-	dist_enh	active	k4me2_hi	enh	3.25	1.94	0.745	2.18	1.74	0.636	2.62	2.64	0.156	1.84
chr22	35990525	35990629	atac_L22223	-	dist_enh	active	k4me2_hi	prom	2.94	1.94	0.377	1.92	2.01	1.08	1.98	2.54	0.155	1.97
chr9	52824937	52825042	atac_L40176	+	dist_enh	active	k4me2_hi	enh	2.99	1.94	0.377	2.08	1.23	0.541	-0.643	2.98	0.155	1.47
chr7	70236088	70236197	atac_L36896	+	dist_enh	active	k4me2_hi	enh	3.93	1.94	0.268	1.45	1.33	1.12	1.51	1.03	0.665	2.19
chr21	4846042	4846122	atac_L20037	+	dist_enh	active	k4me2_hi	prom	2.04	1.93	0.621	1.43	0.649	0.398	-0.517	1.18	0.812	-0.517
chr5	22957275	22957501	atac_P05463	+	dist_enh	active	k4me2_hi	enh	2.47	1.93	-0.241	1.12	0.666	0.957	-0.915	0.654	1.08	1.24
chr14	32641754	32642050	atac_P01567	+	dist_enh	active	k4me2_hi	enh	2.43	1.93	0.498	1.04	1.78	1.66	-0.309	2.37	1.51	1.78
chr11	19019530	19019625	atac_L03376	-	dist_enh	active	k4me2_hi	prom	2.8	1.93	-0.00563	1.38	0.828	0.541	2.45	1.52	1.53	1.22
chr8	44179774	44179944	atac_L38495	-	dist_enh	active	k4me2_hi	prom	3.48	1.92	-0.38	0.783	1.33	0.436	-0.733	1.44	-0.302	0.558
chr25	30434054	30434189	atac_L25787	-	dist_enh	active	k4me2_hi	enh	2.97	1.92	0.608	1.07	1.56	0.873	-0.629	1.02	1.57	0.826
chr10	38124394	38124633	atac_L02539	-	dist_enh	active	k4me2_hi	enh	2.27	1.92	0.782	1.61	1.25	1.27	2.02	2.77	1.21	1.71
chr3	57156071	57156174	atac_L28102	+	dist_enh	active	k4me2_hi	enh	0.459	1.92	0.92	0.704	0.711	0.269	-0.508	0.399	0.292	1.32
chr5	49761802	49762082	atac_P05636	-	dist_enh	active	k4me2_hi	enh	3.48	1.92	0.751	0.346	0.691	0.963	1.82	1.27	-0.165	1.3
chr7	56494398	56494472	atac_L36640	-	dist_enh	active	k4me2_hi	enh	4.36	1.91	1	1.92	2.34	2.07	-0.366	2.45	1.35	2.45
chr12	32406541	32406616	atac_L04909	+	dist_enh	active	k4me2_hi	enh	2.93	1.91	1.2	2.52	1.34	0.873	-0.366	1.97	1.51	1.49
chr24	21547929	21548124	atac_L24368	-	dist_enh	active	k4me2_hi	enh	2.03	1.91	0.596	0.923	1.23	0.852	-0.721	1.05	1.04	1.22
chr13	27810245	27810347	atac_L06109	-	dist_enh	active	k4me2_hi	prom	2.97	1.91	-0.058	1.5	1.54	1.38	0.974	1.9	0.806	1.71
chr7	36654785	36654890	atac_L36088	+	dist_enh	active	k4me2_hi	prom	2.93	1.91	-0.107	0.223	0.893	0.399	-1.18	0.989	0.507	0.544
chr10	43455815	43455975	atac_L02722	-	dist_enh	active	k4me2_hi	enh	3.77	1.91	0.557	2.01	1.51	1.26	-0.618	2.84	2.11	1.81
chr19	9839161	9839441	atac_P02855	+	dist_enh	active	k4me2_hi	enh	3.13	1.91	0.295	1.58	1.65	0.688	2.19	2.21	0.807	0.581
chr17	82284	82367	atac_L11613	-	dist_enh	active	k4me2_hi	enh	2.92	1.91	0.0146	-0.363	0.763	0.549	-0.363	1.22	0.447	0.242
chr24	28115238	28115440	atac_P04550	-	dist_enh	active	k4me2_hi	prom	3.06	1.91	0.707	0.322	0.702	0.269	-0.718	0.771	0.52	0.808
chr7	4416806	4416970	atac_L34697	-	dist_enh	active	k4me2_hi	enh	1.85	1.9	0.366	1.76	1.09	0.887	-0.616	2.19	0.421	0.94
chr1	17766511	17766585	atac_L00450	+	dist_enh	active	k4me2_hi	prom	2.95	1.9	0.22	1.65	1.38	0.905	-1.11	2.04	0.226	0.258
chr1	52729014	52729100	atac_L01242	-	dist_enh	active	k4me2_hi	enh	2.06	1.9	0.82	0.224	1.36	0.868	2.28	0.555	-0.362	-0.029
chr19	1280462	1280549	atac_L14574	+	dist_enh	active	k4me2_hi	enh	3.59	1.9	0.171	0.0534	0.762	0.137	-0.362	0.859	-0.362	-0.362
chr19	38372910	38372986	atac_L15658	-	dist_enh	active	k4me2_hi	prom	2.86	1.9	0.0348	1.18	1.3	0.638	1.07	2.34	0.226	0.643
chr12	35887467	35887726	atac_L05003	+	dist_enh	active	k4me2_hi	enh	2.12	1.9	1.02	1.72	1.67	1.25	1.33	0.821	1.2	1.7
chr1	9295832	9295920	atac_L00295	-	dist_enh	active	k4me2_hi	enh	1.92	1.9	0.502	0.513	0.723	0.507	-0.362	1.96	1.16	1.85
chr6	49428148	49428238	atac_L34051	+	dist_enh	active	k4me2_hi	enh	3.59	1.9	0.668	0.0533	0.833	0.423	-0.361	1.11	-0.361	1.13
chr9	20364769	20364859	atac_L39342	-	dist_enh	active	k4me2_hi	enh	3.8	1.9	0.668	2.3	2.41	1.37	-0.361	2.14	1.5	2.64
chr17	14201809	14201899	atac_L12130	-	dist_enh	active	k4me2_hi	enh	1.92	1.9	0.171	0.0533	0.999	0.189	-0.361	1.59	0.445	-0.361
chr9	56066766	56067024	atac_L40321	+	dist_enh	active	k4me2_hi	prom	2.36	1.9	0.55	0.988	0.85	0.0529	-0.799	2.22	0.402	0.287
chr4	35910908	35911003	atac_L29598	+	dist_enh	active	k4me2_hi	enh	3.05	1.9	0.0145	0.222	1.4	0.864	-0.36	0.552	-0.36	1.67
chrUn_KN149723v1	50423	50519	atac_L40405	-	dist_enh	active	k4me2_hi	enh	1.19	1.9	0.439	0.373	0.865	1.25	-0.359	-0.359	0.444	0.662
chr7	42390774	42390916	atac_L36298	-	dist_enh	active	k4me2_hi	enh	1.42	1.89	0.602	0.69	0.698	0.221	-0.493	0.0155	-0.493	0.308
chr12	4635697	4635798	atac_L04318	+	dist_enh	active	k4me2_hi	enh	1.18	1.89	0.611	1.13	1.14	0.829	-0.358	1.5	0.954	0.986
chr17	29793372	29793473	atac_L12591	+	dist_enh	active	k4me2_hi	enh	3.17	1.89	-0.175	1.01	1.06	0.467	1.07	2.06	-0.288	0.939
chr22	5710529	5710633	atac_L21485	-	dist_enh	active	k4me2_hi	enh	4.3	1.89	0.812	0.372	1.49	1.2	2.62	1.5	0.952	1.12
chr15	15366701	15366851	atac_L08803	+	dist_enh	active	k4me2_hi	enh	3.32	1.89	-0.208	0.908	0.955	0.966	-1.15	1.72	-0.372	1
chr3	30126836	30126945	atac_L27287	+	dist_enh	active	k4me2_hi	enh	3.22	1.89	0.712	1.56	1.25	1.14	-0.356	2.33	2.43	1.12
chr3	30766535	30766646	atac_L27310	-	dist_enh	active	k4me2_hi	prom	2.9	1.88	0.308	0.63	1.59	0.54	-0.355	0.165	0.44	1.12
chr8	20127548	20127663	atac_L37826	+	dist_enh	active	k4me2_hi	enh	2.04	1.88	0.494	2.28	1.27	1.4	-0.354	1.4	1.15	0.237
chr12	20165334	20165537	atac_L04648	+	dist_enh	active	k4me2_hi	enh	1.94	1.88	0.143	0.33	0.705	-0.00141	-0.6	0.665	0.147	0.668
chr12	14920666	14920752	atac_L04519	+	dist_enh	active	k4me2_hi	enh	3.24	1.88	0.0325	0.324	0.773	0.353	-0.999	1.5	0.0896	-0.168
chr17	51760048	51760135	atac_L13110	-	dist_enh	active	k4me2_hi	prom	2.48	1.88	0.0842	0.877	0.674	0.381	-0.999	1.5	-0.191	0.0289
chr7	34163631	34163808	atac_L35983	-	dist_enh	active	k4me2_hi	prom	3.14	1.88	-0.206	1.62	0.982	0.155	-1.13	2.31	1.24	1.35
chr16	76474	76596	atac_L09858	-	dist_enh	active	k4me2_hi	enh	0.603	1.88	0.432	0.626	0.71	0.819	-0.352	0.843	0.437	-0.352
chr3	21235214	21235294	atac_L26913	-	dist_enh	active	k4me2_hi	prom	3.17	1.87	0.789	1.87	1.84	1.45	-0.194	1.6	1.67	0.839
chr2	2164247	2164344	atac_L16146	-	dist_enh	active	k4me2_hi	enh	2.76	1.87	0.134	2.3	1.28	0.941	-0.992	3.21	0.323	1.29
chr7	8397369	8397471	atac_L34890	-	dist_enh	active	k4me2_hi	prom	1.66	1.87	0.0323	1.58	0.792	0.489	1.17	1.8	-0.189	0.944
chr21	9303521	9303607	atac_L20199	+	dist_enh	active	k4me2_hi	enh	1.1	1.87	0.099	1.13	1.14	0.636	-0.193	1.16	1.13	1.55
chr12	3095923	3096000	atac_L04284	+	dist_enh	active	k4me2_hi	prom	2.61	1.87	-0.307	0.0647	0.594	0.25	0.732	0.818	0.263	-0.413
chr4	844059	844489	atac_L28395	-	dist_enh	active	k4me2_hi	prom	2.07	1.87	0.376	1.82	1.02	0.449	-0.112	1.59	0.717	0.502
chr13	36537306	36537384	atac_L06367	-	dist_enh	active	k4me2_hi	enh	3.11	1.87	-0.123	1.5	0.944	0.543	-1.45	2.31	0.421	1.31
chr4	22475911	22476130	atac_L29231	+	dist_enh	active	k4me2_hi	prom	0.749	1.87	0.408	1.49	0.972	0.263	-0.184	0.933	0.202	-0.594
chr6	55343130	55343357	atac_L34278	-	dist_enh	active	k4me2_hi	enh	4.26	1.87	0.583	1.77	1.64	1.45	-0.59	2.92	0.993	2.21
chr9	52079704	52080077	atac_P07169	+	dist_enh	active	k4me2_hi	enh	1.74	1.87	0.535	0.736	0.807	0.316	2.15	0.426	0.783	1.12
chr11	19024890	19025003	atac_L03377	-	dist_enh	active	k4me2_hi	prom	3.37	1.87	0.0832	1.22	1.02	0.815	-0.982	1.11	-0.982	0.491
chr21	29045486	29045721	atac_P03830	+	dist_enh	active	k4me2_hi	enh	1.41	1.86	0.623	1.09	1.36	0.762	-0.587	0.975	1.14	0.166
chr2	4289194	4289336	atac_L16200	+	dist_enh	active	k4me2_hi	prom	2.25	1.86	0.97	1.11	0.844	1.42	-0.347	1.92	0.705	0.233
chr17	9155896	9155970	atac_L11969	+	dist_enh	active	k4me2_hi	enh	0.887	1.86	0.427	1.05	0.759	0.17	1.28	1.56	-0.0844	0.851
chr12	29547128	29547225	atac_L04836	-	dist_enh	active	k4me2_hi	enh	3.61	1.86	0.411	1.3	1.23	0.966	-0.191	0.54	0.612	0.83
chr19	25800354	25800455	atac_L15302	-	dist_enh	active	k4me2_hi	prom	2.75	1.86	0.666	1.54	1.22	1.06	-0.19	0.718	-0.19	0.633
chr5	52500295	52500584	atac_P05656	-	dist_enh	active	k4me2_hi	prom	2.24	1.85	0.421	0.128	0.921	0.294	-1.14	1.59	0.23	0.432
chr3	4840982	4841127	atac_L26243	+	dist_enh	active	k4me2_hi	prom	3.24	1.85	0.0317	0.86	1.45	0.373	-0.962	2.57	0.317	0.61
chr4	27661870	27661979	atac_L29364	+	dist_enh	active	k4me2_hi	enh	2.75	1.85	0.928	1.46	1.54	1.06	-0.189	1.66	0.884	1.83
chr22	16157926	16158029	atac_L21746	-	dist_enh	active	k4me2_hi	enh	3.22	1.85	0.334	1.73	1.32	0.513	-0.882	1.99	1.66	1.05
chr17	10913400	10913515	atac_L12023	-	dist_enh	active	k4me2_hi	enh	1.75	1.84	1.23	1.66	1.41	1.65	-0.188	2.17	-0.188	1.53
chr8	5602169	5602276	atac_L37348	-	dist_enh	active	k4me2_hi	prom	2.38	1.84	0.421	1.1	1.01	0.62	-0.88	1.6	-0.88	0.459
chr3	20521494	20521665	atac_L26887	+	dist_enh	active	k4me2_hi	enh	2.12	1.84	0.36	1.52	1.61	0.86	1.75	1.37	0.424	0.952
chr9	41847660	41848047	atac_P07120	+	dist_enh	active	k4me2_hi	enh	0.311	1.84	0.755	1.21	0.758	0.338	-0.153	0.878	0.76	1.24
chr5	21852098	21852267	atac_L31256	-	dist_enh	active	k4me2_hi	enh	3.04	1.84	-0.0203	0.916	0.751	-0.0854	-0.947	0.342	0.976	0.345
chr1	23853210	23853284	atac_L00573	+	dist_enh	active	k4me2_hi	enh	0	1.84	1.33	1.33	0.649	0.394	2.18	0	0	0.839
chr25	2147109	2147183	atac_L25112	-	dist_enh	active	k4me2_hi	enh	1.57	1.84	0.986	0.745	1.21	1.36	2.18	0.535	1.71	0.337
chr3	7742186	7742311	atac_L26381	-	dist_enh	active	k4me2_hi	enh	2.5	1.83	0.617	0.684	1.12	0.452	-0.869	1.85	1.09	0.942
chr25	7542329	7542404	atac_L25299	-	dist_enh	active	k4me2_hi	enh	0.985	1.83	0.681	0.744	1.24	1.17	0	0	1.71	0.609
chr5	39921773	39921850	atac_L31937	-	dist_enh	active	k4me2_hi	enh	2.88	1.83	1.32	0.225	0.594	0.503	0	0.741	0	0
chr12	27553064	27553521	atac_L04799	-	dist_enh	active	k4me2_hi	enh	4.15	1.83	0.454	2.19	2.03	1.25	1.83	2.71	1.01	1.36
chr19	26140904	26140983	atac_L15323	+	dist_enh	active	k4me2_hi	enh	3.61	1.83	0.927	1.67	2.77	1.58	0	2.45	1.71	2.64
chr2	37852	37932	atac_L16060	-	dist_enh	active	k4me2_hi	enh	1.56	1.83	1.41	0.879	0.747	1.14	0	0	0.812	1.36
chr19	43097579	43097662	atac_L15831	-	dist_enh	active	k4me2_hi	prom	2.32	1.83	0.574	0.997	0.585	0.684	2.01	1.22	-1.28	-0.251
chr9	34521626	34521711	atac_L39677	+	dist_enh	active	k4me2_hi	enh	3.46	1.83	0.0382	1.42	1.36	1.25	-1.28	2.24	0.723	0.669
chr7	6811083	6811164	atac_L34836	+	dist_enh	active	k4me2_hi	enh	3.42	1.83	0.536	2.12	1.93	1.83	0	2.26	2.14	1.03
chr20	52861843	52861927	atac_L19555	-	dist_enh	active	k4me2_hi	prom	2.43	1.83	0.0272	0.81	0.765	0.633	-0.778	1.26	0.0316	0.963
chr8	34328358	34328440	atac_L38283	+	dist_enh	active	k4me2_hi	enh	3.72	1.83	1.18	1.42	1.73	1.13	0	2.51	0.811	0.834
chr8	42975890	42975972	atac_L38477	-	dist_enh	active	k4me2_hi	enh	3.36	1.83	1.14	1.12	1.4	0.789	2.65	1.22	0	1.63
chr12	25841783	25841924	atac_L04749	-	dist_enh	active	k4me2_hi	enh	2.21	1.83	-0.211	0.599	0.839	0.477	2.36	0.677	0.421	1.3
chr22	38176467	38176771	atac_L22282	+	dist_enh	active	k4me2_hi	enh	1.99	1.83	0.0211	0.314	0.676	0.0807	1.41	0.384	0.964	-0.0422
chr8	33617825	33617910	atac_L38267	+	dist_enh	active	k4me2_hi	enh	4.05	1.82	1.79	1.42	1.2	1.67	0	2.66	0.809	0.334
chr18	47037996	47038081	atac_L14309	-	dist_enh	active	k4me2_hi	enh	1.97	1.82	0.377	0.586	1.12	0.989	0	0.29	0.809	0
chr2	56054107	56054360	atac_L17731	-	dist_enh	active	k4me2_hi	enh	1.52	1.82	0.475	0.554	0.844	0.248	-0.455	0.889	0.748	0.633
chr14	13843436	13843584	atac_L07319	-	dist_enh	active	k4me2_hi	enh	2.42	1.82	-0.277	0.827	1.06	0.359	1.25	0.18	1.44	1.52
chr23	29499292	29499491	atac_L23152	-	dist_enh	active	k4me2_hi	enh	3.78	1.82	0.902	2.14	2.04	2.28	2.83	2.35	1.43	1.85
chr20	31731794	31731882	atac_L18810	+	dist_enh	active	k4me2_hi	enh	4.54	1.82	0.533	1	1.79	0.869	0	1.47	0.808	1.2
chr4	15799378	15799467	atac_L29048	-	dist_enh	active	k4me2_hi	enh	0	1.82	0.803	0.874	0.642	0.55	0	0.289	0.807	0.83
chr7	66219336	66219425	atac_L36816	-	dist_enh	active	k4me2_hi	enh	0	1.82	0.605	0.737	1.08	0.785	0	0.529	0	1.62
chr2	36892781	36892870	atac_L17037	-	dist_enh	active	k4me2_hi	enh	1.77	1.82	0.674	1.66	2.25	0.986	0	1.68	1.32	1.84
chr24	35164755	35164908	atac_L24669	-	dist_enh	active	k4me2_hi	enh	1.05	1.82	-0.146	-0.0162	0.762	0.754	-0.853	0.0238	0.79	0.712
chr11	43090454	43090712	atac_P00829	-	dist_enh	active	k4me2_hi	enh	0.965	1.82	0.781	0.834	1.08	1.03	1.55	0.367	0.746	0.632
chr25	6500277	6500367	atac_L25270	-	dist_enh	active	k4me2_hi	enh	2.66	1.82	1.4	0.999	1.57	0.947	2.17	1.58	0	1.03
chr5	397664	397764	atac_L30454	-	dist_enh	active	k4me2_hi	prom	3.08	1.82	0.253	1.63	1.61	1.06	2.22	1.97	0.543	1.85
chr25	2146561	2146652	atac_L25111	+	dist_enh	active	k4me2_hi	enh	1.77	1.82	0.801	0.736	1.08	1.29	2.64	0.528	1.86	0.602
chr20	17207596	17207688	atac_L18319	-	dist_enh	active	k4me2_hi	enh	1.29	1.82	0.738	1.11	1.16	0.946	1.45	1.22	1.7	0
chr17	29411635	29411748	atac_L12589	-	dist_enh	active	k4me2_hi	prom	2.19	1.82	0.161	0.776	0.786	0.678	-1.26	1.1	0.717	0.456
chr25	122652	122757	atac_L24972	+	dist_enh	active	k4me2_hi	enh	1.35	1.82	0.144	1.09	1.29	0.246	2.5	-0.0401	0.0312	0.839
chr15	23752885	23753002	atac_L09013	+	dist_enh	active	k4me2_hi	prom	3.25	1.82	0.344	0.0438	0.877	0.537	-1.26	0.673	0.575	0.0756
chr25	37380144	37380239	atac_L26062	-	dist_enh	active	k4me2_hi	enh	3.04	1.81	0.671	1.5	1.39	0.865	0	0.912	1.69	0.6
chr20	55032334	55032499	atac_L19727	-	dist_enh	active	k4me2_hi	enh	1.93	1.81	-0.0848	1.08	0.783	0.554	0.549	1.33	0.19	0.584
chr14	41383651	41383749	atac_L08067	-	dist_enh	active	k4me2_hi	enh	2.53	1.81	0.67	0.732	1.32	1.16	0	0	2.45	0.599
chr17	27367507	27367607	atac_L12536	+	dist_enh	active	k4me2_hi	enh	2.75	1.81	0.796	0.731	0.999	1.61	0	1.46	1.69	0
chr17	10833543	10833663	atac_L12020	+	dist_enh	active	k4me2_hi	enh	0.767	1.81	0.143	0.334	1.03	0.989	-0.759	0.138	0.913	0.95
chr3	25271172	25271275	atac_L27112	-	dist_enh	active	k4me2_hi	enh	0.967	1.81	0.912	0.41	0.997	0.977	2.15	0.907	0	0.596
chr21	16967935	16968118	atac_L20431	-	dist_enh	active	k4me2_hi	prom	2.76	1.81	-0.0841	0.885	1.21	0.627	1.24	1.39	-0.837	0.923
chr7	54816464	54816746	atac_P06476	-	dist_enh	active	k4me2_hi	enh	0.418	1.81	0.692	1.13	0.942	0.56	0.866	0.644	0.521	-0.447
chr2	54283506	54283612	atac_L17652	-	dist_enh	active	k4me2_hi	enh	0	1.8	0.731	0.409	0.826	0.687	0	1.34	1.31	0
chr22	6625545	6625830	atac_P03954	-	dist_enh	active	k4me2_hi	prom	2.39	1.8	0.367	0.645	1.16	0.62	-0.446	1.34	0.737	0.464
chr21	23755497	23755604	atac_L20596	+	dist_enh	active	k4me2_hi	enh	3.39	1.8	0.597	0.727	0.994	0.898	0	0.904	0	0.595
chr4	28671849	28671958	atac_L29388	+	dist_enh	active	k4me2_hi	enh	3.74	1.8	1.17	2.3	2.18	1.67	0	2.09	0	2.27
chr3	60831555	60831687	atac_L28222	-	dist_enh	active	k4me2_hi	enh	2.4	1.8	0.612	0.536	0.881	0.0506	0.67	1.81	0.0308	0.567
chr2	49434960	49435070	atac_L17482	+	dist_enh	active	k4me2_hi	enh	0	1.8	0.908	0.986	1.14	0.591	2.15	0.902	0.795	1.6
chr2	31024839	31024996	atac_L16873	+	dist_enh	active	k4me2_hi	prom	2.69	1.8	-0.402	1.32	1.36	0.725	2.42	1.9	-0.456	0.45
chr10	31529080	31529154	atac_L02326	+	dist_enh	active	k4me2_hi	prom	2.64	1.8	0.214	1.09	1.39	0.136	-0.658	0.574	0.676	0.976
chr16	9573145	9573256	atac_L10132	-	dist_enh	active	k4me2_hi	enh	1.53	1.8	0.449	0	1.03	0.638	0	0.52	0	0.817
chr8	52633058	52633169	atac_L38715	-	dist_enh	active	k4me2_hi	enh	0	1.8	1.12	0	0.91	1.24	0	1.33	1.68	1.34
chr21	15437996	15438131	atac_L20388	-	dist_enh	active	k4me2_hi	enh	2.61	1.8	0.486	1.2	1.5	0.591	1.84	1.52	-0.308	0.829
chr5	68427910	68427985	atac_L32619	-	dist_enh	active	k4me2_hi	prom	3.02	1.8	0.154	0.769	0.807	0.733	-0.657	0.573	0.676	0.976
chr15	45914546	45914621	atac_L09660	-	dist_enh	active	k4me2_hi	enh	1.9	1.8	0.214	0.352	1.05	0.338	-0.657	1.54	-0.657	0.379
chr16	934333	934409	atac_L09915	-	dist_enh	active	k4me2_hi	enh	0.907	1.8	0.484	0.575	0.921	0.644	-0.657	-0.122	0.878	-0.048
chr15	11969476	11969553	atac_L08713	-	dist_enh	active	k4me2_hi	enh	3.22	1.8	-0.276	0.575	1.24	0.674	-0.656	0.936	-0.656	0.707
chr13	45019174	45019288	atac_L06602	+	dist_enh	active	k4me2_hi	enh	0	1.8	1.06	1.1	1.14	0.771	0	2.09	1.68	0.592
chr16	49726382	49726499	atac_L11348	-	dist_enh	active	k4me2_hi	enh	3.31	1.79	1.34	1.2	1.1	1.47	2.14	2.08	0.791	1.47
chr7	5470810	5470894	atac_L34719	-	dist_enh	active	k4me2_hi	enh	0.326	1.79	0.0897	0.854	0.89	0.758	-0.653	0.266	0.157	1.3
chr23	44595823	44595941	atac_L23664	-	dist_enh	active	k4me2_hi	enh	0	1.79	0.787	1.2	1.72	1.38	0	2.22	1.3	2.1
chr13	27836522	27836641	atac_L06110	-	dist_enh	active	k4me2_hi	enh	1.93	1.79	0.659	0.405	1.49	0.768	0	0	0	0
chr16	28629278	28629465	atac_L10617	+	dist_enh	active	k4me2_hi	enh	2.14	1.79	1.07	0.511	0.982	1.18	-0.177	1.32	0.578	1.86
chr20	8155678	8155804	atac_L18157	+	dist_enh	active	k4me2_hi	enh	0.952	1.79	0.953	0.403	0.901	0.631	0	1.32	0.787	0
chr6	58430004	58430131	atac_L34421	+	dist_enh	active	k4me2_hi	enh	0.553	1.79	0.588	1.19	1.2	1.2	2.6	0	1.49	0.586
chr14	5159174	5159251	atac_L07125	+	dist_enh	active	k4me2_hi	enh	3.39	1.78	0.22	1.18	1.56	0.977	1.07	2.33	-0.292	1.03
chr23	38945165	38945269	atac_L23457	+	dist_enh	active	k4me2_hi	enh	0.896	1.78	0.324	0.222	0.767	0.541	1.98	1.03	0.867	-0.643
chr17	18172577	18172837	atac_P02328	+	dist_enh	active	k4me2_hi	enh	2.54	1.78	0.749	1.41	1.54	1.04	1.69	1.23	1.07	1.48
chr22	20563699	20563869	atac_L21887	-	dist_enh	active	k4me2_hi	prom	2.71	1.78	0.295	0.783	1.2	1.01	2.17	1.3	1.64	1.4
chr24	35865204	35865532	atac_L24696	+	dist_enh	active	k4me2_hi	enh	1.88	1.78	0.55	1.11	0.789	0.878	-0.433	1.32	0.258	0.455
chr17	44239898	44240032	atac_L12937	+	dist_enh	active	k4me2_hi	enh	3.94	1.78	0.948	0.565	1.77	2.14	2.12	2.96	1.29	2.75
chr21	7972064	7972152	atac_L20168	+	dist_enh	active	k4me2_hi	enh	1.86	1.78	0.457	0.903	1.54	0.495	2.97	1.88	0.225	0.943
chr16	18050970	18051082	atac_L10343	+	dist_enh	active	k4me2_hi	prom	2.38	1.78	0.781	0.664	1.18	0.907	1.98	1.45	1.69	0.372
chr15	39974968	39975060	atac_L09455	+	dist_enh	active	k4me2_hi	prom	2.25	1.78	-0.639	1.02	0.719	0.824	2.42	1.56	-1.09	0.256
chr4	70592306	70592446	atac_L30233	-	dist_enh	active	k4me2_hi	enh	0	1.77	0.513	0	0.807	0.48	0	0	0.441	0.993
chr22	11141502	11141756	atac_L21596	+	dist_enh	active	k4me2_hi	enh	3.13	1.77	0.313	1.58	0.999	0.771	-0.801	2.55	0.402	1.47
chr22	16524780	16525107	atac_L21766	-	dist_enh	active	k4me2_hi	enh	4.72	1.77	0.0761	0.681	1.66	0.891	0.421	1.94	1.46	1.64
chr18	50938538	50938646	atac_L14438	+	dist_enh	active	k4me2_hi	prom	3.02	1.77	-0.487	-0.357	0.715	0.759	-1.08	0.252	-0.287	0.393
chr12	45872687	45872835	atac_L05209	+	dist_enh	active	k4me2_hi	prom	2.6	1.77	1.35	1.75	0.758	1.15	0	2.44	0	0.797
chr17	27240373	27240489	atac_L12526	+	dist_enh	active	k4me2_hi	enh	3.09	1.77	0.0819	1.06	1.18	0.695	0.357	1.98	-0.00977	1.58
chr11	16120239	16120373	atac_L03294	+	dist_enh	active	k4me2_hi	enh	1.46	1.76	0.371	-0.229	0.871	0.874	-0.629	0.686	0.657	0.952
chr24	10631445	10631579	atac_L24103	-	dist_enh	active	k4me2_hi	enh	0.629	1.76	0.422	0.749	1.17	0.947	-0.629	1.44	0.856	1.61
chr7	30758912	30759048	atac_L35843	+	dist_enh	active	k4me2_hi	enh	1.1	1.76	1.15	0.748	1.19	1.21	-0.628	1.44	0.657	0.825
chr18	10744813	10745169	atac_P02565	-	dist_enh	active	k4me2_hi	enh	2.42	1.76	0.196	0.528	0.662	0.309	-0.425	0.492	-0.0459	-0.153
chr22	21236283	21236438	atac_L21913	+	dist_enh	active	k4me2_hi	enh	0	1.76	0.507	0	1.25	1.05	0	1.42	0	0.984
chr8	17513438	17513608	atac_L37743	+	dist_enh	active	k4me2_hi	enh	3.73	1.76	-0.112	-0.0369	1.07	-0.305	1.21	0.82	-0.938	0.168
chr17	50692794	50692872	atac_L13078	+	dist_enh	active	k4me2_hi	enh	1.78	1.76	0.41	1.23	0.914	0.55	-0.517	0.842	0.296	0.0902
chr18	12797992	12798070	atac_L13588	+	dist_enh	active	k4me2_hi	enh	1.63	1.76	0.162	1.43	1.16	1.13	-0.517	1.36	2.22	1.7
chr17	6271668	6271821	atac_L11858	-	dist_enh	active	k4me2_hi	prom	2.51	1.75	0.206	1.43	1.66	1.16	-0.621	3	1.02	2
chr12	48174864	48174948	atac_L05317	-	dist_enh	active	k4me2_hi	prom	3.65	1.75	-0.0568	2.07	1.46	1.29	2.49	2.55	1.62	1.62
chr13	51738023	51738248	atac_L06878	-	dist_enh	active	k4me2_hi	prom	2.68	1.75	0.549	1.33	0.722	0.842	-0.707	0.955	0.0294	0.399
chr1	56413164	56413328	atac_L01374	-	dist_enh	active	k4me2_hi	enh	3.04	1.75	0.876	0	0.704	0.195	0	0.871	0	0.571
chr1	35972475	35972622	atac_L00817	+	dist_enh	active	k4me2_hi	prom	2.15	1.75	0.171	0.554	1.37	0.218	-1.06	0.671	0.417	-0.0687
chr4	32562494	32562651	atac_L29526	+	dist_enh	active	k4me2_hi	prom	3.61	1.75	0.147	1.06	1.26	0.211	-0.619	1.97	-0.619	1.16
chr19	31823627	31823778	atac_L15484	+	dist_enh	active	k4me2_hi	enh	2.08	1.75	-0.117	0.824	1.41	0.459	2.6	1.81	0.219	1.01
chr2	5175471	5175566	atac_L16214	+	dist_enh	active	k4me2_hi	enh	2.83	1.75	1	1.6	0.907	0.919	-0.511	1.17	1.34	1.61
chr9	54607363	54607535	atac_L40246	+	dist_enh	active	k4me2_hi	enh	0.924	1.75	0.816	1.35	1.3	0.741	0	1.29	0.763	2.28
chr5	397907	398075	atac_L30455	-	dist_enh	active	k4me2_hi	prom	2.16	1.75	0.0226	1.42	1.3	0.81	-0.614	1.74	-0.614	0.814
chr19	43115882	43116042	atac_L15835	+	dist_enh	active	k4me2_hi	enh	2.95	1.74	-0.396	2.22	1.43	0.332	1.82	3.11	1.49	1.67
chr23	18494665	18494906	atac_L22853	-	dist_enh	active	k4me2_hi	enh	4.39	1.74	0.938	2.14	1.71	0.754	1.75	1.76	1.48	1.84
chr20	15823959	15824204	atac_P03469	-	dist_enh	active	k4me2_hi	enh	1.12	1.74	0.695	1.04	0.914	0.79	-0.698	0.414	0.51	1.01
chr6	2145313	2145489	atac_L32921	+	dist_enh	active	k4me2_hi	enh	0.922	1.74	1.58	1.16	1.2	1.63	0	1.51	0.76	1.29
chr3	20086136	20086386	atac_L26872	+	dist_enh	active	k4me2_hi	enh	-0.696	1.74	0.694	0.509	0.936	0.563	-0.696	-0.0372	-0.288	0.232
chr8	51751299	51751405	atac_L38675	+	dist_enh	active	k4me2_hi	prom	1.84	1.74	-0.179	0.301	0.762	-0.334	0.804	0.111	-1.35	0.259
chr15	36979697	36980028	atac_P01890	+	dist_enh	active	k4me2_hi	enh	1.42	1.74	-0.0784	0.633	0.829	0.912	0.516	1.5	0.889	0.122
chr2	52322094	52322206	atac_L17577	-	dist_enh	active	k4me2_hi	prom	2.49	1.74	-0.0872	0.511	0.625	0.477	-1.34	1.87	0.494	-0.0059
chr22	13155768	13155953	atac_L21681	-	dist_enh	active	k4me2_hi	enh	3.72	1.74	0.362	0.897	1.21	0.39	-0.607	1.73	1.01	1.25
chr24	14512378	14512562	atac_L24206	-	dist_enh	active	k4me2_hi	enh	2.66	1.74	0.918	0	2.03	1.6	0	1.95	0.427	2.12
chr8	4577800	4578065	atac_L37305	-	dist_enh	active	k4me2_hi	enh	2.97	1.73	0.282	1.41	1.25	0.852	2.12	0.85	1.01	1.1
chr18	39179163	39179430	atac_P02722	-	dist_enh	active	k4me2_hi	enh	3.58	1.73	0.184	0.676	0.601	0.586	-0.689	-0.689	0.696	0.536
chr18	3781641	3781758	atac_L13353	+	dist_enh	active	k4me2_hi	enh	1.75	1.73	0.344	0.889	1.14	0.64	1.64	1.06	0.797	0.829
chr14	33267662	33267859	atac_L07827	+	dist_enh	active	k4me2_hi	enh	3.01	1.73	0.167	1.19	1.17	0.976	1.04	1.42	-0.603	0.912
chr17	117229	117877	atac_L11620	-	dist_enh	active	k4me2_hi	enh	3.2	1.73	0.343	0.82	1.27	0.861	-0.646	1.7	0.805	0.7
chr21	8209653	8209782	atac_L20175	+	dist_enh	active	k4me2_hi	enh	3.18	1.73	-0.317	0.578	0.784	-0.087	-0.972	0.576	0.848	1.28
chr16	52697190	52697314	atac_L11470	+	dist_enh	active	k4me2_hi	enh	1.88	1.73	0.911	-0.5	0.669	0.96	-0.5	1.15	0.288	0.964
chr18	39142748	39142967	atac_P02721	-	dist_enh	active	k4me2_hi	prom	3.14	1.72	0.326	0.213	0.597	0.81	0.344	0.357	-0.273	0.612
chr16	29272687	29272766	atac_L10639	+	dist_enh	active	k4me2_hi	enh	1.77	1.72	-0.248	0.0444	0.693	-0.37	-1.28	-0.0577	-0.472	0.217
chr13	10357039	10357255	atac_L05685	+	dist_enh	active	k4me2_hi	enh	0.606	1.72	0.405	0.539	0.894	0.204	-0.594	0.662	-0.594	0.798
chr8	52836210	52836414	atac_L38728	+	dist_enh	active	k4me2_hi	enh	1.46	1.72	0.958	1.41	1.3	0.356	2.52	1.68	0.747	2.1
chr18	2804504	2804726	atac_L13324	-	dist_enh	active	k4me2_hi	enh	1.69	1.72	0.142	0.632	0.7	0.714	-0.592	0.247	-0.592	1.23
chr16	36442358	36442439	atac_L10927	-	dist_enh	active	k4me2_hi	enh	1.08	1.71	0.701	1.23	1.27	0.46	2.63	0.33	0.432	2.02
chr20	49499774	49499921	atac_L19399	-	dist_enh	active	k4me2_hi	enh	1.42	1.71	0.219	0.0691	0.627	0.176	2.09	-0.491	0.284	0.0864
chr20	1772241	1772389	atac_L18006	+	dist_enh	active	k4me2_hi	enh	3.35	1.71	0.0887	0.688	1.32	0.842	1.62	0.932	0.786	0.306
chr1	42602342	42602576	atac_L00990	-	dist_enh	active	k4me2_hi	enh	2.21	1.71	0.778	1.68	1.69	0.655	2.25	1.71	0.821	0.513
chr12	30376125	30376341	atac_P00991	+	dist_enh	active	k4me2_hi	enh	2.53	1.71	1.09	1.4	1.59	0.353	0	1.67	1.74	1.39
chr10	44746651	44746744	atac_L02825	+	dist_enh	active	k4me2_hi	enh	2.06	1.71	-0.216	2.3	1.58	1.23	-0.888	2.7	1.35	1.05
chr23	1134227	1134321	atac_L22381	+	dist_enh	active	k4me2_hi	enh	1.07	1.71	-0.0879	1.05	1.23	0.795	1.27	1.36	0.808	1.15
chr20	16886859	16886934	atac_L18312	+	dist_enh	active	k4me2_hi	enh	3.73	1.71	0.506	1.06	1.81	1.47	-0.366	2.2	0.967	1.38
chr6	21851954	21852154	atac_P05879	+	dist_enh	active	k4me2_hi	prom	2.59	1.71	-0.0425	1.38	0.991	0.582	0.784	1.22	-1.28	0.659
chr1	41956396	41956496	atac_L00977	-	dist_enh	active	k4me2_hi	prom	2.81	1.7	0.585	0.842	0.726	0.514	-0.884	1.86	0.629	-0.286
chr9	47601253	47601333	atac_L39981	-	dist_enh	active	k4me2_hi	enh	2.69	1.7	0.314	1.23	1.29	0.737	-0.364	2.03	1.17	1.59
chr4	40229421	40229524	atac_L29643	-	dist_enh	active	k4me2_hi	enh	0.658	1.7	0.0298	0.329	0.988	0.456	1.74	0.0244	-0.882	1.54
chr16	37367173	37367254	atac_L10973	+	dist_enh	active	k4me2_hi	enh	-0.364	1.7	0.38	1.31	1.12	0.627	-0.364	0.556	-0.364	1.26
chr22	13013764	13013849	atac_L21679	-	dist_enh	active	k4me2_hi	enh	-0.363	1.7	0.772	0.862	0.799	0.549	-0.363	-0.073	1.34	0.242
chr7	30745211	30745320	atac_L35842	+	dist_enh	active	k4me2_hi	enh	3.63	1.7	0.377	1.56	1.55	1.53	1.27	2.07	0.427	0.724
chr11	8469769	8470020	atac_P00648	-	dist_enh	active	k4me2_hi	enh	1.68	1.7	0.445	0.206	0.932	0.411	1.43	1.23	-0.173	0.786
chr21	9594605	9594691	atac_L20212	-	dist_enh	active	k4me2_hi	enh	1.41	1.7	0.616	1.38	1.12	1.1	1.81	0.991	0.727	1.26
chr11	44261966	44262054	atac_L04091	-	dist_enh	active	k4me2_hi	enh	-0.362	1.7	0.171	0.375	0.903	0.423	-0.362	-0.362	0.96	1.13
chr12	36804237	36804329	atac_L05018	-	dist_enh	active	k4me2_hi	enh	1.77	1.69	0.667	0.374	0.832	0.661	-0.361	0.857	-0.361	0.836
chr7	8413754	8413988	atac_L34891	+	dist_enh	active	k4me2_hi	enh	1.44	1.69	0.546	0.795	1.22	0.9	0	1.24	1.22	1.1
chr25	123087	123434	atac_L24973	-	dist_enh	active	k4me2_hi	enh	1.09	1.69	0.444	0.804	1.17	0.252	1.73	0.123	0.0277	0.765
chr10	26932587	26932907	atac_L02212	+	dist_enh	active	k4me2_hi	enh	4.93	1.69	0.782	1.99	2.5	1.36	3.64	2.54	1.98	1.98
chr20	52496528	52496627	atac_L19534	-	dist_enh	active	k4me2_hi	enh	1.91	1.69	0.242	0.053	0.756	0.285	-0.359	0.166	-0.359	-0.359
chr22	24405921	24406051	atac_L21998	-	dist_enh	active	k4me2_hi	enh	1.63	1.69	-0.148	0.601	0.912	0.665	-0.866	0.68	0.193	1.13
chr24	23230497	23230597	atac_L24397	+	dist_enh	active	k4me2_hi	enh	2.17	1.69	1.11	1.13	1.79	1.34	-0.358	2.07	0.954	0.833
chr19	32001994	32002095	atac_L15491	+	dist_enh	active	k4me2_hi	enh	0.61	1.69	1.03	0.954	0.862	0.285	-0.358	0.853	0.721	1.25
chr6	24855905	24856042	atac_L33435	+	dist_enh	active	k4me2_hi	enh	2.21	1.69	0.576	1.46	1.16	0.827	0.556	0.78	-0.0818	1.65
chr13	30240494	30240581	atac_L06184	+	dist_enh	active	k4me2_hi	prom	3.16	1.69	-0.327	2.13	1.38	1.18	-1.19	1.25	1.06	1.17
chr20	27387940	27388028	atac_L18654	-	dist_enh	active	k4me2_hi	prom	2.29	1.68	-0.213	0.225	0.799	0.272	-1.19	-0.275	-0.383	-0.163
chr5	20084742	20084883	atac_L31192	-	dist_enh	active	k4me2_hi	enh	2.73	1.68	0.0836	1.36	1.53	1.09	-0.86	1.74	0.192	1.52
chr17	14828459	14828746	atac_P02306	-	dist_enh	active	k4me2_hi	enh	0.295	1.68	0.483	0.0776	0.622	0.613	-0.567	0.386	0.141	1.01
chr12	15831214	15831327	atac_L04547	+	dist_enh	active	k4me2_hi	prom	3.16	1.68	0.659	0.849	0.675	0.283	-0.355	0.546	-0.355	1.24
chr19	34992859	34992960	atac_L15564	+	dist_enh	active	k4me2_hi	enh	3.97	1.68	0.325	1.89	1.62	0.729	0.974	2.29	-0.381	0.753
chr5	52072355	52072782	atac_P05651	-	dist_enh	active	k4me2_hi	enh	1.83	1.68	0.257	1.12	1.11	1.43	-0.284	0.6	0.369	1.38
chr9	23355524	23355752	atac_L39411	+	dist_enh	active	k4me2_hi	enh	3.81	1.68	-0.627	1.35	1.27	0.68	3.13	2.9	0.114	1.24
chr23	9489818	9489934	atac_L22612	-	dist_enh	active	k4me2_hi	enh	2.74	1.68	0.658	1.79	1.13	1.62	-0.354	2.59	0.438	1.47
chr19	47388929	47389036	atac_L15995	-	dist_enh	active	k4me2_hi	prom	2.71	1.68	-0.58	0.131	0.949	1.09	1.8	1.7	0.131	0.845
chr8	26190448	26190569	atac_L38007	+	dist_enh	active	k4me2_hi	enh	0.603	1.67	0.549	0.219	1.13	0.537	-0.352	0.164	-0.352	0.653
chr9	11639991	11640202	atac_L39144	-	dist_enh	active	k4me2_hi	enh	0.735	1.67	0.672	0.763	0.888	0.845	2.04	1.01	0.274	1.36
chrUn_KN150074v1	6825	6948	atac_L40687	+	dist_enh	active	k4me2_hi	enh	2.03	1.67	0.937	0.943	0.632	0.912	-0.352	1.4	1.14	1.65
chr1	48501898	48501975	atac_L01126	+	dist_enh	active	k4me2_hi	prom	1.51	1.67	0.146	0.813	0.925	0.717	-0.782	1.1	0.751	0.252
chr22	19544559	19544953	atac_P04030	+	dist_enh	active	k4me2_hi	enh	2.85	1.67	0.174	0.564	0.599	0.339	-0.638	1.87	0.663	0.752
chr2	7953451	7953714	atac_L16282	+	dist_enh	active	k4me2_hi	enh	3.51	1.67	0.33	0.781	1.14	0.391	0	0.467	0.978	1.36
chr9	56088415	56088859	atac_P07182	+	dist_enh	active	k4me2_hi	enh	-0.281	1.67	0.51	0.422	0.636	0.642	-0.281	0.135	0.366	0.703
chr10	42412383	42412511	atac_L02687	-	dist_enh	active	k4me2_hi	enh	3.46	1.67	0.0925	1.55	0.59	1.21	-0.35	0.841	1.47	0.972
chr13	12693107	12693325	atac_L05729	-	dist_enh	active	k4me2_hi	enh	2.87	1.67	0.38	1.47	1.42	0.211	-0.467	2.11	1.54	0.924
chr17	30708583	30708666	atac_L12623	-	dist_enh	active	k4me2_hi	enh	1.99	1.67	0.78	1.1	1.65	0.454	-0.779	1.48	1.47	1.66
chr2	45666049	45666134	atac_L17350	+	dist_enh	active	k4me2_hi	enh	0.778	1.67	0.583	0.547	0.648	1.07	-0.778	0.14	0.547	0.425
chr12	37159042	37159264	atac_P01053	-	dist_enh	active	k4me2_hi	enh	0.731	1.67	0.269	1.29	1.02	0.639	-0.465	1.29	0.759	1.54
chr3	22371037	22371124	atac_L26948	+	dist_enh	active	k4me2_hi	enh	3.43	1.67	0.145	0.727	1.17	0.816	1.87	1.83	0.748	0.845
chr15	8552570	8552704	atac_L08631	+	dist_enh	active	k4me2_hi	enh	-0.349	1.67	0.237	0.0517	0.742	0.715	1.77	0.696	0.434	0.648
chr8	19287940	19288122	atac_L37793	+	dist_enh	active	k4me2_hi	enh	2.71	1.66	0.231	0.669	0.678	0.856	1.24	1.18	0.782	0.818
chr25	11243933	11244069	atac_L25372	-	dist_enh	active	k4me2_hi	enh	0.598	1.66	0.166	1.61	1.35	1.32	2.24	0.696	1.85	0.234
chr11	6633712	6633816	atac_L03089	-	dist_enh	active	k4me2_hi	enh	3.12	1.66	-0.396	0.635	1.34	0.835	-0.767	1.33	0.542	1.06
chr8	19791845	19792043	atac_L37817	+	dist_enh	active	k4me2_hi	enh	3.58	1.66	0.525	0.812	1.1	0.953	-0.829	1.5	0.187	0.7
chr16	42111416	42111532	atac_L11100	+	dist_enh	active	k4me2_hi	prom	3.57	1.66	-0.0379	0.878	1.31	0.201	0.725	1.31	0.26	-0.407
chr13	39499710	39499858	atac_L06447	+	dist_enh	active	k4me2_hi	enh	3	1.66	0.0912	1.19	1.48	1.15	-0.345	1.38	0.702	1.54
chr1	6506796	6507091	atac_P00048	+	dist_enh	active	k4me2_hi	enh	2.84	1.66	0.21	0.994	1.36	0.663	1.1	1.71	0.653	0.459
chr14	10529114	10529224	atac_L07260	-	dist_enh	active	k4me2_hi	enh	1.18	1.65	0.352	1.38	0.784	0.707	0.676	0.44	0.741	0.248
chr20	42753435	42753547	atac_L19156	-	dist_enh	active	k4me2_hi	prom	2.75	1.65	0.576	0.719	1.36	0.625	-0.763	1.53	0.74	1.16
chr20	23988039	23988287	atac_P03517	+	dist_enh	active	k4me2_hi	enh	1.67	1.65	0.571	0.656	1.18	0.569	-0.457	0.519	1.52	1.15
chr20	22431839	22431919	atac_L18445	-	dist_enh	active	k4me2_hi	prom	2.51	1.65	0.663	0.489	0.915	0.393	-1.1	0.59	0.225	0.525
chr17	22518564	22518800	atac_L12358	+	dist_enh	active	k4me2_hi	enh	3.87	1.65	-0.36	1.08	1.02	0.19	1.72	1.38	0.469	1.4
chr5	7427708	7427868	atac_L30782	+	dist_enh	active	k4me2_hi	enh	0.59	1.65	0.0138	0.926	1.39	0.739	-0.342	0.531	-0.342	-0.342
chr16	34043118	34043301	atac_L10783	+	dist_enh	active	k4me2_hi	prom	2.31	1.65	0.0788	0.382	0.777	0.459	-1.12	0.272	-0.367	-0.157
chr5	39733379	39733599	atac_P05559	-	dist_enh	active	k4me2_hi	enh	2.24	1.65	-0.0262	0.735	0.589	0.542	1.22	1.02	1.77	1.01
chr24	41809122	41809512	atac_L24935	+	dist_enh	active	k4me2_hi	enh	2.5	1.65	0.798	1.13	1.24	0.567	-0.153	1.1	0.514	1.63
chr5	60449257	60449421	atac_L32412	-	dist_enh	active	k4me2_hi	enh	1.36	1.65	0.831	0.0507	0.618	0.562	-0.341	-0.069	0.426	0.805
chr7	13516634	13516848	atac_P06163	+	dist_enh	active	k4me2_hi	prom	2.69	1.65	-0.557	1.37	1.12	0.541	-1.61	1.68	-0.183	1.47
chr18	49323317	49323414	atac_L14376	-	dist_enh	active	k4me2_hi	enh	3.24	1.64	0.0826	1.31	1.86	0.88	1.07	2.47	0.601	1.53
chr6	41016607	41016705	atac_L33838	-	dist_enh	active	k4me2_hi	prom	3.89	1.64	-0.0666	0.404	0.671	0.656	-1.09	1.66	0.601	0.846
chr2	12991539	12991711	atac_L16384	+	dist_enh	active	k4me2_hi	enh	-0.339	1.64	0.996	0.72	0.797	0.13	1.75	-0.0686	0.424	0.802
chr3	20401717	20401858	atac_L26881	-	dist_enh	active	k4me2_hi	enh	2.4	1.64	-0.387	1.66	1.75	1.64	-0.748	2.13	1.06	1.15
chr7	12096510	12096587	atac_L35025	+	dist_enh	active	k4me2_hi	enh	1.78	1.64	0.79	1.69	1.89	1.96	-0.194	2.75	2.37	2.56
chr15	19888214	19888327	atac_L08907	-	dist_enh	active	k4me2_hi	enh	1.85	1.64	-0.0662	0.315	0.865	1.22	-1.08	0.583	1.25	1.18
chr20	26307638	26307818	atac_L18591	-	dist_enh	active	k4me2_hi	enh	2.84	1.63	0.358	1.52	0.955	1.05	-0.337	0.818	-0.337	0.948
chr9	54640541	54640821	atac_L40250	+	dist_enh	active	k4me2_hi	prom	2.69	1.63	0.922	1.44	1.47	0.681	-0.447	2.55	0.739	1.5
chr21	33681830	33681919	atac_L20839	-	dist_enh	active	k4me2_hi	prom	1.92	1.63	-0.088	0.962	0.709	0.501	-1.36	1.57	0.64	0.133
chr21	206129	206223	atac_L19765	-	dist_enh	active	k4me2_hi	prom	2.76	1.63	-0.438	0.698	0.587	0.28	1.28	1.49	0.639	1
chr5	54733646	54733800	atac_L32306	-	dist_enh	active	k4me2_hi	enh	3.83	1.63	0.195	2.03	1.76	1.48	3.52	3.02	0.531	1.76
chr11	40749491	40749576	atac_L03930	-	dist_enh	active	k4me2_hi	enh	-0.193	1.63	0.892	0.546	0.816	1.1	-0.193	1.03	1.13	1.43
chr25	28972581	28972737	atac_L25749	+	dist_enh	active	k4me2_hi	enh	1.85	1.63	0.0845	0.0952	0.715	0.91	-0.74	0.785	-0.304	0.243
chr20	52862891	52862977	atac_L19556	-	dist_enh	active	k4me2_hi	enh	2.09	1.63	0.612	0.683	1.04	0.795	-0.193	-0.193	0.268	1.16
chr21	31189862	31190093	atac_P03843	+	dist_enh	active	k4me2_hi	enh	1.05	1.63	0.0345	1.18	1.29	0.845	-1.09	1.21	-0.68	1.13
chr1	5664105	5664195	atac_L00198	-	dist_enh	active	k4me2_hi	enh	0.783	1.63	1.12	1.39	1.23	0.635	-0.192	1.16	1.33	1.65
chr21	37184424	37184688	atac_L20922	-	dist_enh	active	k4me2_hi	enh	4.2	1.63	0.354	1.65	1.97	1.13	1.67	2.22	1.17	1.47
chr6	23813104	23813296	atac_L33414	+	dist_enh	active	k4me2_hi	enh	1.13	1.63	0.58	1.24	0.789	1.02	-0.334	0.813	1.11	0.628
chr12	41832505	41832670	atac_L05101	-	dist_enh	active	k4me2_hi	enh	0.5	1.63	0.245	0.619	0.656	0.929	-0.736	0.557	0.528	1.04
chr15	24385392	24385486	atac_L09032	-	dist_enh	active	k4me2_hi	enh	2.35	1.62	1.03	0.805	1.53	1.18	1.97	-0.191	1.66	1.3
chr14	32807639	32807892	atac_P01573	-	dist_enh	active	k4me2_hi	prom	2.5	1.62	0.378	1.38	1.24	0.856	2.02	1.68	0.634	1.55
chr16	17796643	17796717	atac_L10337	+	dist_enh	active	k4me2_hi	enh	1.64	1.62	0.383	1.3	1.13	0.704	-0.658	1.97	0.44	0.379
chr15	1593402	1593476	atac_L08458	+	dist_enh	active	k4me2_hi	enh	4.67	1.62	-0.0456	2.58	2.31	1.04	-0.658	2.82	1.06	1.4
chr7	24562363	24562437	atac_L35588	-	dist_enh	active	k4me2_hi	enh	2.32	1.62	0.533	1.77	0.894	1.13	1.53	0.705	1.49	1.2
chr9	47914029	47914103	atac_L39987	-	dist_enh	active	k4me2_hi	enh	1.49	1.62	0.0902	0.352	0.747	0.482	-0.658	1.54	0.158	0.708
chrUn_KN149984v1	49074	49173	atac_L40615	-	dist_enh	active	k4me2_hi	enh	1.57	1.62	0.338	0.541	1.64	0.545	-0.19	1.27	-0.19	0.408
chr8	34640566	34640641	atac_L38306	+	dist_enh	active	k4me2_hi	enh	1.32	1.62	0.273	0.226	0.807	0.22	-0.657	-0.122	-0.657	-0.657
chr22	11147408	11147483	atac_L21600	+	dist_enh	active	k4me2_hi	enh	2.84	1.62	0.0902	0.769	0.716	1.02	-0.657	2.9	0.676	2.31
chr18	32662206	32662281	atac_L14008	+	dist_enh	active	k4me2_hi	enh	3.12	1.62	0.329	0.676	0.975	0.516	-0.657	0.937	0.158	1.2
chr12	37180337	37180413	atac_L05026	+	dist_enh	active	k4me2_hi	enh	1.64	1.62	0.434	1.23	0.948	1.2	-0.657	-0.122	2.16	-0.657
chr1	47175629	47175707	atac_L01100	+	dist_enh	active	k4me2_hi	enh	3.48	1.62	0.669	0.939	1.19	0.135	2.35	1.8	-0.656	-0.0479
chr14	35329037	35329115	atac_L07903	-	dist_enh	active	k4me2_hi	enh	3.12	1.62	0.668	0.0869	0.65	0.703	-0.656	1.39	-0.656	1.39
chr22	7515121	7515326	atac_P03961	+	dist_enh	active	k4me2_hi	enh	0.575	1.62	-0.33	-0.33	0.642	-0.265	-0.33	0.808	-0.33	0.224
chr13	6255657	6255736	atac_L05611	+	dist_enh	active	k4me2_hi	enh	3.93	1.62	-0.118	1.58	1.26	1.61	2.88	2.11	0.158	0.378
chr1	56334666	56335000	atac_P00357	-	dist_enh	active	k4me2_hi	enh	1.91	1.62	1.19	0.494	1.19	0.707	0	0.929	1.34	1.43
chr5	64241627	64241709	atac_L32523	-	dist_enh	active	k4me2_hi	enh	-0.0818	1.62	0.213	1.02	1.36	1.39	-0.654	-0.122	-0.654	1.09
chr3	29132804	29133013	atac_L27253	-	dist_enh	active	k4me2_hi	enh	3.07	1.62	0.938	0.993	1.26	0.353	-0.329	1.43	0.68	1.51
chr14	31145696	31145965	atac_P01546	+	dist_enh	active	k4me2_hi	prom	3.4	1.62	-0.357	0.931	1.18	0.512	-1.07	1.14	0.481	0.806
chr21	11743878	11744045	atac_L20277	-	dist_enh	active	k4me2_hi	enh	3.37	1.61	-0.344	1.24	1.49	1.12	1.51	3.12	-0.00954	2.08
chr25	5965610	5965695	atac_L25247	+	dist_enh	active	k4me2_hi	enh	0.904	1.61	0.432	0.936	0.648	0.259	0.809	1.67	0.157	0.377
chr14	34497463	34497548	atac_L07876	-	dist_enh	active	k4me2_hi	enh	3.44	1.61	0.271	-0.236	1.4	1.08	-0.652	1.31	1.35	0.705
chr14	31212675	31212889	atac_P01547	+	dist_enh	active	k4me2_hi	enh	1.52	1.61	0.976	1.3	0.676	1.01	-0.328	-0.328	-0.328	0.932
chr1	14096722	14096812	atac_L00377	+	dist_enh	active	k4me2_hi	enh	2.01	1.61	0.621	0.764	0.888	0.444	-0.65	0.7	-0.65	0.703
chr9	10696610	10696870	atac_L39129	+	dist_enh	active	k4me2_hi	prom	4.23	1.61	-0.199	1.42	1.47	0.672	1.51	2.4	0.775	0.388
chr8	23672035	23672211	atac_L37939	+	dist_enh	active	k4me2_hi	prom	3.36	1.61	0.211	1.33	0.927	0.639	-1.04	1.58	0.585	0.917
chr23	21792363	21792458	atac_L22954	-	dist_enh	active	k4me2_hi	enh	-0.647	1.61	0.379	1.15	0.74	0.638	-0.647	1.22	0.435	0.375
chr22	1965808	1965903	atac_L21371	+	dist_enh	active	k4me2_hi	enh	2.11	1.61	0.212	-0.235	0.858	-0.26	1.51	-0.121	0.435	-0.647
chr2	4102705	4102801	atac_L16192	+	dist_enh	active	k4me2_hi	enh	2.47	1.61	0.9	0.849	0.677	0.836	1.51	0.424	-0.647	0.967
chr19	24553324	24553490	atac_L15268	+	dist_enh	active	k4me2_hi	prom	2.85	1.61	0.45	2	1.47	1.09	2.13	1.98	0.626	0.573
chr18	50704082	50704305	atac_L14419	-	dist_enh	active	k4me2_hi	enh	1.12	1.61	0.157	0.986	0.905	0.58	-0.326	0.801	-0.326	1.83
chr1	20821728	20821834	atac_L00512	+	dist_enh	active	k4me2_hi	enh	3.54	1.6	0.743	1.66	1.85	0.959	-0.642	1.84	0.155	1.91
chr13	35024922	35025028	atac_L06319	-	dist_enh	active	k4me2_hi	enh	3.58	1.6	0.897	0.927	1.87	0.694	1.51	1.3	1.59	1.29
chr22	9748688	9748795	atac_L21534	+	dist_enh	active	k4me2_hi	enh	2.75	1.6	0.427	1.15	0.705	0.541	-0.642	0.084	0.866	0.544
chr9	1315791	1315884	atac_L38861	+	dist_enh	active	k4me2_hi	enh	2.35	1.6	0.441	0.738	0.595	0.593	2	1.04	0.0893	-0.167
chr25	5338025	5338134	atac_L25233	-	dist_enh	active	k4me2_hi	enh	1.76	1.6	0.376	0.566	0.704	0.831	-0.641	1.03	0.155	-0.0471
chr7	25738914	25738993	atac_L35629	-	dist_enh	active	k4me2_hi	enh	3.24	1.6	-0.051	0.461	0.693	0.265	-1.28	1.82	0.424	0.57
chr21	22364318	22364430	atac_L20564	+	dist_enh	active	k4me2_hi	prom	1.99	1.6	0.375	0.565	0.672	0.404	1.98	0.922	0.155	-0.639
chr22	16519307	16519421	atac_L21765	-	dist_enh	active	k4me2_hi	enh	4.14	1.6	-0.27	0.924	1.33	0.215	2.33	1.52	0.663	1.46
chr15	14671374	14671503	atac_L08780	-	dist_enh	active	k4me2_hi	enh	3.31	1.6	0.257	0.216	1.17	0.811	-0.186	0.328	-0.186	1.14
chr2	41806324	41806439	atac_L17183	+	dist_enh	active	k4me2_hi	enh	0.321	1.6	0.78	1.07	1.24	1	2.85	1.45	0.663	1.46
chr11	26619478	26619608	atac_L03548	+	dist_enh	active	k4me2_hi	enh	1.91	1.6	1.06	1.94	1.17	1.81	-0.185	1.81	0.874	0.399
chr6	706570	706809	atac_L32851	-	dist_enh	active	k4me2_hi	enh	2.29	1.6	0.756	-0.125	0.702	0.305	-0.322	-0.0656	0.89	0.219
chr5	37630120	37630223	atac_L31878	+	dist_enh	active	k4me2_hi	enh	3.92	1.6	0.478	0.872	1.3	0.663	-0.988	0.0775	-0.189	1.29
chr8	32358135	32358348	atac_L38237	-	dist_enh	active	k4me2_hi	enh	3.25	1.6	-0.114	0.925	1.13	0.714	0.344	0.656	1.11	0.501
chr25	2592742	2592833	atac_L25138	-	dist_enh	active	k4me2_hi	enh	2.07	1.6	0.448	0.837	0.649	0.604	-1.28	1.57	0.97	0.85
chr20	24359404	24359747	atac_L18520	-	dist_enh	active	k4me2_hi	enh	-0.759	1.59	0.216	0.298	0.91	0.682	-0.759	0.978	-0.0742	0.664
chr22	754823	755057	atac_L21295	-	dist_enh	active	k4me2_hi	enh	2.84	1.59	0.768	2.11	1.5	0.567	1.79	2.75	0.291	1.52
chr2	18076869	18076993	atac_L16532	-	dist_enh	active	k4me2_hi	enh	3.74	1.59	0.567	2.03	1.83	1.04	-0.634	3.02	1.19	1.28
chr2	14730057	14730233	atac_L16457	+	dist_enh	active	k4me2_hi	enh	-1.33	1.59	-0.00695	0.707	1.56	0.379	1.56	0.934	0.85	0.18
chr25	36376293	36376418	atac_L26034	+	dist_enh	active	k4me2_hi	enh	2.92	1.59	-0.268	1.91	1.28	0.33	-0.633	1.65	0.154	1.07
chr19	43772130	43772209	atac_L15867	-	dist_enh	active	k4me2_hi	prom	2.24	1.59	-0.16	1.77	1	0.526	-1.72	2.69	-0.19	0.653
chr7	9495484	9495846	atac_P06148	-	dist_enh	active	k4me2_hi	enh	0.0474	1.59	0.82	0.713	0.66	0.89	-0.424	0.0136	-0.0457	-0.424
chr21	37191729	37191831	atac_L20924	+	dist_enh	active	k4me2_hi	enh	3.61	1.59	-0.0328	0.9	0.612	0.369	0.654	1.38	0.345	0.108
chr14	31605791	31605924	atac_L07743	+	dist_enh	active	k4me2_hi	enh	3.44	1.59	0.564	0.917	0.697	1.4	-0.63	1.64	1.03	0.827
chr2	57231377	57231622	atac_L17782	+	dist_enh	active	k4me2_hi	prom	2.09	1.59	0.285	2.07	0.743	1.31	0.639	1.99	0.29	0.395
chr5	66696291	66696550	atac_L32569	-	dist_enh	active	k4me2_mid	enh	3.44	1.58	0.657	0.465	1.35	0.936	2.5	0.786	0.0876	1.28
chr8	34979345	34979476	atac_L38323	-	dist_enh	active	k4me2_mid	enh	-0.0215	1.58	0.354	-0.569	0.586	0.346	1.63	-0.97	-0.97	0.613
chr23	6770559	6770812	atac_L22555	-	dist_enh	active	k4me2_mid	enh	2.78	1.58	0.134	1.16	1.24	0.563	1.32	1.58	0.509	0.903
chr5	44701295	44701549	atac_P05597	-	dist_enh	active	k4me2_mid	enh	3.02	1.58	0.0249	1.6	1.65	0.899	0.637	1.46	0.868	1.28
chr4	2679429	2679563	atac_L28471	+	dist_enh	active	k4me2_mid	enh	3.21	1.58	-0.606	0.863	0.915	0.402	2.7	2.03	-0.186	0.728
chr19	2406900	2407045	atac_L14637	-	dist_enh	active	k4me2_mid	enh	0.316	1.58	-0.114	0.452	1.09	0.289	-0.624	0.683	-0.624	1.27
chr22	31086872	31087025	atac_L22136	-	dist_enh	active	k4me2_mid	enh	2.61	1.58	0.586	0.522	0.967	0.437	-0.182	1.87	0.862	0.613
chrUn_KN150384v1	5266	5420	atac_L40997	-	dist_enh	active	k4me2_mid	enh	1.72	1.58	0.806	0.522	1.07	0.869	-0.182	0.85	1.46	-0.182
chr14	41398061	41398432	atac_L08068	+	dist_enh	active	k4me2_mid	enh	1.82	1.58	-0.343	0.854	1.13	0.743	0.903	0.851	0.465	0.148
chr24	19516107	19516264	atac_L24310	+	dist_enh	active	k4me2_mid	enh	5.58	1.58	1.12	2.48	2.06	1.84	2.74	3.14	2.39	2.37
chr17	30984252	30984401	atac_L12634	-	dist_enh	active	k4me2_mid	enh	3.96	1.58	0.579	2.34	2.21	1.75	-0.959	2.48	0.514	2.06
chr17	10933630	10933904	atac_P02290	-	dist_enh	active	k4me2_mid	enh	2.26	1.58	0.451	0.876	1.37	1.08	-0.314	1.31	0.4	1.56
chr11	28634200	28634358	atac_L03603	-	dist_enh	active	k4me2_mid	enh	1.45	1.57	0.601	0.984	0.594	0.324	-0.619	1.5	0.151	1.06
chr18	11713075	11713236	atac_L13563	+	dist_enh	active	k4me2_mid	enh	1.59	1.57	0.911	1.63	1.51	1.31	-0.617	1.91	1.44	2.05
chr19	48121110	48121272	atac_L16039	-	dist_enh	active	k4me2_mid	enh	2.56	1.57	-0.378	0.647	0.606	0.716	1.61	0.764	-0.951	0.482
chr4	24551797	24551962	atac_L29269	+	dist_enh	active	k4me2_mid	enh	2.42	1.57	0.0227	0.981	1.28	0.887	-0.616	1	0.15	1.6
chr5	42164147	42164430	atac_P05577	-	dist_enh	active	k4me2_mid	enh	0.552	1.57	0.74	1.19	0.967	0.693	1.67	1.62	0.872	0.214
chr3	40549970	40550137	atac_L27713	-	dist_enh	active	k4me2_mid	enh	3	1.57	0.599	1.53	0.964	1.11	-0.615	2.27	0.648	1.93
chr4	8997667	8997849	atac_L28788	+	dist_enh	active	k4me2_mid	enh	2.82	1.56	0.757	1.11	1.31	0.753	1.93	0.996	0.149	0.933
chr5	13285963	13286279	atac_L30949	-	dist_enh	active	k4me2_mid	enh	3.02	1.56	-0.123	1.38	1.22	0.902	1.22	1.69	0.317	0.454
chr9	45324374	45324562	atac_L39915	+	dist_enh	active	k4me2_mid	enh	4.11	1.56	0.55	2.74	2.06	1.37	1.46	4.05	1.43	1.92
chr5	58557676	58557750	atac_L32383	+	dist_enh	active	k4me2_mid	enh	3.39	1.56	-0.219	1.23	1.75	1.26	-0.9	2.57	0.636	0.959
chr6	40373247	40373324	atac_L33822	+	dist_enh	active	k4me2_mid	enh	3.43	1.56	0.242	0.697	0.784	0.307	-0.898	1.5	1.11	0.958
chr8	43567820	43567897	atac_L38485	-	dist_enh	active	k4me2_mid	enh	2.53	1.56	0.427	1.11	1.16	1.07	-0.898	0.462	0.813	0.958
chr8	5299578	5299885	atac_L37338	-	dist_enh	active	k4me2_mid	enh	0.545	1.56	1.01	0.0463	0.899	0.967	-0.307	-0.307	0.393	0.211
chr9	1517473	1517554	atac_L38873	-	dist_enh	active	k4me2_mid	enh	1.98	1.55	-0.517	0.109	1.02	-0.107	-0.896	0.0246	-0.0841	-0.289
chr5	36070496	36070572	atac_L31792	-	dist_enh	active	k4me2_mid	enh	0.466	1.55	0.718	1.23	1.5	0.317	-0.518	0.964	0.296	0.319
chr15	28781328	28781650	atac_P01837	-	dist_enh	active	k4me2_mid	enh	2.29	1.55	0.228	0.662	0.82	0.547	1.29	-0.0359	0.681	1.25
chr1	24069599	24069800	atac_P00149	-	dist_enh	active	k4me2_mid	enh	-0.601	1.55	-0.0424	0.44	0.792	0.421	2.99	-0.601	0.148	-0.0446
chr2	30452990	30453200	atac_L16855	+	dist_enh	active	k4me2_mid	enh	4.07	1.55	-0.02	0.708	1.55	0.829	1.13	1.51	1.2	1
chr10	17691253	17691342	atac_L01987	-	dist_enh	active	k4me2_mid	enh	3.06	1.55	0.139	0.846	1.27	0.95	-0.891	0.58	0.809	1.4
chr5	68663121	68663210	atac_L32626	+	dist_enh	active	k4me2_mid	enh	1.39	1.55	0.191	1.48	0.855	0.624	-0.891	1.55	0.809	-0.288
chr13	45000077	45000158	atac_L06593	+	dist_enh	active	k4me2_mid	enh	-0.516	1.55	0.761	0.905	0.648	0.718	2.49	-0.516	-0.516	0.09
chr7	8998929	8999154	atac_L34928	-	dist_enh	active	k4me2_mid	enh	2.86	1.55	-0.284	0.806	1.17	0.895	-1.18	1.87	-0.443	0.9
chr21	14741154	14741248	atac_L20375	-	dist_enh	active	k4me2_mid	enh	4.34	1.55	0.24	1.65	0.701	0.699	1.75	2.65	0.196	0.952
chr19	34261838	34262281	atac_P02975	+	dist_enh	active	k4me2_mid	enh	1.92	1.55	0.479	1.36	1.44	0.974	-0.403	1.54	1.03	1.57
chr5	20280827	20280944	atac_L31203	-	dist_enh	active	k4me2_mid	prom	2.36	1.55	-0.893	0.779	0.754	0.48	0.725	1.16	-0.347	0.0551
chr20	20502461	20502661	atac_P03497	+	dist_enh	active	k4me2_mid	enh	3.6	1.55	0.928	1.83	1.1	0.974	-0.175	1.31	0.573	1.46
chr24	21454661	21454738	atac_L24358	-	dist_enh	active	k4me2_mid	enh	0.983	1.55	1.41	0.419	0.594	1.2	2.65	0.741	1.1	1.36
chr15	36229469	36229558	atac_L09354	+	dist_enh	active	k4me2_mid	prom	2.03	1.55	0.35	0.361	0.879	0.0874	-0.513	1.44	0.294	-0.513
chrUn_KN150335v1	2160	2487	atac_P07233	+	dist_enh	active	k4me2_mid	enh	2.49	1.54	0.439	0.448	0.92	0.369	-0.303	1.28	0.0839	-0.0247
chr7	19559300	19559404	atac_L35338	+	dist_enh	active	k4me2_mid	enh	1.07	1.54	-0.0875	-0.0166	0.616	1.01	-0.882	0.327	0.804	0.949
chr10	31160595	31160675	atac_L02312	+	dist_enh	active	k4me2_mid	enh	0.981	1.54	1.09	0.418	1.43	1.1	0	0.921	0	0.607
chr3	37513	37593	atac_L26076	-	dist_enh	active	k4me2_mid	prom	3.87	1.54	0.536	2.07	1.63	2.04	2.18	2.12	0.812	1.5
chr2	41808205	41808298	atac_L17184	+	dist_enh	active	k4me2_mid	enh	1.26	1.54	1.14	1.15	1.1	1.1	-0.511	1.98	1.34	0.512
chr23	10825728	10825821	atac_L22663	+	dist_enh	active	k4me2_mid	enh	1.26	1.54	0.567	0.485	1.53	0.434	1.65	-0.511	0.293	0.0893
chr25	17923060	17923153	atac_L25518	-	dist_enh	active	k4me2_mid	enh	4.16	1.54	-0.312	1.65	1.55	1.1	-0.511	1.87	0.293	0.978
chr22	31393176	31393258	atac_L22140	+	dist_enh	active	k4me2_mid	enh	1.97	1.54	1.63	1.67	1.4	1.06	2.17	1.96	1.53	1.85
chr12	31759320	31759430	atac_L04902	+	dist_enh	active	k4me2_mid	enh	1.64	1.54	0.0297	0.606	1.05	0.719	1.27	-0.357	-0.878	-0.551
chr7	691950	692034	atac_L34599	-	dist_enh	active	k4me2_mid	enh	0	1.54	0.607	0.739	0.838	0.787	0	0	0.81	0
chr6	36622146	36622259	atac_L33721	-	dist_enh	active	k4me2_mid	enh	3	1.54	0.0297	1.8	1.4	0.718	-0.876	2.23	-0.876	0.839
chr15	7884395	7884480	atac_L08618	-	dist_enh	active	k4me2_mid	enh	0.978	1.54	0.865	0.876	0.695	0.697	2.17	0	0	0
chr21	7450795	7450880	atac_L20146	-	dist_enh	active	k4me2_mid	enh	2.29	1.54	1.27	0.223	1.51	1.2	0	1.87	1.09	1.2
chr3	32018703	32018820	atac_L27358	+	dist_enh	active	k4me2_mid	enh	0.654	1.54	0.0296	0.518	0.846	-0.335	-0.874	0.0242	0.426	0.457
chr5	16194785	16194873	atac_L31058	-	dist_enh	active	k4me2_mid	enh	0	1.54	0.803	1.32	0.836	0.551	0	0.916	0.808	0
chr19	31071008	31071097	atac_L15455	+	dist_enh	active	k4me2_mid	enh	1.55	1.54	0.376	0	0.589	0.142	2.17	0	0.807	0
chr15	39685025	39685147	atac_L09449	+	dist_enh	active	k4me2_mid	enh	1.51	1.54	0.0843	-0.152	1.24	0.3	-0.871	1.28	0.425	1.04
chr7	55626814	55626904	atac_L36608	-	dist_enh	active	k4me2_mid	enh	0.975	1.53	0.802	1.11	1.36	0.868	0	0.735	1.32	1.03
chr23	19132449	19132539	atac_L22880	-	dist_enh	active	k4me2_mid	prom	1.55	1.53	0.862	1.5	1.77	1.16	0	2.66	1.32	0.602
chr11	18979844	18980244	atac_P00689	+	dist_enh	active	k4me2_mid	enh	3.7	1.53	-0.918	0.343	0.93	0.276	1.54	1.21	0.455	0.785
chr24	38813913	38814007	atac_L24797	+	dist_enh	active	k4me2_mid	enh	3.85	1.53	0.737	0.734	1.48	0.27	0	0.732	0	0
chr3	20949894	20950044	atac_L26893	+	dist_enh	active	k4me2_mid	enh	3.61	1.53	0.0356	1.2	1.24	0.554	1.78	1.54	0.129	1
chr3	55646387	55646756	atac_L28068	-	dist_enh	active	k4me2_mid	prom	4.21	1.53	0.856	1.17	1.32	1.06	1.27	2.19	1.23	0.967
chr3	41437726	41437841	atac_L27736	-	dist_enh	active	k4me2_mid	enh	-0.503	1.53	0.158	-0.0966	0.806	0.086	2.11	-0.22	0.29	-0.503
chr9	51906341	51906437	atac_L40121	+	dist_enh	active	k4me2_mid	enh	0.971	1.53	0.972	0.733	0.961	0.692	2.16	0.911	1.32	1.19
chr20	24337708	24337804	atac_L18510	-	dist_enh	active	k4me2_mid	enh	0	1.53	0.199	0	0.689	0.597	0	0.731	0	1.02
chr7	771108	771205	atac_L34609	+	dist_enh	active	k4me2_mid	enh	0	1.53	0.199	0	0.689	0.269	0	0	0	0.599
chr21	36976708	36976805	atac_L20915	-	dist_enh	active	k4me2_mid	enh	2.65	1.53	0.916	1.22	1.22	1.83	0	1.34	0.802	1.35
chr22	25057864	25057982	atac_L22021	-	dist_enh	active	k4me2_mid	prom	3.06	1.53	0.56	0.355	1.04	1.31	1.64	1.05	0.289	1.09
chr20	33626878	33627037	atac_L18897	-	dist_enh	active	k4me2_mid	enh	4.34	1.53	0.204	1.78	1.47	1.1	2.68	3.6	0.325	1.87
chrUn_KN150382v1	11790	11891	atac_L40996	+	dist_enh	active	k4me2_mid	enh	0.564	1.53	0.856	1.21	1.15	0.861	2.63	0.286	1.08	1.34
chr22	10416002	10416406	atac_P03976	+	dist_enh	active	k4me2_mid	enh	3.62	1.52	0.506	2.06	1.72	1.62	-0.913	1.93	0.688	1.36
chr2	36411701	36411826	atac_L17021	+	dist_enh	active	k4me2_mid	enh	1.75	1.52	0.0899	0.354	0.833	0.223	1.63	0.552	-0.499	1.59
chr17	1525170	1525277	atac_L11708	+	dist_enh	active	k4me2_mid	enh	0	1.52	0.197	0	0.825	0.64	0	0.726	0	0
chr5	7259384	7259493	atac_L30773	-	dist_enh	active	k4me2_mid	enh	0	1.52	1.02	1.31	1.47	0.491	0	0.725	1.07	0.327
chr19	25929081	25929458	atac_P02928	+	dist_enh	active	k4me2_mid	enh	0.174	1.52	0.32	1.07	0.783	0.938	-0.293	0.316	0.379	0.203
chr17	6817187	6817356	atac_L11881	-	dist_enh	active	k4me2_mid	prom	2.02	1.51	0.134	0.105	1.09	0.579	-0.845	0.562	0.613	1.12
chr20	8005366	8005747	atac_P03453	-	dist_enh	active	k4me2_mid	enh	1.85	1.51	0.526	0.918	1.2	1.01	-0.292	1.07	1.02	1.31
chr24	37893201	37893505	atac_P04590	-	dist_enh	active	k4me2_mid	enh	2.31	1.51	-0.0192	-0.235	0.739	0.24	1.1	-0.874	-0.874	0.327
chr15	40136015	40136186	atac_L09464	+	dist_enh	active	k4me2_mid	prom	1.49	1.51	-0.415	0.82	1.32	0.838	-0.843	1.78	0.416	-0.276
chr24	13777197	13777368	atac_L24180	+	dist_enh	active	k4me2_mid	enh	0.856	1.51	0.184	-0.148	0.782	0.703	-0.843	1.57	0.416	1.44
chr22	21457690	21457898	atac_P04044	+	dist_enh	active	k4me2_mid	enh	1.53	1.51	-0.00966	0.299	0.771	0.5	-1.11	-0.261	0.643	-0.554
chr17	52665133	52665342	atac_L13146	-	dist_enh	active	k4me2_mid	prom	3.19	1.51	-0.103	1.43	0.939	0.685	-1.11	0.961	1.13	-0.156
chr17	35049165	35049241	atac_L12737	-	dist_enh	active	k4me2_mid	enh	2.86	1.51	-0.296	0.965	1.48	0.767	1.55	1.02	0.226	1.03
chr1	47170109	47170188	atac_L01099	+	dist_enh	active	k4me2_mid	enh	-1.1	1.51	0.13	0.126	0.722	0.704	1.07	0.777	0.225	1.81
chr18	26550981	26551134	atac_L13876	-	dist_enh	active	k4me2_mid	enh	1.99	1.51	0.0188	0.47	0.853	0.457	-0.489	1.14	0.981	1.08
chr3	48381627	48381917	atac_P05055	+	dist_enh	active	k4me2_mid	enh	-0.0727	1.51	0.608	0.613	1.2	0.556	-0.566	0.753	1.38	0.341
chr22	16810457	16810852	atac_L21771	+	dist_enh	active	k4me2_mid	prom	2.98	1.51	0.522	1.21	0.947	0.531	-0.29	0.963	1.01	0.201
chr3	53551345	53551637	atac_L28029	-	dist_enh	active	k4me2_mid	enh	5.92	1.51	0.525	2.73	2.42	1.68	0.74	3.04	2.03	1.46
chr5	11257013	11257171	atac_L30891	-	dist_enh	active	k4me2_mid	enh	0.446	1.5	0.644	0.685	1.07	0.691	-0.487	0.542	0.554	0.949
chr24	13752111	13752201	atac_L24179	-	dist_enh	active	k4me2_mid	enh	2.38	1.5	-0.0668	1.12	1.25	0.282	-1.1	1.22	1.36	1.11
chr6	26869923	26870080	atac_L33480	+	dist_enh	active	k4me2_mid	prom	2.63	1.5	-0.882	1.17	1.06	0.294	0.576	1.63	0.655	0.619
chr4	47609533	47609663	atac_L29809	-	dist_enh	active	k4me2_mid	enh	3.08	1.5	0.364	1.19	1.13	0.534	2.95	1.05	0	0.999
chr1	5714885	5715018	atac_L00200	-	dist_enh	active	k4me2_mid	enh	1.51	1.5	1.32	0.401	1.16	0.761	0	1.05	1.06	1.17
chr19	47951712	47951845	atac_L16021	-	dist_enh	active	k4me2_mid	enh	0.948	1.5	0.441	0	1.16	0.761	0	1.54	0	1.17
chr5	26216516	26216620	atac_L31451	-	dist_enh	active	k4me2_mid	enh	4.19	1.5	0.454	2.61	1.88	1.33	2.8	3.17	-0.288	1.85
chr5	63876174	63876348	atac_L32515	+	dist_enh	active	k4me2_mid	enh	2.84	1.5	0.334	1.11	1.39	0.685	-0.481	1.47	0.549	-0.171
chr10	44321939	44322215	atac_L02786	+	dist_enh	active	k4me2_mid	enh	2.76	1.5	0.232	0.609	0.905	0.222	-0.165	0.928	1.53	1.42
chr23	26453539	26453617	atac_L23066	+	dist_enh	active	k4me2_mid	prom	3.04	1.49	0.0879	-0.363	0.9	0.0936	-0.782	1.1	1.23	1.07
chr21	37006778	37006959	atac_L20916	+	dist_enh	active	k4me2_mid	enh	3.69	1.49	0.388	2.56	1.94	1.84	3.32	3.03	1.43	2.22
chr18	10682297	10682417	atac_L13538	-	dist_enh	active	k4me2_mid	enh	2.7	1.49	0.654	1.66	1.21	0.91	-1.08	1.45	0.421	0.254
chr21	35239538	35239619	atac_L20884	-	dist_enh	active	k4me2_mid	enh	-0.78	1.49	0.452	0.448	0.737	0.793	-0.78	-0.489	-0.78	-0.174
chr13	5488447	5488708	atac_P01137	+	dist_enh	active	k4me2_mid	enh	3.94	1.49	0.197	1.55	1.2	1.01	0.931	2.3	0.769	1.38
chr16	45075161	45075307	atac_L11186	-	dist_enh	active	k4me2_mid	enh	0	1.49	0.437	0	0.616	0.478	0	0	1.28	0.318
chr14	31167651	31167865	atac_L07730	+	dist_enh	active	k4me2_mid	enh	3.39	1.49	-0.175	1.09	0.82	0.605	-1.48	1.58	-1.48	0.443
chr9	3650997	3651144	atac_L38982	-	dist_enh	active	k4me2_mid	enh	2.22	1.49	0.71	0.707	0.615	1.19	0	1.04	1.28	1.57
chr13	42680200	42680489	atac_P01362	-	dist_enh	active	k4me2_mid	enh	2.58	1.49	0.841	0.825	1.08	0.9	-0.164	0.295	1.02	-0.164
chr16	21745208	21745300	atac_L10436	-	dist_enh	active	k4me2_mid	prom	2.7	1.49	0.0873	0.808	0.945	1.06	-0.774	1.66	0.545	0.577
chr8	26842000	26842094	atac_L38034	-	dist_enh	active	k4me2_mid	enh	4.15	1.48	-0.101	1.16	1.17	0.738	-0.773	2.07	0.545	0.716
chr22	11182287	11182411	atac_L21607	-	dist_enh	active	k4me2_mid	prom	3.4	1.48	-0.623	0.696	0.863	0.264	1.56	1.51	0.284	0.494
chr22	12000543	12000698	atac_L21638	-	dist_enh	active	k4me2_mid	enh	0.542	1.48	0.825	0.836	0.661	1.12	2.1	1.3	0	1.15
chr15	43519031	43519180	atac_L09552	+	dist_enh	active	k4me2_mid	prom	2.29	1.48	0.517	1.11	0.991	0.623	-1.06	0.366	-0.282	0.627
chr10	5275130	5275235	atac_L01685	+	dist_enh	active	k4me2_mid	enh	3.56	1.48	0.0867	1.28	1.7	0.76	-0.767	1.4	0.542	1.43
chr6	46010678	46010784	atac_L33959	-	dist_enh	active	k4me2_mid	enh	-0.205	1.48	0.199	0.337	1.06	0.351	-0.766	0.999	-0.766	-0.766
chr22	1106133	1106241	atac_L21337	-	dist_enh	active	k4me2_mid	enh	1.63	1.48	0.199	-0.765	0.784	0.0512	-0.765	0.69	-0.765	-0.765
chr15	19897219	19897329	atac_L08908	+	dist_enh	active	k4me2_mid	enh	2.81	1.48	0.144	0.0975	1.24	0.784	1.38	0.997	-0.764	1.16
chr23	36469438	36469741	atac_P04344	+	dist_enh	active	k4me2_mid	enh	2.19	1.48	-0.352	0.972	0.607	0.148	0.248	1.92	-0.0944	0.882
chr19	2310147	2310259	atac_L14628	+	dist_enh	active	k4me2_mid	enh	3.29	1.48	0.491	0.54	1.36	0.992	1.38	2.23	0.916	1.16
chr4	28520406	28520570	atac_L29384	+	dist_enh	active	k4me2_mid	enh	1.71	1.47	1.08	0.699	1.45	1.14	0	0.272	2.06	1.43
chr3	24118863	24119077	atac_L27054	+	dist_enh	active	k4me2_mid	enh	2.35	1.47	0.874	2.17	1.43	1.34	1.58	2.11	1.28	1.77
chr10	38925250	38925368	atac_L02572	+	dist_enh	active	k4me2_mid	enh	1.49	1.47	0.198	0.718	0.754	0.538	-0.76	1.39	0.914	0.571
chr18	2678492	2678756	atac_L13318	+	dist_enh	active	k4me2_mid	enh	2.36	1.47	-0.0256	1.89	0.934	0.507	-0.796	2.86	1.28	0.794
chr10	35474586	35474706	atac_L02456	+	dist_enh	active	k4me2_mid	enh	3.11	1.47	0.489	-0.0383	0.753	0.0509	1.38	1.39	0.0309	1.16
chr6	44071757	44071831	atac_L33916	+	dist_enh	active	k4me2_mid	enh	0.939	1.47	0.62	1.71	1.16	1.19	1.82	0.559	0.0988	2.55
chr9	4220196	4220270	atac_L38998	+	dist_enh	active	k4me2_mid	enh	2.93	1.47	0.564	0.967	1.37	0.427	-0.366	1.23	0.732	0.244
chr9	16490858	16490933	atac_L39261	+	dist_enh	active	k4me2_mid	enh	-0.366	1.47	0.173	0.378	1.27	0.739	-0.366	1.33	-0.366	0.999
chr22	39099156	39099231	atac_L22322	+	dist_enh	active	k4me2_mid	enh	2.31	1.47	0.726	1.31	1.19	0.905	-0.366	1.12	0.449	0.243
chr23	13043208	13043283	atac_L22723	-	dist_enh	active	k4me2_mid	enh	0.619	1.47	0.445	0.0539	0.909	0.511	1.82	0.169	1.51	0.999
chr7	8998651	8998736	atac_L34927	-	dist_enh	active	k4me2_mid	prom	2.81	1.47	-0.357	0.893	0.65	0.433	-1.28	1.62	-0.471	0.568
chr1	1766041	1766212	atac_L00093	-	dist_enh	active	k4me2_mid	enh	2.77	1.47	0.501	1.52	1.79	1.17	1.39	1.96	1.03	1.14
chr10	39067013	39067099	atac_L02575	+	dist_enh	active	k4me2_mid	enh	3.74	1.47	-0.247	2.39	1.73	1.44	2.79	3.36	0.581	1.47
chr14	40296495	40296772	atac_L08044	+	dist_enh	active	k4me2_mid	enh	2.35	1.47	0.352	0.982	1.47	0.966	1.2	1.63	0.399	1.59
chr2	49239831	49239908	atac_L17473	-	dist_enh	active	k4me2_mid	enh	1.61	1.47	-0.26	0.516	0.974	0.703	-0.365	0.864	0.966	0.998
chr16	71119	71492	atac_L09855	+	dist_enh	active	k4me2_mid	prom	2.44	1.47	0.837	0.833	1.13	1.09	1.38	0.729	0.382	0.866
chr8	30443259	30443389	atac_L38157	+	dist_enh	active	k4me2_mid	enh	2.85	1.47	0.142	0.714	1.55	0.826	0.67	1.24	1.45	0.831
chr6	12570872	12571003	atac_L33206	+	dist_enh	active	k4me2_mid	enh	1.86	1.47	-0.167	0.333	0.75	-0.377	-0.753	0.565	-0.753	1.15
chr17	3636898	3636976	atac_L11777	+	dist_enh	active	k4me2_mid	enh	-0.365	1.47	0.505	0.642	0.728	0.241	-0.365	-0.365	-0.365	-0.365
chr14	31158721	31158799	atac_L07728	+	dist_enh	active	k4me2_mid	enh	2.07	1.47	0.775	0.0538	1.34	0.934	1.81	0.557	-0.365	0.669
chr15	19049032	19049110	atac_L08882	+	dist_enh	active	k4me2_mid	enh	1.93	1.47	1.04	1.58	1.1	1.05	1.81	0.376	0.0985	1.69
chr20	42496628	42496707	atac_L19150	+	dist_enh	active	k4me2_mid	enh	2.77	1.47	0.619	0.865	0.648	0.19	-0.364	1.6	1.77	-0.364
chr5	42800083	42800216	atac_L32012	-	dist_enh	active	k4me2_mid	enh	4.47	1.47	0.727	2.7	1.97	1.66	1.37	2.5	0.909	2.05
chr20	24358402	24358483	atac_L18518	+	dist_enh	active	k4me2_mid	enh	-0.364	1.46	-0.162	0.377	1.04	0.902	1.81	2.14	-0.364	0.668
chr23	26974804	26974885	atac_L23078	+	dist_enh	active	k4me2_mid	enh	4.69	1.46	0.914	2.23	1.99	1.53	-0.364	2.14	0.964	2.21
chrUn_KN149984v1	48340	48421	atac_L40614	+	dist_enh	active	k4me2_mid	enh	1.2	1.46	0.245	0.864	1.36	0.425	-0.364	1.51	-0.364	0.242
chr8	9994834	9994915	atac_L37487	-	dist_enh	active	k4me2_mid	enh	2.92	1.46	0.672	1.64	1.46	0.902	2.29	2.4	1.89	1.86
chr16	18781249	18781331	atac_L10354	+	dist_enh	active	k4me2_mid	enh	1.19	1.46	0.443	0.377	1.07	0.55	2.93	0.717	0.963	1.14
chr7	43077950	43078032	atac_L36325	+	dist_enh	active	k4me2_mid	enh	-0.364	1.46	0.0146	0.515	1.29	0.381	-0.364	0.556	0.447	1.38
chr8	28231952	28232034	atac_L38076	+	dist_enh	active	k4me2_mid	enh	1.19	1.46	0.504	0.377	1.03	0.664	-0.364	-0.364	-0.364	0.996
chr13	23707785	23707868	atac_L06010	+	dist_enh	active	k4me2_mid	enh	0.616	1.46	0.443	1.14	0.606	0.425	1.81	0.375	-0.363	0.995
chr10	26299805	26299888	atac_L02188	+	dist_enh	active	k4me2_mid	enh	-0.363	1.46	0.443	0.863	0.647	0.664	-0.363	0.375	0.963	0.242
chr22	20454710	20454793	atac_L21881	+	dist_enh	active	k4me2_mid	enh	3.6	1.46	0.671	-0.363	0.8	1.1	-0.363	1.11	1.16	1.26
chr16	26191959	26192042	atac_L10546	-	dist_enh	active	k4me2_mid	enh	-0.363	1.46	0.773	0.863	1.15	1.4	-0.363	0.168	1.77	-0.363
chr17	7353842	7353926	atac_L11904	+	dist_enh	active	k4me2_mid	enh	1.61	1.46	0.999	1.58	1.55	0.961	-0.363	1.51	0.447	-0.363
chr17	30195155	30195239	atac_L12606	-	dist_enh	active	k4me2_mid	enh	2.77	1.46	0.722	0.376	1.53	1.16	1.81	1.68	1.5	0.667
chr1	1143225	1143310	atac_L00065	+	dist_enh	active	k4me2_mid	enh	1.19	1.46	0.0146	0.514	0.646	0.508	-0.363	0.716	0.727	-0.363
chr17	5290217	5290302	atac_L11831	+	dist_enh	active	k4me2_mid	enh	0.616	1.46	0.956	0.0535	0.725	0.508	1.81	1.11	-0.363	-0.363
chr8	45434614	45434960	atac_P06820	+	dist_enh	active	k4me2_mid	prom	1.15	1.46	0.114	0.859	0.741	0.867	0.91	1.38	0.985	0.788
chr6	55342498	55342939	atac_L34277	+	dist_enh	active	k4me2_mid	enh	3.96	1.46	0.116	1.78	1.69	1.25	1.05	2.72	1.02	1.49
chrUn_KN150319v1	6066	6208	atac_L40920	+	dist_enh	active	k4me2_mid	enh	2.32	1.46	-0.165	0.533	0.603	0.241	-0.747	0.68	-0.747	-0.168
chr16	39400864	39400950	atac_L11020	+	dist_enh	active	k4me2_mid	enh	2.85	1.46	0.244	1.14	1.57	1.02	-0.362	2.08	0.446	-0.362
chr8	40151459	40151546	atac_L38433	+	dist_enh	active	k4me2_mid	enh	3.55	1.46	0.911	1.45	1.97	0.768	-0.362	0.99	2	1.48
chr1	41502521	41502610	atac_L00964	-	dist_enh	active	k4me2_mid	enh	3.35	1.46	0.501	1.51	1.89	1.35	-0.361	1.82	0.446	1.38
chr10	29932251	29932363	atac_L02294	+	dist_enh	active	k4me2_mid	enh	3.42	1.46	-0.41	0.717	0.932	0.659	-1.26	1.21	0.717	1.46
chr16	26240153	26240394	atac_P02076	+	dist_enh	active	k4me2_mid	enh	0.725	1.46	0.573	0.658	0.904	0.936	-0.459	1	-0.049	1.04
chr13	5801373	5801464	atac_L05592	-	dist_enh	active	k4me2_mid	enh	0.613	1.46	0.501	0.959	0.684	0.586	1.8	1.59	0.959	0.991
chr17	53110664	53110756	atac_L13166	+	dist_enh	active	k4me2_mid	enh	1.19	1.46	0.44	0.374	0.796	0.585	-0.361	0.553	-0.361	0.836
chr23	17958255	17958347	atac_L22840	+	dist_enh	active	k4me2_mid	enh	3.05	1.46	0.558	0.374	0.683	0.833	-0.361	1.32	1.34	1.68
chr2	7322768	7322860	atac_L16264	-	dist_enh	active	k4me2_mid	enh	1.19	1.46	0.243	-0.361	1.36	0.623	1.8	1.22	1.34	1.26
chr17	27131706	27131798	atac_L12523	-	dist_enh	active	k4me2_mid	enh	1.77	1.46	0.378	0.637	0.832	0.379	-0.361	0.553	1.64	0.468
chr19	17341672	17341974	atac_P02894	+	dist_enh	active	k4me2_mid	enh	2.89	1.46	0.389	1.29	1.27	1.07	2.71	2.01	0.583	1.58
chr13	31207845	31207938	atac_L06214	+	dist_enh	active	k4me2_mid	enh	-0.36	1.46	0.952	0.0532	0.602	0.378	-0.36	-0.36	-0.36	1.13
chr8	34511991	34512084	atac_L38296	+	dist_enh	active	k4me2_mid	enh	-0.36	1.46	0.171	-0.36	0.759	-0.0301	2.63	0.167	-0.36	-0.36
chr9	7768741	7768835	atac_L39076	+	dist_enh	active	k4me2_mid	enh	-0.36	1.46	1.19	1.14	0.759	0.188	-0.36	0.372	0.444	0.663
chr8	52969817	52969911	atac_L38739	-	dist_enh	active	k4me2_mid	enh	0.612	1.46	0.171	-0.36	0.643	0.956	-0.36	0.167	-0.36	0.24
chr1	29871381	29871476	atac_L00727	-	dist_enh	active	k4me2_mid	enh	4.94	1.46	0.44	1.69	1.66	1.32	2.63	2.19	1.16	0.989
chr6	52713047	52713294	atac_P06067	-	dist_enh	active	k4me2_mid	enh	2.33	1.46	0.147	-0.0889	0.982	0.749	-0.457	0.519	-0.457	1.25
chr3	14689287	14689383	atac_L26633	+	dist_enh	active	k4me2_mid	enh	-0.359	1.45	-0.0703	0.373	0.932	1.27	-0.359	0.711	1.33	-0.359
chr14	47718107	47718203	atac_L08254	+	dist_enh	active	k4me2_mid	enh	2.59	1.45	0.907	1.14	0.682	0.622	-0.359	1.22	-0.359	1.25
chr1	8233250	8233348	atac_L00269	+	dist_enh	active	k4me2_mid	prom	3.49	1.45	0.0944	0.955	1.25	0.136	-0.359	0.985	0.443	0.987
chr2	36892512	36892611	atac_L17036	-	dist_enh	active	k4me2_mid	enh	1.91	1.45	0.556	1.57	1.88	0.893	-0.359	1.74	1.33	1.58
chr6	32274613	32274956	atac_L33627	-	dist_enh	active	k4me2_mid	enh	2.98	1.45	-0.0955	1.44	1.16	0.354	-0.115	1.71	0.627	0.992
chr1	46247829	46248020	atac_L01064	+	dist_enh	active	k4me2_mid	enh	3.48	1.45	0.965	0.936	1.12	1.09	2.07	0.491	1.61	1.75
chr3	28659491	28659591	atac_L27238	+	dist_enh	active	k4me2_mid	enh	2.29	1.45	0.86	1.8	1.42	0.796	-0.358	1.74	0.443	1.48
chr18	12465168	12465269	atac_L13582	-	dist_enh	active	k4me2_mid	enh	0.61	1.45	0.555	-0.358	0.828	0.136	2.27	0.166	-0.358	1.48
chr9	43220741	43220842	atac_L39851	-	dist_enh	active	k4me2_mid	enh	1.4	1.45	1.07	0.634	0.994	0.62	-0.358	1.5	-0.358	-0.358
chr22	11425708	11425871	atac_L21621	-	dist_enh	active	k4me2_mid	enh	3.55	1.45	0.523	1.19	0.845	0.885	0.661	2.12	0.528	1.4
chr6	52672141	52672247	atac_L34176	+	dist_enh	active	k4me2_mid	enh	3.67	1.45	-0.84	1.4	0.788	0.539	0.517	2.25	-0.558	0.477
chr23	2463927	2464092	atac_L22417	-	dist_enh	active	k4me2_mid	enh	3.17	1.45	-0.548	0.861	0.844	0.638	-0.736	1.07	0.724	0.409
chr12	4967281	4967384	atac_L04337	+	dist_enh	active	k4me2_mid	enh	3.04	1.45	0.31	0.633	0.64	0.285	-0.357	0.852	1.49	-0.357
chr3	24269838	24270004	atac_L27064	+	dist_enh	active	k4me2_mid	enh	1.6	1.45	0.642	0.618	1.18	0.239	-0.735	0.556	0.0302	1.48
chr10	41740032	41740136	atac_L02658	+	dist_enh	active	k4me2_mid	enh	3.1	1.45	0.241	1.63	1.89	1.45	1.09	2.33	2.27	0.659
chr22	1258336	1258440	atac_L21350	-	dist_enh	active	k4me2_mid	enh	3.1	1.45	0.61	0.508	0.861	0.727	1.8	0.166	0.0968	0.831
chr14	37581004	37581109	atac_L07964	-	dist_enh	active	k4me2_mid	enh	3.62	1.45	0.309	1.5	1.58	1.04	1.79	1.88	0.441	1.84
chr22	37978748	37979007	atac_L22274	+	dist_enh	active	k4me2_mid	enh	2.41	1.45	0.74	1.45	1.15	0.953	2.01	1.5	1.26	1.24
chr24	38790209	38790287	atac_L24794	+	dist_enh	active	k4me2_mid	prom	2.05	1.45	0.595	0.419	0.598	0.199	-1	1.39	-0.192	0.498
chr1	51421055	51421161	atac_L01200	+	dist_enh	active	k4me2_mid	enh	0.923	1.45	0.811	0.746	0.716	0.95	-0.357	0.166	0.951	0.659
chr7	16132981	16133087	atac_L35189	-	dist_enh	active	k4me2_mid	enh	-0.357	1.45	0.437	1.36	0.638	1.09	1.79	0.166	0.951	0.983
chr3	17133912	17134176	atac_P04854	-	dist_enh	active	k4me2_mid	enh	1.17	1.45	0.371	0.993	0.975	0.798	-0.452	0.99	1.25	0.0807
chr18	20323678	20323788	atac_L13746	-	dist_enh	active	k4me2_mid	enh	4.64	1.45	0.552	1.84	1.51	1.34	1.79	2.38	0.95	1.91
chr17	21651522	21651632	atac_L12329	-	dist_enh	active	k4me2_mid	enh	3.48	1.45	0.436	2.25	1.42	1.51	1.08	2.18	1.75	1.66
chr5	6130132	6130332	atac_P05365	+	dist_enh	active	k4me2_mid	enh	0.908	1.45	1.1	0.682	0.641	1.24	0	0.681	0	0.556
chr3	8385437	8385769	atac_L26403	+	dist_enh	active	k4me2_mid	enh	2.87	1.44	0.535	1.62	1.51	0.75	-0.764	2.83	0.576	0.666
chr9	9198064	9198332	atac_P06908	-	dist_enh	active	k4me2_mid	enh	3	1.44	0.471	1.5	1.14	0.901	2.36	1.5	0.933	1.34
chr9	54995574	54995687	atac_L40265	-	dist_enh	active	k4me2_mid	enh	0.606	1.44	0.606	0.849	0.924	1.06	1.08	0.847	0.439	0.656
chr25	13461604	13461717	atac_L25415	-	dist_enh	active	k4me2_mid	enh	3.38	1.44	0.168	1.36	1.19	0.723	-0.355	1.4	-0.355	0.656
chr17	2085028	2085142	atac_L11736	+	dist_enh	active	k4me2_mid	enh	0.605	1.44	0.76	-0.354	0.636	0.578	-0.354	0.165	0.439	0.462
chr23	27024090	27024182	atac_L23084	-	dist_enh	active	k4me2_mid	prom	3.63	1.44	0.229	0.808	1.35	0.381	-0.995	0.783	0.702	0.622
chr7	22826327	22826421	atac_L35500	-	dist_enh	active	k4me2_mid	enh	4.43	1.44	0.694	1.94	1.33	1.21	3.06	2.81	0.323	1.36
chr25	22999108	22999202	atac_L25633	+	dist_enh	active	k4me2_mid	enh	1.13	1.44	-0.0765	0.00204	0.794	0.641	2.28	0.353	1.13	0.846
chr23	42723933	42724138	atac_P04385	-	dist_enh	active	k4me2_mid	enh	0	1.44	0.799	0	1.18	0.552	2.06	0.486	1.01	0.554
chr5	36358141	36358637	atac_P05539	+	dist_enh	active	k4me2_mid	enh	3.22	1.44	0.576	1.54	1.56	1.29	1.04	1.94	1.31	1.95
chr23	11710407	11710502	atac_L22681	+	dist_enh	active	k4me2_mid	prom	2.6	1.44	-0.0765	-0.581	0.884	0.351	2	1.25	1.25	1.04
chr2	41738208	41738303	atac_L17181	-	dist_enh	active	k4me2_mid	enh	2.41	1.44	-0.021	0.663	0.948	0.756	-0.994	2.27	0.0893	1.36
chr9	49279333	49279450	atac_L40031	-	dist_enh	active	k4me2_mid	enh	-0.353	1.44	0.806	1.12	1.37	0.651	-0.353	0.164	0.438	0.461
chr3	37601269	37601475	atac_L27598	+	dist_enh	active	k4me2_mid	enh	1.46	1.44	0.265	0	0.895	0.552	2.87	0.263	0	0.554
chr6	50424882	50425048	atac_L34089	+	dist_enh	active	k4me2_mid	enh	2.77	1.44	0.269	1.11	1.51	0.126	-1.22	1.99	0.567	0.914
chr22	22861384	22861707	atac_L21969	-	dist_enh	active	k4me2_mid	prom	2.2	1.44	0.0738	0.906	0.609	0.238	-1.19	1.83	0.151	0.721
chr9	10657088	10657190	atac_L39123	-	dist_enh	active	k4me2_mid	enh	2.54	1.44	0.228	0.872	0.619	0.197	-0.989	0.581	-0.189	0.944
chr7	22772723	22772827	atac_L35478	-	dist_enh	active	k4me2_mid	prom	1.28	1.44	0.358	1.41	0.987	0.899	1.16	0.869	0.699	0.354
chr6	59118178	59118301	atac_L34462	-	dist_enh	active	k4me2_mid	enh	2.27	1.44	0.238	1.35	1.64	0.912	-0.352	1.65	0.436	1.82
chr2	55562015	55562140	atac_L17702	+	dist_enh	active	k4me2_mid	enh	0.914	1.44	0.491	0.052	1.21	1.11	-0.351	1.57	1.32	1.9
chr10	1974752	1974877	atac_L01609	+	dist_enh	active	k4me2_mid	enh	1.58	1.44	-0.0689	1.28	1.26	1.35	-0.351	2.05	-0.351	1.65
chr1	59185848	59186062	atac_L01482	-	dist_enh	active	k4me2_mid	enh	1.2	1.43	0.901	0.377	1.11	1.92	0	0.483	1.42	0.949
chr14	41771655	41771770	atac_L08077	+	dist_enh	active	k4me2_mid	prom	2.19	1.43	0.18	0.993	0.921	0.66	-0.981	1.6	0.32	0.352
chr8	10194757	10194890	atac_L37495	-	dist_enh	active	k4me2_mid	enh	1.89	1.43	0.752	0.735	1.58	0.494	-0.349	1.3	1.14	1.45
chr5	6283388	6283523	atac_L30735	+	dist_enh	active	k4me2_mid	enh	2.26	1.43	0.651	1.03	1.47	0.369	2.24	2.1	0.433	1.55
chr18	20730495	20730621	atac_L13758	-	dist_enh	active	k4me2_mid	prom	1.53	1.43	0.0828	0.319	0.69	0.404	-0.974	-0.0808	-0.974	0.936
chr21	45835096	45835233	atac_L21192	+	dist_enh	active	k4me2_mid	enh	1.38	1.43	0.303	0.364	0.704	0.608	1.07	0.162	0.936	0.968
chr6	59059261	59059401	atac_L34454	-	dist_enh	active	k4me2_mid	enh	1.16	1.43	0.842	0.0515	0.811	0.41	-0.347	0.694	0.432	1.34
chr22	20455166	20455307	atac_L21882	-	dist_enh	active	k4me2_mid	enh	3.5	1.43	0.486	-0.347	0.703	1.05	-0.347	1.19	0.705	0.966
chr9	14788576	14788718	atac_L39215	+	dist_enh	active	k4me2_mid	enh	1.57	1.43	0.597	1.19	1.37	0.962	-0.347	1.19	1.85	1.34
chr8	11449141	11449284	atac_L37543	-	dist_enh	active	k4me2_mid	enh	1.38	1.42	0.84	0.363	0.664	0.182	2.59	0.361	0.934	0.454
chr7	68461599	68461821	atac_P06538	+	dist_enh	active	k4me2_mid	enh	2.32	1.42	-0.138	0.0421	0.938	0.479	-1.18	2.12	1.14	0.642
chr13	6084065	6084209	atac_L05604	+	dist_enh	active	k4me2_mid	enh	3.32	1.42	0.311	0.86	0.87	0.764	1.15	1.3	0.515	0.485
chr16	34064626	34064771	atac_L10789	+	dist_enh	active	k4me2_mid	prom	2.97	1.42	-0.19	-0.12	0.78	0.401	1.15	1.17	0.984	0.0282
chr17	53108180	53108330	atac_L13165	+	dist_enh	active	k4me2_mid	enh	2.63	1.42	0.0911	0.93	0.938	0.566	1.76	1.47	1.72	0.811
chr11	26837647	26837801	atac_L03554	-	dist_enh	active	k4me2_mid	enh	0.9	1.42	0.3	1.53	0.904	0.407	-0.343	1.63	-0.343	1.22
chr18	20275872	20276275	atac_P02644	-	dist_enh	active	k4me2_mid	enh	2.35	1.42	0.486	1	1.2	0.238	2.23	0.406	1	1.12
chr24	34774787	34775027	atac_P04580	-	dist_enh	active	k4me2_mid	enh	-0.701	1.42	0.897	0.417	0.664	0.453	-0.701	1.75	-0.29	0.542
chr22	10416557	10416632	atac_L21558	-	dist_enh	active	k4me2_mid	enh	3.41	1.42	0.126	1.44	1.21	1.2	-1.2	1.71	0.943	0.942
chr23	41031591	41031831	atac_L23521	-	dist_enh	active	k4me2_mid	enh	2.8	1.42	0.937	1.74	1.25	0.539	2.83	1.82	0	1.37
chr19	36189827	36189902	atac_L15600	+	dist_enh	active	k4me2_mid	enh	0.328	1.42	-0.119	0.468	1.35	0.581	-0.657	1.31	-0.657	-0.048
chr1	42394751	42394827	atac_L00984	-	dist_enh	active	k4me2_mid	enh	0.328	1.42	0.484	0.352	0.865	0.704	-0.657	0.705	-0.657	0.552
chr7	20539386	20539464	atac_L35381	-	dist_enh	active	k4me2_mid	enh	2.72	1.41	0.169	0.396	1.01	1.02	-1.2	1.52	0.512	-0.164
chr4	13162441	13162518	atac_L28960	+	dist_enh	active	k4me2_mid	enh	0.327	1.41	0.434	0.575	0.746	0.549	-0.656	0.573	-0.656	0.975
chr8	43138715	43138792	atac_L38480	+	dist_enh	active	k4me2_mid	enh	2.12	1.41	0.214	0.675	1.17	0.843	-0.656	1.23	1.6	0.847
chr7	42232013	42232092	atac_L36291	+	dist_enh	active	k4me2_mid	enh	1.32	1.41	0.272	1.58	1.67	1.04	-0.655	2.11	0.674	0.846
chr24	26097411	26097491	atac_L24482	-	dist_enh	active	k4me2_mid	enh	0.327	1.41	0.0899	0.0868	0.616	0.0455	-0.655	0.266	0.158	-0.655
chr14	10604148	10604314	atac_L07264	-	dist_enh	active	k4me2_mid	enh	4.54	1.41	1.08	1.9	2.12	1.55	2.22	3.22	-0.34	1.53
chr8	3025635	3025807	atac_L37228	-	dist_enh	active	k4me2_mid	enh	-0.946	1.41	0.574	-0.25	0.703	0.502	-0.946	1.35	-0.946	0.718
chr10	9399381	9399467	atac_L01781	+	dist_enh	active	k4me2_mid	prom	3.39	1.41	0.941	1.77	1.14	1.17	0.808	1.54	1.05	1.98
chr19	37190058	37190146	atac_L15624	-	dist_enh	active	k4me2_mid	enh	-0.651	1.41	0.213	0.224	0.647	0.177	-0.651	-0.121	-0.651	-0.0477
chr18	20219903	20220240	atac_P02638	+	dist_enh	active	k4me2_mid	enh	1.14	1.41	0.792	0.195	0.668	1.06	-0.431	1.23	0.507	0.996
chr5	54801453	54801542	atac_L32310	+	dist_enh	active	k4me2_mid	enh	2.95	1.41	-0.359	2.12	1.21	1.42	2.35	1.6	0.671	1.19
chr17	6977545	6977635	atac_L11887	+	dist_enh	active	k4me2_mid	enh	0.902	1.41	0.828	1.01	0.802	0.728	-0.65	1.31	0.872	-0.0476
chr1	56174757	56174928	atac_L01364	+	dist_enh	active	k4me2_mid	enh	2.12	1.41	0.162	-0.131	1.29	0.701	-0.339	0.949	0.424	1.21
chr10	4855606	4855778	atac_L01673	-	dist_enh	active	k4me2_mid	enh	0.892	1.41	0.0137	0.609	0.727	1.08	1.75	0.682	1.71	1.43
chr1	26824215	26824397	atac_L00641	+	dist_enh	active	k4me2_mid	enh	2.3	1.41	0.129	0.849	0.652	0.0933	1.14	1.22	0.679	1.1
chr9	28433873	28434047	atac_L39516	+	dist_enh	active	k4me2_mid	enh	2.34	1.41	0.871	0.919	1.36	1.06	1.05	0.948	0.919	1.43
chr1	50369428	50369522	atac_L01158	+	dist_enh	active	k4me2_mid	enh	0.641	1.41	0.575	1.01	1.12	0.0451	1.51	1.22	1.05	1.47
chr18	19760524	19760621	atac_L13726	+	dist_enh	active	k4me2_mid	enh	3.47	1.4	0.43	0.849	1.52	1.4	1.51	2.15	-0.646	1.56
chr11	43084717	43084904	atac_L04026	-	dist_enh	active	k4me2_mid	enh	3.26	1.4	0.22	1.54	1.11	1.42	1.6	2.15	0.506	0.342
chr20	54973174	54973351	atac_L19725	-	dist_enh	active	k4me2_mid	enh	2.43	1.4	0.0137	1.25	0.862	0.827	-0.337	1.54	0.423	0.633
chr5	36928911	36929009	atac_L31848	+	dist_enh	active	k4me2_mid	prom	2.69	1.4	0.378	0.0859	0.799	0.667	-0.646	1.38	0.156	0.374
chr13	46924791	46924889	atac_L06675	+	dist_enh	active	k4me2_mid	prom	2	1.4	0.152	0.93	0.828	0.543	-0.646	2.19	0.156	0.547
chr23	17392052	17392163	atac_L22819	-	dist_enh	active	k4me2_mid	prom	2.56	1.4	-0.266	0.863	0.622	0.297	0.971	0.491	-0.379	0.00934
chr23	34442715	34442895	atac_L23290	+	dist_enh	active	k4me2_mid	enh	0.583	1.4	0.911	0.606	1.38	1.25	-0.337	-0.337	-0.337	1.52
chr4	32121192	32121294	atac_L29505	-	dist_enh	active	k4me2_mid	enh	1.89	1.4	-0.644	0.222	0.855	-0.0494	-0.644	0.263	-0.644	0.374
chr19	7570128	7570247	atac_L14810	-	dist_enh	active	k4me2_mid	enh	3.3	1.4	0.654	0.13	0.709	0.744	-1.17	0.585	-1.17	1.16
chr3	59764100	59764206	atac_L28166	+	dist_enh	active	k4me2_mid	enh	2	1.4	0.571	1.66	1.7	1.1	-0.642	2.57	1.59	1.29
chr14	8640578	8640713	atac_L07232	-	dist_enh	active	k4me2_mid	enh	3.05	1.4	-0.395	0.153	0.677	0.374	0.579	1.3	-0.76	0.774
chr1	7764159	7764345	atac_L00259	+	dist_enh	active	k4me2_mid	enh	0.195	1.4	0.416	0.715	0.921	0.695	2.2	0.816	-0.335	1.52
chr19	4816260	4816369	atac_L14708	+	dist_enh	active	k4me2_mid	prom	2.75	1.4	0.571	1.08	0.908	1.16	-0.641	1.12	1.69	0.962
chr6	23812744	23812933	atac_L33413	+	dist_enh	active	k4me2_mid	enh	1.14	1.4	0.473	1.09	1.07	0.882	-0.334	-0.0678	0.42	0.226
chr9	30058029	30058161	atac_L39553	-	dist_enh	active	k4me2_mid	enh	3.1	1.4	0.322	0.389	0.848	0.702	-1.16	0.756	-0.715	0.539
chr5	53957999	53958287	atac_L32281	-	dist_enh	active	k4me2_mid	enh	0.926	1.39	-0.218	1.67	1.61	0.8	-0.68	0.843	0.0285	0.892
chr8	27066065	27066335	atac_L38056	-	dist_enh	active	k4me2_mid	enh	0.5	1.39	0.533	0	1.04	0.772	0	1.22	0	1.35
chr7	15727793	15727909	atac_L35164	-	dist_enh	active	k4me2_mid	enh	3.04	1.39	0.322	1.34	0.822	1.03	-0.638	1.77	-0.638	0.959
chr6	6623584	6623701	atac_L33041	+	dist_enh	active	k4me2_mid	enh	0.634	1.39	-0.0445	0.344	1.08	0.69	1.5	0.419	0.154	1.37
chr23	38227873	38228090	atac_L23433	+	dist_enh	active	k4me2_mid	enh	3.34	1.39	0.664	2.33	2.06	1.41	1.12	3.5	0.501	1.74
chr20	35204538	35204736	atac_L18965	-	dist_enh	active	k4me2_mid	enh	0.578	1.39	0.726	1.08	0.885	0.724	-0.332	0.673	1.81	1.6
chr5	44880873	44880996	atac_L32091	+	dist_enh	active	k4me2_mid	enh	3.03	1.39	0.521	0.457	0.848	0.254	-0.634	1.44	2.06	1.62
chr20	55032096	55032219	atac_L19726	+	dist_enh	active	k4me2_mid	prom	2.74	1.39	0.373	1.21	0.956	0.952	1.5	1.12	0.154	1.18
chr12	38173727	38173851	atac_L05043	-	dist_enh	active	k4me2_mid	enh	2.19	1.39	0.266	-0.23	0.79	-0.0488	1.5	1.02	-0.187	0.54
chr20	13632270	13632516	atac_L18257	-	dist_enh	active	k4me2_mid	enh	1.92	1.39	-0.335	-0.795	0.763	0.281	-1.32	1.57	-0.33	-0.779
chr1	19670053	19670178	atac_L00491	+	dist_enh	active	k4me2_mid	enh	3.8	1.39	0.0232	1.27	1.15	0.599	1.5	1.58	0.66	0.54
chr19	8321217	8321342	atac_L14819	+	dist_enh	active	k4me2_mid	enh	0.319	1.39	0.611	0.838	0.668	0.366	-0.633	0.26	0.429	-0.0466
chr6	2370192	2370393	atac_L32931	+	dist_enh	active	k4me2_mid	enh	1.13	1.39	0.47	0.35	0.915	0.268	-0.331	0.156	0.417	-0.331
chr7	16862682	16862835	atac_L35221	-	dist_enh	active	k4me2_mid	enh	1.74	1.39	0.0797	1.29	0.722	0.637	0.261	2.02	0.326	0.642
chr25	31144157	31144235	atac_L25794	+	dist_enh	active	k4me2_mid	enh	2.3	1.39	-0.989	0.812	0.823	-0.266	1.64	0.326	1	0.588
chrUn_KN150285v1	2059	2263	atac_L40904	-	dist_enh	active	k4me2_mid	enh	2.31	1.39	0.676	0.479	0.75	0.0774	-0.331	1.44	0.906	1.19
chr14	32746505	32746586	atac_L07800	+	dist_enh	active	k4me2_mid	enh	3.55	1.39	-0.331	1.94	1.37	0.257	1.28	2.13	-0.273	1.15
chr4	48625736	48625868	atac_L29845	+	dist_enh	active	k4me2_mid	enh	3.66	1.39	0.652	1.2	1.1	0.924	1.49	1.88	0.153	2.01
chr7	58077577	58077784	atac_P06490	-	dist_enh	active	k4me2_mid	enh	2.21	1.39	1.16	0.994	0.749	1.14	1.72	1.81	0.0903	0.224
chr7	27439006	27439139	atac_L35700	+	dist_enh	active	k4me2_mid	enh	0.318	1.39	0.652	0.835	1.03	0.685	1.49	0.805	0.153	0.537
chr14	48328926	48329136	atac_P01676	-	dist_enh	active	k4me2_mid	enh	-0.329	1.38	0.0876	1.16	1.08	0.783	-0.329	1.52	-0.329	0.934
chr16	33346140	33346351	atac_P02128	-	dist_enh	active	k4me2_mid	enh	1.52	1.38	0.812	0.207	1.08	1.01	1.72	0.805	1.27	1.5
chr11	31152930	31153174	atac_L03679	+	dist_enh	active	k4me2_mid	prom	3.54	1.38	-0.363	0.11	0.638	0.537	-0.905	1.2	-0.177	-0.365
chr14	47502067	47502459	atac_P01673	-	dist_enh	active	k4me2_mid	enh	1.72	1.38	0.534	0.417	0.768	0.591	1.48	0.344	-0.0449	1.18
chr19	25709581	25709799	atac_L15297	+	dist_enh	active	k4me2_mid	enh	2.49	1.38	0.572	1.55	1.21	0.684	-0.327	0.154	-0.327	-0.0264
chr10	2402412	2402557	atac_L01612	+	dist_enh	active	k4me2_mid	enh	3.43	1.38	0.605	1.2	0.867	0.362	-0.624	1.43	-0.624	1.53
chr8	40002365	40002439	atac_L38430	+	dist_enh	active	k4me2_mid	enh	1.66	1.38	0.14	1.58	1.04	1.55	-0.9	0.584	1.11	0.466
chr22	11160567	11160860	atac_P03979	-	dist_enh	active	k4me2_mid	enh	2.83	1.38	0.909	0.357	1.55	1.31	0	0.951	0.961	1.46
chr11	38302927	38303108	atac_L03860	+	dist_enh	active	k4me2_mid	enh	2.76	1.38	-0.00973	0.53	1.08	0.548	0.259	1.04	0.323	0.00909
chr11	19236080	19236156	atac_L03378	+	dist_enh	active	k4me2_mid	enh	3.24	1.38	-0.361	0.527	0.651	0.24	0.57	1.3	1.36	0.959
chr6	39381744	39381820	atac_L33794	-	dist_enh	active	k4me2_mid	enh	2.39	1.38	0.291	0.333	0.733	0.17	-0.899	0.463	1.36	0.605
chr20	35152847	35152996	atac_L18963	-	dist_enh	active	k4me2_mid	enh	2.59	1.38	0.206	1.2	0.781	0.465	-0.623	0.682	0.152	0.684
chr22	7622268	7622564	atac_P03963	+	dist_enh	active	k4me2_mid	enh	2.22	1.38	0.17	0.189	1.03	0.176	0	1.32	0.96	0
chr21	23169012	23169127	atac_L20582	+	dist_enh	active	k4me2_mid	enh	3.53	1.38	0.118	0.223	1.4	0.615	-1.34	1.9	1.09	0.845
chr14	27441994	27442146	atac_L07617	+	dist_enh	active	k4me2_mid	enh	1.45	1.38	0.368	1.26	1.4	1.2	-0.621	1.43	1.18	2
chr2	41480323	41480403	atac_L17173	-	dist_enh	active	k4me2_mid	enh	2.46	1.38	0.086	0.919	1.58	0.431	-0.896	2.05	0.432	0.31
chr13	39259746	39260151	atac_P01349	-	dist_enh	active	k4me2_mid	enh	-0.413	1.38	0.346	0.516	1.17	1.07	-0.413	1.89	1.04	0.268
chr9	37144198	37144280	atac_L39728	-	dist_enh	active	k4me2_mid	enh	4.2	1.37	0.337	1.11	1.33	0.489	-0.895	1.87	-0.895	0.136
chr9	7473819	7473902	atac_L39067	+	dist_enh	active	k4me2_mid	enh	3.35	1.37	0.961	0.613	1.08	0.844	-0.894	1.49	0.811	0.731
chr18	46414153	46414381	atac_P02780	-	dist_enh	active	k4me2_mid	enh	1.51	1.37	0.348	0.801	0.903	0.977	-0.325	1.04	1.09	1.4
chr19	4560148	4560233	atac_L14704	+	dist_enh	active	k4me2_mid	enh	2.59	1.37	-0.217	0.332	0.807	0.204	-0.893	1.15	-0.084	0.464
chr5	24196718	24196804	atac_L31362	-	dist_enh	active	k4me2_mid	enh	3.27	1.37	-0.359	1.23	0.972	0.517	2.39	2.35	0.431	1.8
chr19	45292054	45292141	atac_L15919	+	dist_enh	active	k4me2_mid	enh	2.15	1.37	-0.151	0.846	0.806	0.676	-0.892	1.22	0.431	0.73
chr4	22149722	22149881	atac_L29220	-	dist_enh	active	k4me2_mid	enh	-0.618	1.37	-0.262	0.741	0.689	-0.485	2.58	1.01	0.151	-0.0457
chr14	32653595	32653684	atac_L07786	+	dist_enh	active	k4me2_mid	enh	2.65	1.37	-0.515	0.331	1.32	0.488	1.28	0.691	0.809	0.463
chr6	26374672	26374762	atac_L33469	+	dist_enh	active	k4me2_mid	enh	2.07	1.37	-0.0278	0.224	1.12	0.459	-0.89	0.691	0.632	1.47
chr23	35833751	35833841	atac_L23329	+	dist_enh	active	k4me2_mid	enh	3.82	1.37	0.241	0.224	0.675	0.749	-0.89	1.36	-0.89	1.24
chr6	30434073	30434164	atac_L33575	-	dist_enh	active	k4me2_mid	enh	1.97	1.37	0.139	1.22	1.04	0.624	0.566	1.91	0.808	0.729
chr24	30874036	30874349	atac_P04562	-	dist_enh	active	k4me2_mid	enh	2.43	1.37	-0.282	0.789	0.631	0.941	0.0184	1.76	0.0797	0.73
chr21	10568506	10568670	atac_L20240	-	dist_enh	active	k4me2_mid	enh	1.96	1.37	0.511	1.43	1.32	1.2	2.3	1.19	1.44	1.6
chr1	43327038	43327132	atac_L00998	-	dist_enh	active	k4me2_mid	enh	1.97	1.37	0.38	0.108	1.14	0.428	-0.888	0.792	-0.0836	0.308
chr15	48039073	48039239	atac_L09845	+	dist_enh	active	k4me2_mid	enh	-0.615	1.37	-0.185	0.904	0.913	0.703	1.94	0.676	0.844	0.815
chr20	49141215	49141635	atac_P03645	+	dist_enh	active	k4me2_mid	enh	-0.409	1.37	0.57	0.412	1.43	0.983	0.817	1.67	0.488	0.587
chr12	48413049	48413288	atac_L05338	-	dist_enh	active	k4me2_mid	enh	3.98	1.37	0.925	1.9	1.39	1.12	1.7	2.61	0.89	1.49
chr18	48362354	48362667	atac_P02789	+	dist_enh	active	k4me2_mid	enh	1.14	1.36	0.946	1.8	1.39	1.46	0	1.3	1.67	1.32
chr6	26945301	26945408	atac_L33482	-	dist_enh	active	k4me2_mid	enh	2.81	1.36	0.544	0.84	1.13	0.484	-0.88	1.06	0.195	0.948
chr11	18981641	18981818	atac_L03372	+	dist_enh	active	k4me2_mid	enh	4.55	1.36	0.68	2.56	2.33	1.41	2.57	3.33	0.84	1.92
chr23	14717943	14718055	atac_L22763	-	dist_enh	active	k4me2_mid	enh	0.0839	1.36	0.463	0.687	0.669	0.236	-0.877	0.575	0.802	-0.0601
chr19	33280431	33280597	atac_L15527	-	dist_enh	active	k4me2_mid	enh	2.69	1.36	0.0777	0.0535	0.636	0.126	1.61	1.12	0.159	0.665
chr3	53554149	53554265	atac_L28030	+	dist_enh	active	k4me2_mid	enh	3.93	1.36	0.619	0.221	1.05	0.717	-0.875	1.21	-0.0826	1.31
chr4	58997090	58997342	atac_P05306	+	dist_enh	active	k4me2_mid	enh	1.5	1.36	0.51	0.0479	1.06	0.605	-0.319	0.789	-0.319	0.218
chr7	17148253	17148438	atac_L35241	-	dist_enh	active	k4me2_mid	enh	3.23	1.36	0.678	0.732	1.21	0.752	-0.607	1.9	-0.18	0.932
chr13	38395646	38395832	atac_L06413	-	dist_enh	active	k4me2_mid	enh	2.94	1.36	0.0224	1.04	0.879	0.0858	-0.607	1.18	-0.607	-0.299
chr20	25829666	25829786	atac_L18567	-	dist_enh	active	k4me2_mid	enh	0.0836	1.36	-0.281	0.107	1.15	0.301	1.74	-0.356	0.425	-0.548
chr3	38002104	38002226	atac_L27617	+	dist_enh	active	k4me2_mid	enh	1.51	1.36	0.501	1.21	0.981	0.268	-0.871	1.41	-0.0824	0.134
chr23	45464444	45464566	atac_L23736	-	dist_enh	active	k4me2_mid	enh	3.13	1.36	0.501	1.26	0.844	0.979	1.73	-0.355	0.955	1.04
chr5	22548941	22549184	atac_P05460	-	dist_enh	active	k4me2_mid	enh	2.78	1.36	-0.15	0.773	1.13	0.516	-1.09	1.56	0.898	1.2
chr15	10460666	10460925	atac_P01741	-	dist_enh	active	k4me2_mid	enh	-0.318	1.36	0.399	0.97	1.37	1.21	-0.318	1.02	0.0875	0.425
chr8	9384152	9384278	atac_L37470	-	dist_enh	active	k4me2_mid	enh	3.94	1.36	0.284	2	1.87	1.32	0.558	2.78	0.623	1.13
chr1	46931758	46931885	atac_L01092	-	dist_enh	active	k4me2_mid	enh	2.05	1.36	0.237	0.516	0.843	0.563	-0.868	0.878	0.193	0.593
chr4	55452998	55453183	atac_L29962	+	dist_enh	active	k4me2_mid	prom	1.47	1.35	-0.0427	0.736	0.613	0.426	-1.29	0.409	-0.53	-0.724
chr15	44915460	44915535	atac_L09609	+	dist_enh	active	k4me2_mid	enh	0.79	1.35	0.186	0.397	0.861	0.945	-0.194	0.34	-0.194	-0.194
chr2	37331416	37331495	atac_L17059	+	dist_enh	active	k4me2_mid	enh	-0.122	1.35	-0.567	0.642	0.935	1.05	1.07	0.375	0.225	0.103
chr5	45815511	45815591	atac_L32111	-	dist_enh	active	k4me2_mid	enh	2.72	1.35	0.0348	0.905	0.651	0.0992	-1.1	1.41	0.763	0.642
chr5	25567591	25567865	atac_P05479	+	dist_enh	active	k4me2_mid	enh	-0.314	1.35	0.699	0.683	0.655	1.06	-0.314	0.647	0.4	1.47
chr2	33422907	33423119	atac_L16962	+	dist_enh	active	k4me2_mid	enh	3.17	1.35	0.406	1.4	0.642	0.316	-0.596	1.47	0.999	1.41
chr13	46437183	46437333	atac_L06666	+	dist_enh	active	k4me2_mid	enh	2.73	1.35	0.371	1.36	1.23	0.929	1.25	1.27	0.617	1.37
chr16	40499642	40499729	atac_L11049	+	dist_enh	active	k4me2_mid	enh	-0.192	1.35	0.548	0.223	0.931	0.832	1.98	0.0968	0.896	-0.192
chr4	21486339	21486428	atac_L29201	+	dist_enh	active	k4me2_mid	prom	2.32	1.34	0.342	1.53	1.2	1.29	2.19	1.92	0.225	1.53
chr2	32133823	32134103	atac_L16904	+	dist_enh	active	k4me2_mid	enh	4.09	1.34	1.16	2.62	2.18	1.79	4.32	3.19	1.52	2.81
chr1	22341326	22341608	atac_L00540	-	dist_enh	active	k4me2_mid	enh	3.84	1.34	0.337	1.26	1.89	0.755	1.68	1.76	0.398	1.86
chr6	47800229	47800514	atac_P06033	-	dist_enh	active	k4me2_mid	enh	2.32	1.34	0.195	0.926	0.714	0.651	0.249	1.58	-0.351	0.966
chr5	46472248	46472342	atac_L32129	+	dist_enh	active	k4me2_mid	prom	3.41	1.34	-0.0667	0.901	1.55	0.936	1.9	1.88	1.03	0.522
chr12	1395232	1395390	atac_L04250	+	dist_enh	active	k4me2_mid	enh	2.48	1.34	0.749	0.595	0.857	0.906	-0.851	0.868	1.44	0.931
chr20	39014838	39015316	atac_P03612	+	dist_enh	active	k4me2_mid	enh	0.654	1.34	0.596	-0.228	0.846	0.651	0.798	0.33	1.16	0.259
chr20	53109602	53109694	atac_L19579	-	dist_enh	active	k4me2_mid	enh	2.76	1.34	0.34	0.681	0.852	0.548	-0.192	1.16	-0.192	0.833
chr18	48338193	48338673	atac_L14339	+	dist_enh	active	k4me2_mid	enh	1.79	1.34	0.471	1.05	1.03	0.0299	0.798	1.7	0.239	0.706
chr20	22093662	22093887	atac_P03506	+	dist_enh	active	k4me2_mid	enh	2.91	1.34	0.817	1.34	1.01	0.913	-0.591	1.24	0.409	1.13
chr23	44551589	44551695	atac_L23661	+	dist_enh	active	k4me2_mid	prom	-0.12	1.34	0.173	0.402	0.715	1.15	-1.08	1.4	0.756	-0.0699
chr20	25830139	25830247	atac_L18568	+	dist_enh	active	k4me2_mid	enh	1.18	1.34	0.259	0.484	1.39	0.466	-1.08	0.933	0.599	-0.0699
chrUn_KN149921v1	820	1052	atac_L40566	-	dist_enh	active	k4me2_mid	enh	-0.588	1.34	0.0828	1.28	0.914	1.06	2.25	2.11	0.407	0.914
chr23	2515475	2515904	atac_P04138	+	dist_enh	active	k4me2_mid	enh	1.91	1.34	0.715	0.848	0.9	1.07	1.25	1.56	0.474	1.13
chr16	15383346	15383457	atac_L10267	+	dist_enh	active	k4me2_mid	enh	4.16	1.34	-0.0662	1.52	1.23	0.161	-1.08	1.34	-1.08	0.743
chr3	9301650	9301750	atac_L26431	+	dist_enh	active	k4me2_mid	enh	-0.19	1.34	1.07	-0.19	0.639	0.138	1.97	0.718	1.12	0.407
chr17	19349311	19349425	atac_L12267	+	dist_enh	active	k4me2_mid	enh	3.3	1.34	0.128	0.954	1	0.388	-1.08	1.65	0.422	0.742
chr10	43504080	43504438	atac_P00585	+	dist_enh	active	k4me2_mid	enh	0	1.34	1.01	1.14	0.781	0.902	0	0	1.14	0.273
chr8	2837241	2837478	atac_L37215	+	dist_enh	active	k4me2_mid	enh	2.21	1.33	0.849	0.433	0.78	0.539	-0.586	1.31	0.82	1.56
chr22	6887310	6887551	atac_P03958	+	dist_enh	active	k4me2_mid	prom	3.1	1.33	0.847	0.324	1.42	0.786	-0.585	1.52	0.627	0.166
chr16	28820512	28820754	atac_L10622	+	dist_enh	active	k4me2_mid	enh	3.19	1.33	0.302	1.72	1.28	0.785	-0.584	1.58	0.405	0.911
chr19	45951434	45951753	atac_P03037	+	dist_enh	active	k4me2_mid	prom	2.66	1.33	0.075	1.06	0.876	1.11	-1.04	1.53	-0.0939	1.24
chr23	2464357	2464541	atac_L22418	+	dist_enh	active	k4me2_mid	enh	1.83	1.33	-0.206	0.318	0.826	0.469	-0.836	0.316	0.414	1.43
chr23	38981940	38982124	atac_L23465	+	dist_enh	active	k4me2_mid	enh	4.02	1.33	0.806	2.12	1.66	1.31	-0.836	3.44	-0.409	1.63
chr14	38739547	38739791	atac_L07984	+	dist_enh	active	k4me2_mid	enh	3.32	1.33	0.352	1.76	1.4	1.44	1.9	2.27	1.27	1.4
chr15	28370867	28370993	atac_L09143	-	dist_enh	active	k4me2_mid	enh	1.43	1.33	0.486	1.51	0.922	0.872	1.53	1.27	-0.00972	1.39
chr6	10354592	10354838	atac_P05820	+	dist_enh	active	k4me2_mid	enh	1.55	1.33	0.25	0.713	0.831	0.624	1.9	0.873	1.4	0.348
chr10	40119688	40119936	atac_L02608	+	dist_enh	active	k4me2_mid	enh	2.52	1.33	1.18	0.43	0.831	0.163	0.754	1.76	0.985	0.165
chr19	34991699	34991830	atac_L15563	+	dist_enh	active	k4me2_mid	enh	3.48	1.33	0.127	2.18	1.69	0.813	1.53	2.58	0.42	1.57
chr5	67859734	67859870	atac_L32598	+	dist_enh	active	k4me2_mid	enh	3.29	1.33	0.171	0.398	0.976	0.647	-1.06	-0.0209	0.889	1.25
chr1	643702	643897	atac_L00039	-	dist_enh	active	k4me2_mid	enh	3.24	1.33	0.321	1.96	1.26	1.1	0.543	2.53	0.606	0.814
chr2	37331853	37332130	atac_P03312	-	dist_enh	active	k4me2_mid	enh	-0.0626	1.33	-0.356	0.423	0.745	0.774	0.092	0.307	0.321	-0.00556
chr17	27278962	27279158	atac_L12533	-	dist_enh	active	k4me2_mid	enh	3.67	1.33	0.182	1.34	0.594	1.29	-0.83	2.07	0.187	1.11
chr17	29919358	29919613	atac_P02398	-	dist_enh	active	k4me2_mid	enh	2.44	1.33	0.771	0.872	0.855	0.831	-0.579	0.243	0.144	1.47
chr15	1595347	1595429	atac_L08460	-	dist_enh	active	k4me2_mid	prom	2.14	1.33	0.0809	0.894	1.07	0.0431	2.25	1.43	-1.28	-0.677
chr8	30434152	30434268	atac_L38156	-	dist_enh	active	k4me2_mid	enh	3.49	1.32	0.925	1.66	1.6	1.47	-0.188	2.63	1.31	2
chr11	6105155	6105471	atac_P00633	+	dist_enh	active	k4me2_mid	enh	1.62	1.32	0.684	0.859	1.16	1.06	-0.305	1.29	0.859	0.888
chr23	37818027	37818171	atac_L23421	-	dist_enh	active	k4me2_mid	prom	3.38	1.32	0.585	1.38	1.23	0.219	-1.06	1.81	-0.282	0.1
chr4	14425913	14426031	atac_L29004	+	dist_enh	active	k4me2_mid	enh	2.55	1.32	1.19	0.534	1.21	1.2	-0.187	2.22	1.11	1.82
chr3	19533406	19533783	atac_L26842	+	dist_enh	active	k4me2_mid	enh	2.83	1.32	0.867	1.37	1.27	0.925	0	0.609	1.13	1.4
chr5	10673461	10673580	atac_L30882	+	dist_enh	active	k4me2_mid	enh	-0.187	1.32	1.06	0.669	0.839	0.193	1.95	-0.187	-0.187	1.14
chr19	10985567	10985772	atac_P02859	+	dist_enh	active	k4me2_mid	enh	3.24	1.32	-0.142	1.12	1.29	0.828	-0.825	0.76	-0.825	0.698
chr16	28773304	28773398	atac_L10620	-	dist_enh	active	k4me2_mid	enh	3.82	1.32	0.0805	1.04	1.08	0.455	2	0.758	0.422	0.667
chr18	20347060	20347385	atac_P02647	+	dist_enh	active	k4me2_mid	enh	-0.303	1.32	0.768	0.327	1.06	0.985	-0.303	0.486	0.389	0.41
chr7	23861818	23862030	atac_L35528	+	dist_enh	active	k4me2_mid	enh	1.19	1.32	-0.142	0.737	0.84	0.909	0.539	0.939	0.773	0.44
chr2	33989681	33989780	atac_L16974	+	dist_enh	active	k4me2_mid	enh	4.11	1.32	-0.472	1.42	1.42	0.476	0.888	2.14	-0.468	1.46
chr19	29792642	29792749	atac_L15412	+	dist_enh	active	k4me2_mid	enh	4.06	1.32	-0.0968	1.13	1.56	0.641	1.71	2.74	-0.466	1.15
chr6	44200947	44201056	atac_L33920	-	dist_enh	active	k4me2_mid	enh	3.71	1.32	0.31	0.136	0.967	0.789	-1.26	0.83	-0.466	0.564
chr4	75239413	75239487	atac_L30341	-	dist_enh	active	k4me2_mid	enh	-0.519	1.32	0.0198	0.0723	0.651	1.01	1.66	0.844	0.579	0.0904
chr15	35743058	35743133	atac_L09344	-	dist_enh	active	k4me2_mid	enh	1.27	1.32	0.718	0.606	0.885	0.72	-0.519	0.964	0.578	0.691
chr15	19842809	19842924	atac_L08904	-	dist_enh	active	k4me2_mid	enh	3.28	1.31	-0.193	1.68	1.11	0.383	0.179	1.42	0.419	1.57
chr7	27730415	27730491	atac_L35712	+	dist_enh	active	k4me2_mid	enh	2.91	1.31	0.467	1.16	0.721	0.751	1.66	0.843	-0.518	1.23
chr22	16584040	16584324	atac_P04007	-	dist_enh	active	k4me2_mid	enh	1.78	1.31	0.649	0.936	0.944	0.772	1.42	1.21	0.615	-0.0427
chr18	1634779	1634858	atac_L13286	+	dist_enh	active	k4me2_mid	enh	0.783	1.31	0.291	0.363	1.73	0.811	-0.517	1.87	0.296	0.845
chr7	24066270	24066349	atac_L35539	-	dist_enh	active	k4me2_mid	enh	2.45	1.31	0.717	0.993	0.944	0.229	-0.517	0.71	1.19	0.845
chr13	3079384	3079777	atac_P01124	+	dist_enh	active	k4me2_mid	enh	0.462	1.31	0.368	0.833	0.729	0.719	1.24	0.429	0.371	0.266
chr13	42016267	42016347	atac_L06516	-	dist_enh	active	k4me2_mid	enh	3.62	1.31	1.12	0.905	0.973	1.06	-0.517	2.05	0.295	0.689
chr25	2880695	2881035	atac_L25147	-	dist_enh	active	k4me2_mid	enh	1.45	1.31	0.631	1.02	1.17	0.848	-0.3	1.59	0.0834	1.12
chr15	1492092	1492173	atac_L08449	+	dist_enh	active	k4me2_mid	enh	3.15	1.31	0.571	0.489	1.14	1.45	-0.516	1.74	0.295	0.984
chr17	10376115	10376197	atac_L12007	+	dist_enh	active	k4me2_mid	enh	-0.516	1.31	0.228	0.711	1.24	0.475	1.66	0.404	-0.516	0.0899
chr10	34406844	34406926	atac_L02418	+	dist_enh	active	k4me2_mid	enh	1.77	1.31	-0.0569	0.904	1.35	1.06	-0.516	1.93	0.811	0.515
chr5	52466437	52466520	atac_L32248	-	dist_enh	active	k4me2_mid	enh	3.77	1.31	0.62	1.36	1.99	0.839	1.66	0.961	0.811	1.53
chr12	6330217	6330356	atac_L04361	+	dist_enh	active	k4me2_mid	enh	2.18	1.31	0.399	1.51	1.04	0.19	-0.184	1.55	0.595	0.135
chr8	29583496	29583736	atac_L38136	+	dist_enh	active	k4me2_mid	enh	2.68	1.31	0.271	0.576	0.611	0.431	-0.807	0.751	-0.0778	0.435
chr4	38255175	38255262	atac_L29621	-	dist_enh	active	k4me2_mid	enh	1.45	1.31	0.29	0.709	0.817	0.315	-0.514	0.959	0.575	1.22
chr19	10986014	10986310	atac_P02860	-	dist_enh	active	k4me2_mid	enh	3.32	1.31	-0.0403	1.07	1.37	1.06	-0.564	0.855	-0.564	1.2
chr1	26915647	26915996	atac_P00176	+	dist_enh	active	k4me2_mid	enh	0.819	1.31	0.325	0.658	1.39	0.845	-0.298	0.872	0.633	1
chr7	56196986	56197387	atac_L36624	-	dist_enh	active	k4me2_mid	enh	4.79	1.31	-0.00902	1.5	1.47	0.684	-0.997	1.15	-0.335	1.08
chr4	54524903	54524995	atac_L29947	-	dist_enh	active	k4me2_mid	enh	0.462	1.31	-0.312	0.807	0.68	0.615	1.65	1.27	0.293	0.512
chr18	32662687	32662780	atac_L14009	-	dist_enh	active	k4me2_mid	enh	3.08	1.31	0.407	0.807	1.18	0.58	-0.511	1.07	0.573	1.43
chr14	29917292	29917387	atac_L07666	-	dist_enh	active	k4me2_mid	enh	2.25	1.3	0.8	0.899	0.644	0.744	-0.511	1.26	0.572	0.0892
chr4	24001860	24002060	atac_L29260	-	dist_enh	active	k4me2_mid	enh	1.81	1.3	0.0331	0.12	0.842	0.125	-1.02	0.243	0.733	0.721
chr7	43077672	43077768	atac_L36324	+	dist_enh	active	k4me2_mid	enh	-0.51	1.3	0.406	0.36	1.18	0.27	-0.51	-0.51	-0.51	1.52
chr1	16778255	16778352	atac_L00429	-	dist_enh	active	k4me2_mid	enh	4.19	1.3	1.04	1.22	2.2	1.19	-0.51	2.5	-0.51	2.28
chr18	17955003	17955362	atac_P02619	-	dist_enh	active	k4me2_mid	enh	-0.296	1.3	0.0122	-0.116	0.695	0.245	1.63	-0.0607	0.63	0.205
chr7	56196659	56196766	atac_L36623	+	dist_enh	active	k4me2_mid	enh	4.39	1.3	-0.513	1.22	1.3	0.558	-1.42	1.06	-0.626	1.06
chr18	22916815	22916917	atac_L13810	-	dist_enh	active	k4me2_mid	enh	1.03	1.3	0.614	1.22	0.641	1.07	-0.508	0.702	0.57	0.0888
chr14	30821054	30821317	atac_P01543	-	dist_enh	active	k4me2_mid	enh	1.01	1.3	0.079	1.05	0.892	0.873	1.67	1.29	-0.392	0.994
chr2	37357769	37358091	atac_L17063	+	dist_enh	active	k4me2_mid	enh	3.91	1.3	0.106	1.06	1.08	0.228	0.619	1.9	-0.39	1.33
chr23	13042954	13043109	atac_L22722	-	dist_enh	active	k4me2_mid	enh	2.03	1.3	0.175	-0.182	1.07	0.568	1.22	0.52	1.09	1.38
chr1	19675904	19676010	atac_L00496	+	dist_enh	active	k4me2_mid	enh	4.26	1.3	0.919	1.53	2.11	1.3	-0.506	2.96	2.03	1.42
chr18	21015660	21015767	atac_L13762	+	dist_enh	active	k4me2_mid	enh	3.18	1.3	0.957	1.48	0.809	0.739	1.64	1.06	0.291	1.6
chr20	41122074	41122231	atac_L19118	-	dist_enh	active	k4me2_mid	enh	3.97	1.3	0.585	1.63	1.55	1.12	-0.181	2.25	1.88	1.26
chr19	841556	841669	atac_L14544	-	dist_enh	active	k4me2_mid	enh	3.46	1.29	0.223	1.21	0.807	1.07	0.934	1.91	-0.053	1.83
chr13	6836353	6836630	atac_L05622	+	dist_enh	active	k4me2_mid	enh	3.53	1.29	0.266	1.3	1.51	0.721	1.2	2.81	0.399	1.32
chr6	50460632	50460958	atac_P06054	-	dist_enh	active	k4me2_mid	enh	1.2	1.29	0.886	0.604	1.02	0.734	1.4	1.35	0.138	0.763
chr22	21230563	21230725	atac_L21910	+	dist_enh	active	k4me2_mid	enh	1.71	1.29	0.393	0.373	1.21	1.02	2.38	0.691	0.254	-0.181
chr9	29669190	29669305	atac_L39541	+	dist_enh	active	k4me2_mid	prom	4.42	1.29	0.991	1.41	1.56	1.35	2.46	1.91	1.72	1.32
chr3	38983123	38983316	atac_L27647	+	dist_enh	active	k4me2_mid	enh	3.15	1.29	0.0367	1.11	1.06	0.643	-1.2	1.3	-0.449	0.907
chr23	34564837	34564911	atac_L23295	+	dist_enh	active	k4me2_mid	enh	1.19	1.29	0.454	0.55	1.34	0.917	-0.784	1.42	-0.784	0.582
chr7	43078135	43078258	atac_L36326	-	dist_enh	active	k4me2_mid	enh	-0.5	1.29	0.222	0.478	1.01	0.223	-0.5	-0.5	-0.5	1.59
chr8	2248553	2248629	atac_L37194	-	dist_enh	active	k4me2_mid	enh	1.65	1.29	0.667	-0.192	1.56	0.744	-0.783	1.73	0.929	0.849
chr3	42424892	42425090	atac_L27776	-	dist_enh	active	k4me2_mid	enh	3.92	1.29	-0.574	1.39	1.16	0.948	1.68	1.85	0.0425	1.54
chr11	43497754	43497878	atac_L04046	+	dist_enh	active	k4me2_mid	enh	2.94	1.29	0.0192	0.696	0.669	0.671	-0.5	1.05	0.288	1.09
chr6	39010110	39010430	atac_P05980	-	dist_enh	active	k4me2_mid	enh	1.63	1.29	-0.0223	0.441	0.836	0.0574	-1.47	1.19	-0.771	0.875
chr12	18602512	18602597	atac_L04608	-	dist_enh	active	k4me2_mid	enh	0.2	1.28	0.742	-0.039	0.618	0.767	-0.778	0.697	0.926	-0.778
chr14	34626041	34626127	atac_L07882	+	dist_enh	active	k4me2_mid	prom	1.99	1.28	0.201	0.0987	0.648	0.211	-0.777	0.576	1.08	-0.173
chr18	32129663	32129795	atac_L13992	-	dist_enh	active	k4me2_mid	enh	1.74	1.28	0.698	0.883	1.67	0.425	-0.497	1.15	1.71	0.0872
chr24	12828707	12828876	atac_L24149	-	dist_enh	active	k4me2_mid	enh	3.43	1.28	0.183	1.57	1.48	0.784	1.82	1.7	0.41	1.44
chr15	12537136	12537226	atac_L08729	+	dist_enh	active	k4me2_mid	prom	2.35	1.28	0.54	0.224	0.616	0.574	-0.775	0.806	-0.775	0.578
chr5	3698732	3699043	atac_P05357	+	dist_enh	active	k4me2_mid	enh	1.43	1.28	0.539	0.561	0.646	0.473	0.52	0.823	0.393	-0.774
chr14	37611478	37612008	atac_P01606	-	dist_enh	active	k4me2_mid	enh	1.13	1.28	0.231	0.431	0.689	0.442	1.8	1.48	0.875	0.826
chr2	21809580	21809673	atac_L16609	-	dist_enh	active	k4me2_mid	prom	4.85	1.28	0.813	0.638	1.42	0.712	2.22	1.18	-0.773	0.716
chr1	1708956	1709050	atac_L00087	+	dist_enh	active	k4me2_mid	enh	2.18	1.28	0.539	0.445	0.992	0.0929	-0.773	0.694	0.922	1.07
chr8	11236896	11237037	atac_L37537	+	dist_enh	active	k4me2_mid	enh	4.01	1.28	0.553	0.879	0.888	1.1	-0.493	0.817	1.7	1.89
chr5	18732909	18733226	atac_L31131	-	dist_enh	active	k4me2_mid	enh	3.67	1.28	0.387	1.51	1.59	0.837	1.19	2.52	0.392	1.85
chr20	42349250	42349523	atac_L19146	-	dist_enh	active	k4me2_mid	enh	3.37	1.28	-0.271	1.96	1.52	1.11	0.337	2.3	0.209	1.82
chr16	49199448	49199593	atac_L11329	+	dist_enh	active	k4me2_mid	enh	1.42	1.28	-0.132	0.689	0.592	0.53	-0.492	0.815	-0.492	0.955
chr10	24186469	24186572	atac_L02141	+	dist_enh	active	k4me2_mid	enh	3.3	1.28	0.448	2.41	1.95	1.14	3.12	2.58	0.743	1.72
chr16	28772629	28772866	atac_L10619	+	dist_enh	active	k4me2_mid	prom	3.89	1.28	0.263	1.41	1.28	0.477	2.38	0.871	0.403	0.64
chr5	67681611	67681716	atac_L32592	-	dist_enh	active	k4me2_mid	enh	0.513	1.28	0.199	0.542	0.812	0.682	-0.767	-0.244	0.542	1.43
chr17	52819909	52820015	atac_L13152	+	dist_enh	active	k4me2_mid	enh	-0.766	1.28	-0.24	0.443	0.785	0.449	-0.766	2.31	1.07	0.955
chr3	23571735	23571841	atac_L27008	-	dist_enh	active	k4me2_mid	prom	4.79	1.28	0.492	2.3	1.66	1.08	3.12	2.81	0.742	1.26
chr17	81819	81968	atac_L11611	+	dist_enh	active	k4me2_mid	enh	3.25	1.28	-0.213	-0.0945	0.695	0.494	-0.49	1.41	-0.49	0.0863
chr15	40952086	40952235	atac_L09483	+	dist_enh	active	k4me2_mid	enh	1.01	1.28	0.647	0.216	0.761	0.724	-0.49	0.686	1.58	0.953
chr5	22049283	22049483	atac_L31270	+	dist_enh	active	k4me2_mid	enh	2.28	1.27	-0.665	-0.0221	0.822	0.307	0.709	-0.209	-1.35	0.492
chr25	15404909	15405060	atac_L25470	+	dist_enh	active	k4me2_mid	enh	1.23	1.27	0.82	0.961	0.941	0.693	1.62	0.931	0.784	0.816
chr2	10369338	10369714	atac_P03140	+	dist_enh	active	k4me2_mid	enh	-0.537	1.27	0.464	0.832	1.09	0.815	0.716	1.1	1.08	0.748
chr19	35020343	35020497	atac_L15571	-	dist_enh	active	k4me2_mid	enh	5.05	1.27	0.393	1.72	1.94	1.16	2.08	2.24	0.783	1.49
chr16	40296285	40296439	atac_L11041	+	dist_enh	active	k4me2_mid	enh	3.74	1.27	0.777	1.67	2.02	1.29	-0.489	2.41	1.58	1.08
chr12	42278945	42279057	atac_L05107	+	dist_enh	active	k4me2_mid	enh	-0.763	1.27	0.4	-0.763	0.7	-0.381	-0.763	-0.243	0.0311	0.248
chr12	25582584	25582739	atac_L04740	+	dist_enh	active	k4me2_mid	enh	2.91	1.27	0.645	0.783	1.22	0.92	-0.488	1.23	0.283	1.73
chr3	39709231	39709306	atac_L27683	+	dist_enh	active	k4me2_mid	enh	0.779	1.27	0.362	-0.263	0.727	0.646	-1.01	0.224	0.326	0.498
chr18	47519151	47519351	atac_P02785	-	dist_enh	active	k4me2_mid	enh	-0.175	1.27	0.51	0.866	0.8	0.879	1.19	1.21	0.573	0.381
chr22	33048910	33049335	atac_P04083	-	dist_enh	active	k4me2_mid	enh	-0.284	1.27	0.515	1.05	0.705	0.943	-0.284	0.951	1.16	0.389
chr6	53966270	53966880	atac_L34222	-	dist_enh	active	k4me2_mid	enh	2.82	1.27	0.0213	0.861	0.764	0.834	-0.567	1.72	1.25	0.983
chr1	16964250	16964372	atac_L00431	-	dist_enh	active	k4me2_mid	enh	0.197	1.27	0.838	0.44	0.668	0.244	-0.758	0.686	0.538	0.247
chr16	6637428	6637515	atac_L10064	-	dist_enh	active	k4me2_mid	enh	2.21	1.27	-0.258	0.941	0.796	0.352	-0.999	1.56	0.324	1.29
chr22	5315707	5315795	atac_L21475	-	dist_enh	active	k4me2_mid	prom	1.96	1.27	-0.0767	0.739	1.11	0.757	1.17	1.66	0.324	1.21
chr16	17796894	17796983	atac_L10338	+	dist_enh	active	k4me2_mid	prom	1.42	1.27	0.182	1.12	0.864	0.262	-0.997	1.44	-0.997	0.0289
chr25	6761526	6761616	atac_L25276	-	dist_enh	active	k4me2_mid	enh	2.05	1.26	-0.541	0.809	1.05	-0.397	-0.997	1.32	-0.19	0.495
chr20	34875230	34875320	atac_L18941	+	dist_enh	active	k4me2_mid	enh	2.28	1.26	0.442	0.876	0.622	0.666	1.64	2.27	0.0895	1.04
chr21	27233433	27233642	atac_P03821	-	dist_enh	active	k4me2_mid	enh	0.729	1.26	0.445	1.23	1.13	0.739	1.88	0.31	1.25	1.84
chr16	34065266	34065358	atac_L10790	-	dist_enh	active	k4me2_mid	enh	2.95	1.26	-0.257	0.00204	0.673	0.568	1.17	1.11	1	0.0289
chr20	1773011	1773108	atac_L18007	-	dist_enh	active	k4me2_mid	enh	2.95	1.26	0.0324	0.585	1.11	0.322	1.17	1.11	0.323	0.494
chr5	6605920	6606057	atac_L30745	-	dist_enh	active	k4me2_mid	enh	2.61	1.26	0.528	0.0961	0.904	0.533	-0.75	1.08	0.0307	1.41
chr21	28844286	28844462	atac_L20728	-	dist_enh	active	k4me2_mid	enh	3.07	1.26	0.543	1.25	0.931	1.24	-0.481	1.03	-0.481	-0.17
chr21	15431403	15431503	atac_L20386	-	dist_enh	active	k4me2_mid	enh	3.5	1.26	0.0837	1.06	1.25	0.687	1.17	2.01	0.7	0.944
chr10	38735326	38735428	atac_L02566	+	dist_enh	active	k4me2_mid	enh	3.04	1.26	-0.0762	0.502	0.593	0.164	-0.989	1.03	0.089	1.43
chr7	53408651	53408756	atac_L36554	-	dist_enh	active	k4me2_mid	enh	3.73	1.26	-0.389	1.22	0.592	0.708	1.16	1.38	0.0889	1.04
chr1	12868026	12868286	atac_P00089	-	dist_enh	active	k4me2_mid	enh	-1.31	1.26	-0.287	-0.41	0.727	-0.111	1.51	-0.0818	-0.109	-0.0791
chr9	48380251	48380398	atac_L40009	-	dist_enh	active	k4me2_mid	enh	1.16	1.26	0.394	0.0956	0.995	0.344	-0.745	1.38	0.0305	0.825
chr4	16326379	16326612	atac_L29077	+	dist_enh	active	k4me2_mid	enh	4.17	1.26	-0.475	1.96	1.5	0.986	0.565	2.58	0.75	1.28
chr23	36009722	36010108	atac_P04327	+	dist_enh	active	k4me2_mid	enh	1.27	1.25	0.168	0.197	0.918	0.778	1.16	1.11	0.727	0.862
chr5	58537962	58538081	atac_L32381	+	dist_enh	active	k4me2_mid	enh	3.4	1.25	0.226	1.31	1.61	0.813	2.27	1.92	0.851	1.28
chr19	5294055	5294174	atac_L14729	-	dist_enh	active	k4me2_mid	enh	2.53	1.25	0.032	1.96	0.961	0.587	-0.978	2	1.35	1.03
chr15	22966209	22966561	atac_L08988	+	dist_enh	active	k4me2_mid	enh	3.71	1.25	0.0312	0.888	1.29	0.624	1.44	1.88	0.552	1.43
chr23	1595085	1595208	atac_L22395	+	dist_enh	active	k4me2_mid	enh	0.766	1.25	0.0829	0.319	0.614	0.431	-0.975	-0.0809	0.694	0.199
chr1	17384446	17384534	atac_L00439	+	dist_enh	active	k4me2_mid	enh	1.77	1.25	-0.213	0.395	1.06	0.881	-1.19	0.392	0.939	0.547
chr8	40487127	40487286	atac_L38446	-	dist_enh	active	k4me2_mid	enh	0.501	1.25	0.296	-0.529	0.872	0.667	1.83	0.135	1.74	1.23
chr5	32507622	32507944	atac_L31663	-	dist_enh	active	k4me2_mid	enh	3.45	1.25	0.0743	1.27	0.83	0.505	0.835	1.8	0.675	0.624
chr7	72210831	72211027	atac_L36955	+	dist_enh	active	k4me2_mid	enh	4.41	1.25	0.762	1.37	1.4	1.35	0.899	2.71	-0.0503	1.46
chr13	16989752	16989846	atac_L05847	+	dist_enh	active	k4me2_mid	enh	-0.62	1.25	0.0364	0.472	0.896	0.586	-1.19	0.391	-1.19	0.654
chr22	35451873	35452073	atac_P04094	-	dist_enh	active	k4me2_mid	enh	1.83	1.25	0.801	1.02	1.24	1.12	-0.473	1.46	0.766	1.46
chr23	38240380	38240511	atac_L23435	-	dist_enh	active	k4me2_mid	enh	4.63	1.25	0.618	2.84	2.27	1.61	1.15	3.73	1.63	2.31
chr17	37765578	37765814	atac_P02447	-	dist_enh	active	k4me2_mid	enh	0.341	1.25	1.04	1.29	1.3	1.64	-0.17	1.19	0.561	0.928
chr19	42321842	42322244	atac_L15783	+	dist_enh	active	k4me2_mid	enh	3.27	1.25	0.622	1.47	1.44	1.02	1.16	2.79	0.724	2
chr7	52473348	52473554	atac_P06447	-	dist_enh	active	k4me2_mid	enh	2.07	1.25	0.673	1.36	2.02	1.36	1.58	1.6	0.764	1.7
chr1	24163166	24163275	atac_L00583	+	dist_enh	active	k4me2_mid	enh	2.96	1.24	0.208	-0.313	0.892	0.447	0.972	0.677	0.507	0.00934
chr2	43566120	43566298	atac_L17253	-	dist_enh	active	k4me2_mid	enh	4.43	1.24	0.477	1.76	1.38	0.763	0.657	2.44	0.721	1.68
chr1	5966862	5967073	atac_L00212	-	dist_enh	active	k4me2_mid	enh	3.76	1.24	0.382	2.17	1.82	0.923	-0.469	3.43	-0.0498	1.97
chr16	40926213	40926294	atac_L11062	+	dist_enh	active	k4me2_mid	enh	2.18	1.24	0.0397	1.1	0.804	1.03	-1.37	0.422	0.341	1.15
chr13	17221959	17222171	atac_P01205	-	dist_enh	active	k4me2_mid	enh	0.433	1.24	0.15	0.0664	0.707	0.443	-0.469	0.665	0.956	0.0832
chr21	31139872	31140086	atac_P03842	-	dist_enh	active	k4me2_mid	enh	2.26	1.24	0.984	1.16	1.43	1.3	-0.468	1.6	0.274	0.792
chr10	17365941	17366156	atac_P00448	+	dist_enh	active	k4me2_mid	enh	0.433	1.24	0.27	0.85	0.769	1.13	-0.468	1.01	1.66	0.645
chr8	13393515	13393730	atac_L37611	+	dist_enh	active	k4me2_mid	enh	1.38	1.24	0.433	1.41	1.17	0.672	0.892	1.52	-0.468	0.083
chr2	57231082	57231234	atac_L17781	+	dist_enh	active	k4me2_mid	enh	0.542	1.24	0.31	1.67	1.11	0.943	1.15	1.58	-0.185	-0.382
chr14	25553414	25553568	atac_L07570	+	dist_enh	active	k4me2_mid	enh	2.78	1.24	-0.313	0.92	0.99	0.505	1.15	1.47	0.686	1.11
chr2	28181002	28181093	atac_L16794	+	dist_enh	active	k4me2_mid	enh	1.3	1.24	-0.619	-0.244	0.629	-0.0694	-1.36	-0.624	-0.552	-1.36
chr5	66014493	66014711	atac_L32552	+	dist_enh	active	k4me2_mid	enh	2.8	1.24	0.326	0.933	1.07	0.842	2.04	1.59	-0.467	0.791
chr24	20423524	20423712	atac_L24338	+	dist_enh	active	k4me2_mid	enh	2.03	1.24	0.386	0.853	0.837	0.338	1.81	0.425	0.0299	-0.725
chr22	20332824	20333250	atac_P04036	+	dist_enh	active	k4me2_mid	enh	3.92	1.24	0.617	0.993	1.09	0.808	0.498	1.29	-0.724	0.53
chr23	36297068	36297168	atac_L23354	-	dist_enh	active	k4me2_mid	enh	3.05	1.24	0.118	1.1	1.21	0.231	0.806	1.3	0.339	-0.332
chr13	41560712	41560910	atac_L06503	+	dist_enh	active	k4me2_mid	enh	2.03	1.24	0.385	0.774	0.977	0.781	-0.72	-0.0382	0.715	0.922
chr24	14034789	14035047	atac_L24193	+	dist_enh	active	k4me2_mid	enh	3.68	1.24	0.0072	1.28	1.85	0.945	-0.168	0.654	1.22	1.43
chr3	28599164	28599303	atac_L27235	+	dist_enh	active	k4me2_mid	enh	1.75	1.24	-0.157	0.307	1.01	0.796	-1.15	0.0293	0.327	1.01
chr2	24139839	24140009	atac_L16676	-	dist_enh	active	k4me2_mid	enh	2.37	1.23	0.389	1.43	0.925	0.45	1.14	0.85	0.0864	1.53
chr5	44665506	44665706	atac_P05596	-	dist_enh	active	k4me2_mid	enh	0.19	1.23	-0.625	0.921	0.702	0.873	-0.719	1.42	0.0297	0.551
chr13	3660337	3660540	atac_L05541	+	dist_enh	active	k4me2_mid	enh	3.1	1.23	0.19	0.093	0.729	0.335	1.34	0.132	0.0297	0.807
chr14	22584167	22584371	atac_L07515	-	dist_enh	active	k4me2_mid	enh	2.63	1.23	0.471	1.97	1.45	1.28	2.87	2.82	-0.296	1.96
chr3	41903229	41903404	atac_L27757	-	dist_enh	active	k4me2_mid	enh	4.24	1.23	0.798	2.15	1.7	1.38	2.24	3	0.0862	2.4
chr7	25925521	25925615	atac_L35640	-	dist_enh	active	k4me2_mid	enh	3.19	1.23	-0.534	1.22	1.16	0.741	-1.51	1.79	0.616	0.777
chr11	25002945	25003070	atac_L03501	-	dist_enh	active	k4me2_mid	enh	4.19	1.23	-0.489	0.692	1.1	0.128	-1.33	1.13	0.162	1.43
chr2	10446760	10446999	atac_P03142	-	dist_enh	active	k4me2_mid	enh	1.68	1.23	0.827	0.333	0.698	0.937	-0.46	-0.203	0.27	0.475
chr25	12501942	12502101	atac_L25394	-	dist_enh	active	k4me2_mid	enh	3.53	1.23	0.0795	1.59	1.17	1.06	1.43	1.23	0.128	1.22
chr22	27820268	27820428	atac_L22074	-	dist_enh	active	k4me2_mid	prom	2.26	1.23	0.122	1.29	1.24	1.09	-1.14	2.34	0.792	1.15
chr22	10274370	10274559	atac_L21554	-	dist_enh	active	k4me2_mid	enh	1.91	1.23	0.128	0.847	0.745	0.665	-0.936	0.456	0.0857	1.18
chr17	32512681	32512927	atac_L12678	-	dist_enh	active	k4me2_mid	enh	4.01	1.23	1.1	2.28	1.67	1.41	2.02	2.35	0.53	1.75
chr15	14033552	14033694	atac_L08749	-	dist_enh	active	k4me2_mid	enh	3.27	1.23	0.392	0.57	0.717	0.203	0.0962	1.89	-0.0374	1.25
chr19	26007225	26007397	atac_L15313	-	dist_enh	active	k4me2_mid	enh	1.64	1.22	-0.259	0.729	1.12	0.944	1.42	1.1	-0.7	0.997
chr9	27711668	27711868	atac_P07008	+	dist_enh	active	k4me2_mid	enh	3.59	1.22	0.174	1.37	1.14	0.909	2.23	1	0.675	0.816
chr16	30077539	30077739	atac_P02109	+	dist_enh	active	k4me2_mid	enh	1.91	1.22	-0.371	-0.117	0.597	0.521	1.13	1.08	0.828	0.711
chr24	25493118	25493346	atac_L24465	-	dist_enh	active	k4me2_mid	enh	1.13	1.22	0.334	0.979	0.799	0.541	-0.706	0.954	1.41	1.02
chr3	23570629	23570883	atac_L27007	-	dist_enh	active	k4me2_mid	enh	5.36	1.22	1.13	1.92	2.26	1.36	-0.455	3.13	0.528	1.82
chr23	23452039	23452268	atac_P04233	+	dist_enh	active	k4me2_mid	enh	1.91	1.22	0.626	0.765	1.19	0.841	1.33	0.13	0.876	0.235
chr25	4744474	4744756	atac_P04646	+	dist_enh	active	k4me2_mid	enh	0.7	1.22	0.597	0.927	1.14	1.18	-0.165	1.54	0.546	1.3
chr7	4850119	4850376	atac_P06119	+	dist_enh	active	k4me2_mid	enh	0.423	1.22	0.264	0.834	0.66	0.362	0.875	1.09	1.11	0.289
chr16	35503488	35503695	atac_L10820	-	dist_enh	active	k4me2_mid	enh	3.44	1.22	0.0799	0.709	0.741	0.308	-0.925	1.51	-0.505	1
chr20	20000525	20000712	atac_L18383	+	dist_enh	active	k4me2_mid	enh	1.2	1.22	-0.37	0.217	0.651	0.314	1.42	0.379	-0.695	1.14
chr13	17473118	17473358	atac_L05873	+	dist_enh	active	k4me2_mid	enh	2.48	1.22	0.187	0.0914	0.718	0.453	1.32	1.2	-0.701	0.908
chr12	48174516	48174760	atac_L05316	-	dist_enh	active	k4me2_mid	enh	3.32	1.22	-0.033	1.56	1.26	1.19	1.78	2.15	1.28	1.01
chr15	6376711	6376932	atac_L08592	-	dist_enh	active	k4me2_mid	enh	1.9	1.22	-0.303	-0.116	0.618	0.156	-0.917	0.748	0.307	0.908
chr14	26619178	26619423	atac_P01528	-	dist_enh	active	k4me2_mid	enh	0.94	1.22	0.236	1.56	1.17	1.01	-0.698	1.47	1.78	0.673
chr8	16563229	16563319	atac_L37705	+	dist_enh	active	k4me2_mid	enh	2.95	1.21	0.459	0.525	0.758	0.672	0.278	1.62	0.569	0.739
chr10	44997153	44997448	atac_L02835	-	dist_enh	active	k4me2_mid	enh	-0.163	1.21	1.01	0.717	0.928	0.772	-0.163	0.477	0.232	1.04
chr20	18144873	18145081	atac_L18332	+	dist_enh	active	k4me2_mid	enh	3.48	1.21	0.418	1.43	0.974	0.815	0.945	0.891	0.907	0.526
chr16	46263169	46263444	atac_P02193	+	dist_enh	active	k4me2_mid	enh	1.51	1.21	0.261	1.13	1.62	0.995	-0.449	1.08	0.93	0.902
chr16	23964390	23964600	atac_P02065	+	dist_enh	active	k4me2_mid	prom	2.52	1.21	0.239	1.67	1.04	-0.0258	-1.11	1.09	0.49	1.06
chr9	29666177	29666283	atac_L39540	-	dist_enh	active	k4me2_mid	prom	3.19	1.21	-0.66	0.567	0.717	0.393	-1.87	1.24	0.466	-0.533
chr18	17864239	17864735	atac_P02609	-	dist_enh	active	k4me2_mid	enh	1.06	1.21	-0.0129	-0.187	0.612	-0.0625	-0.871	-0.468	-0.243	-0.224
chr6	50701084	50701289	atac_L34112	+	dist_enh	active	k4me2_mid	enh	4.15	1.21	-0.0844	2.31	1.62	1.18	-1.27	2.64	-1.27	1.81
chr2	33980732	33980999	atac_P03280	-	dist_enh	active	k4me2_mid	enh	2.65	1.21	0.54	1.21	1.32	0.806	-0.689	1.03	1.15	1.35
chr20	54556075	54556383	atac_L19687	-	dist_enh	active	k4me2_mid	enh	3.67	1.21	-0.162	1.39	1.45	1.19	-0.162	2.59	0.791	2.06
chr7	16948204	16948498	atac_L35226	+	dist_enh	active	k4me2_mid	enh	2.01	1.2	0.465	1.68	1.55	1.01	1.53	1.55	-0.443	1.41
chr18	19635825	19636120	atac_P02632	+	dist_enh	active	k4me2_mid	enh	1.16	1.2	0.768	0.543	0.963	0.318	-0.443	0.361	1.81	0.462
chr2	41479869	41480128	atac_L17172	+	dist_enh	active	k4me2_mid	enh	2.39	1.2	0.213	0.551	1.22	0.0574	-0.897	1.73	-0.176	0.333
chr20	21465875	21466179	atac_P03504	+	dist_enh	active	k4me2_mid	enh	0.0491	1.2	0.257	0.541	0.853	0.757	0.858	1.16	-0.44	0.0789
chr8	52739585	52739856	atac_L38721	+	dist_enh	active	k4me2_mid	enh	3.21	1.2	-0.0706	1.66	1.45	0.961	1.11	2.83	0.659	0.694
chr2	35883304	35883552	atac_P03305	-	dist_enh	active	k4me2_mid	enh	3.22	1.2	-0.411	1.33	0.87	1.09	1.24	1.64	0.737	1.1
chr20	28367256	28367463	atac_L18691	+	dist_enh	active	k4me2_mid	enh	3.69	1.19	-0.665	1.44	0.707	0.467	0.383	1.94	0.761	1
chr13	33890587	33890907	atac_P01321	+	dist_enh	active	k4me2_mid	enh	0.0485	1.19	0.798	0.893	1.29	0.64	-0.435	1.15	-0.435	1.21
chr13	27847210	27847486	atac_L06112	+	dist_enh	active	k4me2_mid	enh	-1.07	1.19	0.117	0.514	1.69	0.489	0.251	1.9	0.48	0.969
chr24	13911867	13911941	atac_L24183	-	dist_enh	active	k4me2_mid	enh	1.57	1.19	1.04	1.51	1.31	0.607	0	1.89	0	1.63
chr4	75663393	75663468	atac_L30353	+	dist_enh	active	k4me2_mid	enh	2.3	1.19	0.681	0	0.649	0.274	0	0.535	0	1.36
chr2	28131304	28131379	atac_L16792	+	dist_enh	active	k4me2_mid	enh	1.56	1.19	0.811	1.01	1.34	1.07	0	1.23	0.815	1.5
chr23	45086377	45086452	atac_L23711	+	dist_enh	active	k4me2_mid	enh	1.98	1.19	0.294	0	0.7	0.143	0	1.7	0	0
chr21	3470871	3470946	atac_L19976	+	dist_enh	active	k4me2_mid	enh	0	1.19	0.203	0.419	0.595	0.656	1.47	0.535	0	0
chr22	34000349	34000424	atac_L22183	+	dist_enh	active	k4me2_mid	enh	1.56	1.19	0.93	1.51	1.52	0.607	2.18	0.535	0.815	0.609
chr12	350971	351046	atac_L04204	-	dist_enh	active	k4me2_mid	enh	2.3	1.19	0.38	0.419	1.13	0.556	0	0.924	0.815	0.609
chr3	31410179	31410254	atac_L27337	+	dist_enh	active	k4me2_mid	prom	1.79	1.19	1.53	2.01	1.71	0.607	0	1.97	0.815	1.63
chr24	8383771	8384065	atac_L24042	+	dist_enh	active	k4me2_mid	enh	1.34	1.19	-0.177	0.545	1.23	0.325	1.1	1.36	0.803	1.6
chr12	8898444	8898738	atac_P00893	+	dist_enh	active	k4me2_mid	enh	1.46	1.19	0.0297	0.385	0.674	-0.233	-0.879	0.0715	0.487	0.791
chr3	25252935	25253011	atac_L27104	+	dist_enh	active	k4me2_mid	enh	1.3	1.19	0.747	0	1.43	0.504	0	0.534	0.814	1.5
chr16	16720187	16720263	atac_L10305	+	dist_enh	active	k4me2_mid	enh	0	1.19	0.68	0.744	1.4	1.03	0	0	1.33	0
chr15	43432422	43432498	atac_L09549	+	dist_enh	active	k4me2_mid	enh	2.78	1.19	0.871	2.01	1.37	1.42	0	3.03	0.814	1.5
chr10	45073804	45073880	atac_L02846	-	dist_enh	active	k4me2_mid	enh	0	1.19	0.538	0.419	0.843	0.45	0	0.534	0	0
chr4	32373086	32373163	atac_L29508	+	dist_enh	active	k4me2_mid	enh	0.574	1.19	0.38	1.23	1.01	0.702	0	0	0	0
chr7	4152960	4153037	atac_L34693	+	dist_enh	active	k4me2_mid	enh	1.3	1.19	0.538	0	1.01	0.834	0	0	0	0
chr19	21992022	21992099	atac_L15220	+	dist_enh	active	k4me2_mid	enh	3.88	1.19	1.28	1.89	1.31	1.72	0	2.82	1.33	1.03
chr21	18225555	18225632	atac_L20467	+	dist_enh	active	k4me2_mid	enh	1.3	1.19	0.611	0	0.648	0.393	0	0.923	1.33	0.608
chr9	4940228	4940305	atac_L39014	-	dist_enh	active	k4me2_mid	enh	1.78	1.19	0.87	0.419	1.13	0.449	0	0.534	0.464	0
chr8	43248301	43248378	atac_L38481	-	dist_enh	active	k4me2_mid	enh	1.78	1.19	0.611	2.01	1.34	1.1	0	2.45	1.33	1.21
chr10	41311691	41311768	atac_L02638	-	dist_enh	active	k4me2_mid	enh	0.983	1.19	1.24	1.33	0.973	1.33	0	0	1.53	0
chr14	8577859	8577937	atac_L07229	-	dist_enh	active	k4me2_mid	enh	1.97	1.19	0.746	1.42	1.83	1.67	0	2.26	0	1.21
chr7	16936881	16936960	atac_L35225	+	dist_enh	active	k4me2_mid	enh	0	1.19	0.537	0	1.01	0.503	0	0	0.813	1.03
chr20	16960133	16960212	atac_L18317	+	dist_enh	active	k4me2_mid	enh	2.14	1.19	0.983	1.95	0.93	1.24	0	0.922	0.813	1.63
chr8	54196133	54196212	atac_L38800	+	dist_enh	active	k4me2_mid	enh	0.573	1.19	0.61	0.742	0.647	0.875	0	0.74	0	1.03
chr24	38569570	38569649	atac_L24785	+	dist_enh	active	k4me2_mid	enh	0	1.19	1.28	1.01	0.747	1.1	0	0	1.71	1.03
chr22	5710380	5710459	atac_L21484	+	dist_enh	active	k4me2_mid	enh	4.69	1.19	1.32	1.82	1.83	1.39	0	2.39	0.463	0.836
chr4	77348441	77348520	atac_L30389	-	dist_enh	active	k4me2_mid	enh	0	1.19	0.679	0	0.747	0.449	0	0.533	0	0
chr21	43381863	43381942	atac_L21084	-	dist_enh	active	k4me2_mid	enh	0	1.19	0.745	0.742	1.2	1.39	0	0.533	0	0
chr24	4784496	4784575	atac_L23968	-	dist_enh	active	k4me2_mid	enh	1.3	1.19	1.09	0.418	1.2	0.605	0	0.922	1.09	1.03
chr13	52172856	52172936	atac_L06920	+	dist_enh	active	k4me2_mid	enh	1.78	1.19	1.04	1.23	1.27	1.36	0	1.69	0	1.21
chr23	10547059	10547139	atac_L22647	+	dist_enh	active	k4me2_mid	enh	2.29	1.19	0.202	0.741	0.646	0.392	0	0	0.812	0
chr1	17558807	17559112	atac_P00124	-	dist_enh	active	k4me2_mid	enh	-0.873	1.19	0.0296	0.877	0.671	0.12	1.1	-0.628	0.651	0.0264
chr13	46437838	46438144	atac_P01386	-	dist_enh	active	k4me2_mid	enh	2.37	1.19	0.331	0.935	0.982	0.682	1.1	1.3	0.485	1.14
chr15	31077797	31077878	atac_L09219	+	dist_enh	active	k4me2_mid	enh	1.97	1.19	0.807	0.879	1.01	0.832	0	0.532	0.812	1.36
chr21	32041061	32041142	atac_L20797	-	dist_enh	active	k4me2_mid	enh	2.14	1.19	1.23	1.74	1.49	1.85	0	1.59	1.53	1.95
chr21	38104508	38104589	atac_L20964	-	dist_enh	active	k4me2_mid	enh	1.56	1.19	0.926	1.59	1.24	1.41	0	0	0	1.21
chr6	1199216	1199549	atac_L32872	-	dist_enh	active	k4me2_mid	enh	0.695	1.19	0.0169	1.46	0.948	0.948	-0.432	1.23	0.722	0.61
chr2	32101096	32101178	atac_L16902	+	dist_enh	active	k4me2_mid	enh	2.77	1.19	1.48	2.33	1.78	1.23	0	2.26	1.09	1.36
chr22	8644571	8644653	atac_L21521	+	dist_enh	active	k4me2_mid	enh	3.66	1.19	0.378	0	1.63	0.553	0	1.22	0	0
chr25	1698325	1698407	atac_L25095	+	dist_enh	active	k4me2_mid	enh	0	1.19	1.18	1.12	0.746	1.13	0	1.22	0.811	0.606
chr13	34093357	34093439	atac_L06300	-	dist_enh	active	k4me2_mid	enh	2.43	1.19	0.743	1	1.6	1.17	0	0.92	0	0
chr11	29822337	29822671	atac_L03625	-	dist_enh	active	k4me2_mid	enh	4.56	1.19	0.592	2.61	2.36	1.94	2.31	3.77	1.79	2.81
chr13	51380708	51380791	atac_L06856	+	dist_enh	active	k4me2_mid	enh	0.979	1.18	0	0	0.793	0.744	0	0	0	0
chr3	54651515	54651804	atac_L28047	-	dist_enh	active	k4me2_mid	enh	3.5	1.18	-0.0412	0.96	1.24	0.372	1.22	2.5	1.14	0.883
chr3	14850232	14850316	atac_L26642	+	dist_enh	active	k4me2_mid	enh	0	1.18	0.535	0.739	0.644	1.06	0	0.531	1.33	1.03
chr6	44662718	44662802	atac_L33931	+	dist_enh	active	k4me2_mid	enh	0.979	1.18	0.201	0.416	0.838	0.391	0	0.531	0.81	1.36
chr8	2932671	2932755	atac_L37221	+	dist_enh	active	k4me2_mid	enh	0.979	1.18	1.09	0.877	1.33	1.55	0	1.22	0	1.2
chr17	27757366	27757450	atac_L12555	+	dist_enh	active	k4me2_mid	enh	1.3	1.18	1.4	0.877	1.68	1.64	0	0.918	1.53	1.62
chr13	14289123	14289207	atac_L05760	+	dist_enh	active	k4me2_mid	enh	0.979	1.18	1.18	0.739	0.644	0.951	0	0.531	0	1.36
chr1	46115256	46115340	atac_L01059	-	dist_enh	active	k4me2_mid	enh	3.96	1.18	0.805	1.94	1.73	1.69	0	2.5	1.86	2.44
chr21	18544686	18544770	atac_L20479	-	dist_enh	active	k4me2_mid	enh	0	1.18	0.607	0.416	0.644	0	0	1.48	0	0.334
chr21	3096774	3096859	atac_L19950	+	dist_enh	active	k4me2_mid	enh	0	1.18	0.805	0.416	0.644	1.03	0	0.531	0	0
chrUn_KN149924v1	14127	14212	atac_L40571	+	dist_enh	active	k4me2_mid	enh	0.978	1.18	0.534	0.416	0.926	0.142	0	0	0	0
chr5	67777509	67777594	atac_L32595	-	dist_enh	active	k4me2_mid	enh	0	1.18	0.292	1.59	1.75	1.64	0	1.22	1.32	1.95
chr12	32594204	32594289	atac_L04916	-	dist_enh	active	k4me2_mid	enh	2.77	1.18	0.805	0.739	1.72	1.23	0	0.737	0	2.44
chr2	3455051	3455125	atac_L16172	-	dist_enh	active	k4me2_mid	enh	1.78	1.18	0.62	1.06	1.64	1.42	1.82	2.36	1.35	1.86
chr8	17505724	17506042	atac_L37741	+	dist_enh	active	k4me2_mid	enh	3.75	1.18	-0.289	0.54	1.22	0.349	1.09	0.966	1.05	1.94
chr5	27662031	27662117	atac_L31492	+	dist_enh	active	k4me2_mid	enh	2.66	1.18	1.23	1.59	1.39	1.2	2.17	1.78	1.86	1.5
chr16	51415686	51415772	atac_L11420	+	dist_enh	active	k4me2_mid	enh	0	1.18	0.675	0.416	0.743	0.39	0	0.289	0	0.604
chr15	45375171	45375257	atac_L09630	+	dist_enh	active	k4me2_mid	enh	0.978	1.18	0.606	0	1.05	0.602	2.17	1.87	0	1.03
chr4	47126634	47126720	atac_L29803	-	dist_enh	active	k4me2_mid	enh	0	1.18	0.377	0	0.643	0.39	0	0	0	0
chr16	36362575	36362661	atac_L10881	-	dist_enh	active	k4me2_mid	enh	0	1.18	0.201	0	0.837	0.271	0	0	1.09	0.604
chr15	2629400	2629486	atac_L08497	-	dist_enh	active	k4me2_mid	enh	0	1.18	0.606	1.42	1.3	1.2	0	0.53	1.09	1.5
chr20	19527197	19527272	atac_L18363	+	dist_enh	active	k4me2_mid	enh	2.42	1.18	0.173	1.06	1.01	0.511	-0.366	0.558	-0.366	-0.366
chr13	27562341	27562416	atac_L06101	+	dist_enh	active	k4me2_mid	prom	3.41	1.18	0.506	-0.366	1.13	-0.222	2.65	1.23	-0.366	0.243
chr1	40272167	40272242	atac_L00927	-	dist_enh	active	k4me2_mid	enh	3.13	1.18	0.564	1.23	1.76	0.935	-0.366	1.6	0.449	0.473
chr3	13608104	13608191	atac_L26594	+	dist_enh	active	k4me2_mid	enh	0	1.18	0.377	0.875	1.27	1.13	0	0	0	0
chr18	13143435	13143522	atac_L13592	-	dist_enh	active	k4me2_mid	enh	1.77	1.18	0.533	0	1.01	0.696	0	0	0	0.831
chr9	51155773	51155850	atac_L40085	-	dist_enh	active	k4me2_mid	enh	0.937	1.18	0.505	1.31	0.974	1.02	2.29	1.23	0.449	0.243
chr21	10049305	10049393	atac_L20224	+	dist_enh	active	k4me2_mid	enh	0.976	1.18	0.674	0.737	0.642	0.499	0	0.736	0.808	1.03
chr4	44433974	44434062	atac_L29761	-	dist_enh	active	k4me2_mid	enh	0	1.18	0	0	0.59	0.271	0	0.529	0	0
chr1	19014198	19014286	atac_L00473	-	dist_enh	active	k4me2_mid	enh	1.29	1.18	1.13	0	0.693	0.741	0	0.529	1.32	0
chr2	49279856	49279945	atac_L17476	+	dist_enh	active	k4me2_mid	enh	0	1.18	1.08	0.737	1.42	0.695	2.17	1.47	0	1.2
chr8	23948934	23949023	atac_L37952	-	dist_enh	active	k4me2_mid	enh	2.13	1.18	1.18	1.41	1.54	0.909	0	1.68	0.807	0
chr15	11656295	11656621	atac_P01746	+	dist_enh	active	k4me2_mid	enh	3.14	1.18	0.404	2.06	1.57	1.24	2.17	3.03	-0.475	1.41
chr7	14390346	14390436	atac_L35111	+	dist_enh	active	k4me2_mid	enh	0	1.18	0.673	0.736	0.835	1.16	0	1.35	1.52	1.03
chr19	28874882	28874972	atac_L15387	+	dist_enh	active	k4me2_mid	enh	0	1.18	0.92	0.584	0.879	0.445	0	1.07	0	0.602
chr9	41986047	41986137	atac_L39816	-	dist_enh	active	k4me2_mid	enh	3.76	1.18	1.08	0.736	1.01	0.868	0	1.22	2.64	1.03
chr12	48790766	48790846	atac_L05364	-	dist_enh	active	k4me2_mid	enh	1.2	1.18	0.245	0.641	0.764	0.24	2.29	0.557	0.448	-0.0291
chr5	4866657	4866748	atac_L30690	-	dist_enh	active	k4me2_mid	enh	0	1.18	1.22	0	0.588	0.207	0	0	1.32	0
chr9	47403618	47403710	atac_L39974	+	dist_enh	active	k4me2_mid	enh	0	1.18	1.03	0.414	0.64	0.946	2.16	0.528	2	1.02
chr17	7949415	7949507	atac_L11921	+	dist_enh	active	k4me2_mid	enh	1.55	1.18	0.974	0.414	1	0.207	2.16	0.528	1.08	0.828
chr14	27961072	27961155	atac_L07623	+	dist_enh	active	k4me2_mid	enh	0.208	1.18	0.172	1.38	1.36	1.08	-0.363	1.11	1.34	1.68
chr7	68856830	68856905	atac_L36860	-	dist_enh	active	k4me2_mid	enh	-0.657	1.18	0.669	0.575	0.777	-0.00151	2	0.428	0.676	0.553
chr15	2505470	2505564	atac_L08490	+	dist_enh	active	k4me2_mid	enh	2.28	1.18	0.86	1.58	1.72	1.37	2.16	1.35	0.804	1.84
chr11	7498398	7498492	atac_L03112	+	dist_enh	active	k4me2_mid	enh	1.55	1.18	1.13	0.734	0.833	0.388	0	0	0	1.02
chr8	5291377	5291471	atac_L37337	-	dist_enh	active	k4me2_mid	enh	0	1.18	1.22	1.22	1.29	1.37	2.64	1.78	0	0
chr7	18925864	18925940	atac_L35306	+	dist_enh	active	k4me2_mid	enh	1.64	1.18	0.533	0.857	0.777	0.447	1.52	0.267	0.878	1.09
chr7	24465054	24465130	atac_L35579	-	dist_enh	active	k4me2_mid	enh	2.49	1.18	0.98	0.939	1.41	1.04	-0.657	1.14	0.878	2.1
chr4	40445652	40445737	atac_L29645	+	dist_enh	active	k4me2_mid	enh	-0.363	1.18	0.561	0.224	0.725	1.08	-0.363	0.86	0.727	0.666
chr2	42977292	42977377	atac_L17228	-	dist_enh	active	k4me2_mid	enh	2.06	1.18	0.172	0.862	1.18	0.803	-0.363	1.22	0.447	-0.363
chr23	25130720	25130805	atac_L23037	-	dist_enh	active	k4me2_mid	enh	1.19	1.18	0.172	0.755	1.77	1.23	-0.363	0.716	0.447	0.84
chr3	35439772	35440117	atac_P04968	+	dist_enh	active	k4me2_mid	enh	3.14	1.18	0.894	1.72	1.73	1.27	-0.657	1.6	0.839	1.47
chr18	38517225	38517302	atac_L14142	-	dist_enh	active	k4me2_mid	enh	2.48	1.18	0.328	0.768	0.948	0.178	-0.656	0.573	0.439	1.3
chr17	49204355	49204441	atac_L13012	-	dist_enh	active	k4me2_mid	enh	2.18	1.18	0.0145	-0.14	0.724	0.38	-0.362	0.991	-0.362	0.666
chr8	44176404	44176499	atac_L38494	+	dist_enh	active	k4me2_mid	enh	1.55	1.18	0.199	0.413	0.92	0.692	0	0.527	0.804	0.331
chr19	44595011	44595106	atac_L15895	+	dist_enh	active	k4me2_mid	enh	0	1.18	0.859	1.22	1.19	0.905	0	1.35	0	0.827
chr23	12409327	12409422	atac_L22700	-	dist_enh	active	k4me2_mid	enh	1.55	1.18	0.737	1.58	1.22	1.22	2.16	1.07	1.52	1.49
chr21	33678158	33678236	atac_L20837	-	dist_enh	active	k4me2_mid	enh	-0.656	1.18	0.272	0.939	0.806	0.643	1.52	0.572	0.675	0.707
chr16	28311786	28311873	atac_L10607	+	dist_enh	active	k4me2_mid	enh	2.06	1.18	1.4	0.961	1.06	-0.0908	1.81	0.99	0.446	0.469
chr16	48015019	48015106	atac_L11290	-	dist_enh	active	k4me2_mid	enh	0.615	1.18	0.616	0.961	0.798	0.867	-0.362	0.554	-0.362	0.666
chr6	18110371	18110450	atac_L33300	-	dist_enh	active	k4me2_mid	enh	3.7	1.18	1.11	1.35	1.85	1.41	2	1.8	0.158	1.39
chr1	16843441	16843520	atac_L00430	-	dist_enh	active	k4me2_mid	enh	-0.655	1.18	0.09	0.225	0.776	0.703	-0.655	0.572	-0.655	0.707
chr8	34598741	34598837	atac_L38301	+	dist_enh	active	k4me2_mid	enh	1.77	1.18	0.916	0	1.08	1.22	2.16	0	1.08	1.02
chr23	45627352	45627448	atac_L23757	+	dist_enh	active	k4me2_mid	enh	0.566	1.18	0.374	0.87	0.831	0.548	0	0.526	0	0.599
chr12	5838016	5838382	atac_P00878	+	dist_enh	active	k4me2_mid	enh	-0.155	1.17	0.67	0.793	0.865	0.806	-0.155	0.887	0.521	0.116
chr17	27660453	27660533	atac_L12543	+	dist_enh	active	k4me2_mid	enh	1.77	1.17	-0.0455	-0.237	0.776	0.411	-0.655	0.266	0.439	1.57
chr5	11414210	11414290	atac_L30896	-	dist_enh	active	k4me2_mid	enh	0.906	1.17	0.579	0.351	0.682	0.26	-0.655	0.266	-0.655	0.974
chr18	18041783	18042370	atac_L13693	-	dist_enh	active	k4me2_mid	prom	3.66	1.17	-0.228	0.787	1.01	0.449	0.521	1.31	0.369	0.136
chr14	18739175	18739272	atac_L07440	+	dist_enh	active	k4me2_mid	enh	0	1.17	0.916	0.994	0.638	0.329	2.63	0	0.802	0
chrUn_KN150677v1	822	919	atac_L41245	+	dist_enh	active	k4me2_mid	enh	1.55	1.17	0.529	0	0.918	0.269	0	0	0	0
chr18	231230	231327	atac_L13211	-	dist_enh	active	k4me2_mid	enh	1.96	1.17	0.916	1.11	0.918	0.823	2.63	1.86	1.52	0.599
chr19	3509856	3509937	atac_L14678	-	dist_enh	active	k4me2_mid	enh	0.645	1.17	0.272	1.02	0.805	0.815	-0.654	0.572	0.876	0.378
chr16	46698074	46698164	atac_L11243	-	dist_enh	active	k4me2_mid	enh	2.5	1.17	0.818	1.91	0.967	1.48	-0.361	1.32	0.0977	0.992
chr4	68007080	68007178	atac_L30189	+	dist_enh	active	k4me2_mid	enh	2.41	1.17	0.67	1.73	1.04	1.25	0	0.525	0	1.02
chr21	34800605	34800703	atac_L20871	-	dist_enh	active	k4me2_mid	enh	1.54	1.17	0	0.732	0.784	0.596	0	0.73	0.802	0.825
chr14	6645142	6645217	atac_L07174	+	dist_enh	active	k4me2_mid	enh	-0.899	1.17	0.242	0.85	0.883	0.307	-0.899	0.0247	0.433	1.33
chr5	67788607	67788690	atac_L32596	+	dist_enh	active	k4me2_mid	enh	2.12	1.17	0.381	0.936	1.07	0.759	-0.653	1.04	0.157	1.3
chr2	50961255	50961338	atac_L17529	+	dist_enh	active	k4me2_mid	enh	3.06	1.17	0.0238	1.47	1.57	0.514	-0.653	1.61	1.35	1.2
chr16	9907799	9907882	atac_L10146	-	dist_enh	active	k4me2_mid	enh	1.32	1.17	0.271	0.35	0.834	0.0454	1.52	0.427	-0.653	-0.0478
chr9	15536395	15536494	atac_L39240	+	dist_enh	active	k4me2_mid	enh	0	1.17	0.97	1.11	0.784	0.546	0	0	0	0
chr4	43721157	43721256	atac_L29747	-	dist_enh	active	k4me2_mid	enh	1.54	1.17	0.373	1.21	0.83	1.25	2.16	1.21	0.801	1.61
chr11	5397282	5397381	atac_L03056	-	dist_enh	active	k4me2_mid	enh	0	1.17	1.02	0	0.784	0.596	0	0.525	1.31	0.598
chr25	1219061	1219145	atac_L25066	+	dist_enh	active	k4me2_mid	enh	-0.653	1.17	0.0897	1.09	1.15	0.298	-0.653	1.39	0.875	0.55
chr1	31771510	31771594	atac_L00769	-	dist_enh	active	k4me2_mid	enh	2.12	1.17	0.751	0.854	0.918	0.786	-0.653	1.04	0.157	0.845
chr15	14951698	14951782	atac_L08790	-	dist_enh	active	k4me2_mid	enh	0.644	1.17	-0.118	0.466	0.972	-0.00151	-0.653	-0.122	0.875	0.18
chr17	17650348	17650440	atac_L12222	+	dist_enh	active	k4me2_mid	enh	0.207	1.17	0.719	1.57	0.722	0.732	-0.361	1.59	0.958	1.26
chr6	54932405	54932490	atac_L34265	-	dist_enh	active	k4me2_mid	enh	-0.652	1.17	0.271	-0.429	0.774	-0.206	-0.652	-0.121	-0.652	-0.652
chr1	52271604	52271704	atac_L01226	+	dist_enh	active	k4me2_mid	enh	0	1.17	1.02	1.41	1.29	0.735	0	1.21	0	0.33
chr8	24397860	24397960	atac_L37958	+	dist_enh	active	k4me2_mid	enh	1.54	1.17	0.198	0.411	0.736	0.735	2.16	0	0	0
chr11	39573325	39573425	atac_L03893	+	dist_enh	active	k4me2_mid	enh	0.968	1.17	0.796	0	0.873	0.643	2.98	0.908	0.801	1.02
chr18	33514645	33514738	atac_L14038	-	dist_enh	active	k4me2_mid	enh	0.613	1.17	0.171	-0.36	0.9	0.585	-0.36	0.167	0.444	0.99
chr1	31075027	31075113	atac_L00752	+	dist_enh	active	k4me2_mid	prom	3.01	1.17	1.14	1.94	1.51	1.06	2.35	2.11	1.21	1.56
chr2	21809484	21809570	atac_L16608	-	dist_enh	active	k4me2_mid	prom	5.05	1.17	0.666	1.09	1.58	0.41	2.35	1.54	-0.652	0.704
chr1	17305065	17305144	atac_L00433	+	dist_enh	active	k4me2_mid	enh	3.39	1.17	0.702	1.17	1.54	1.09	1.28	2.17	0.432	1.06
chr6	38153308	38153409	atac_L33759	+	dist_enh	active	k4me2_mid	enh	0.968	1.17	1.17	0.579	0.916	0.441	0	0.908	1.85	1.02
chr11	7530998	7531099	atac_L03114	-	dist_enh	active	k4me2_mid	enh	4.89	1.17	1.26	1.8	1.8	1.7	0	2.02	0	2.55
chr22	33489651	33489738	atac_L22175	+	dist_enh	active	k4me2_mid	enh	2.12	1.17	0.53	0.935	1.19	-0.319	-0.651	0.821	0.672	0.377
chr6	49717347	49717434	atac_L34063	-	dist_enh	active	k4me2_mid	enh	0.326	1.17	0.213	1.16	0.68	0.479	-0.651	0.932	-0.651	-0.0477
chr24	14476260	14476341	atac_L24204	-	dist_enh	active	k4me2_mid	prom	0.664	1.17	0.086	0.919	1.31	0.678	1.28	1.77	0.969	0.957
chr3	34461146	34461506	atac_L27479	+	dist_enh	active	k4me2_mid	enh	3.64	1.17	0.481	1.59	1.35	0.926	2.07	2.37	0.671	1.46
chr2	37419883	37419985	atac_L17073	+	dist_enh	active	k4me2_mid	enh	1.76	1.17	0.913	0.411	0.957	0.44	0	0.907	0	0.597
chr8	50227272	50227374	atac_L38626	+	dist_enh	active	k4me2_mid	enh	0	1.17	1.47	0.73	1.22	1.4	0	0.907	1.69	1.02
chr23	45185235	45185337	atac_L23720	+	dist_enh	active	k4me2_mid	enh	0.967	1.17	0.198	0	0.782	0.14	0	1.21	0.8	0
chr8	33287970	33288045	atac_L38254	+	dist_enh	active	k4me2_mid	enh	2.62	1.17	-0.0153	-0.363	0.723	-0.271	-1.11	1.46	-0.292	0.752
chr11	31466807	31466889	atac_L03687	+	dist_enh	active	k4me2_mid	enh	3.02	1.17	0.29	1.05	1.22	0.821	-0.895	1.07	0.811	1.06
chr25	24705970	24706059	atac_L25666	+	dist_enh	active	k4me2_mid	enh	0.325	1.17	-0.0452	0.572	0.86	0.0452	1.52	0.425	-0.191	0.97
chr2	21809799	21809875	atac_L16610	-	dist_enh	active	k4me2_mid	prom	4.49	1.17	0.695	0.568	1.1	0.661	1.07	0.591	-0.00991	-0.0709
chr3	5281515	5281618	atac_L26276	+	dist_enh	active	k4me2_mid	enh	1.54	1.17	0.527	0	0.827	1.01	0	0	1.69	0.596
chr16	20733898	20734001	atac_L10412	+	dist_enh	active	k4me2_mid	enh	1.54	1.17	0.667	0.41	0.956	0.819	2.98	0.523	0	1.02
chr16	32388730	32388820	atac_L10728	+	dist_enh	active	k4me2_mid	enh	2.01	1.17	-0.118	0.0863	0.772	0.479	-0.65	1.03	0.157	-0.0476
chr11	24110047	24110138	atac_L03481	+	dist_enh	active	k4me2_mid	enh	0.325	1.17	0.326	-0.649	0.802	0.218	-0.649	0.0847	0.157	0.376
chr2	18116133	18116224	atac_L16533	-	dist_enh	active	k4me2_mid	enh	0.325	1.17	0.212	0.571	1.21	0.669	-0.649	1.46	1.05	1.39
chr18	40781213	40781317	atac_L14183	+	dist_enh	active	k4me2_mid	enh	0	1.17	0.911	0.729	1.25	1.12	1.44	1.57	0	0.596
chr16	15757439	15757543	atac_L10281	-	dist_enh	active	k4me2_mid	enh	0	1.17	0.527	0	0.956	0.385	2.15	0	1.31	0
chr14	38379489	38379593	atac_L07977	-	dist_enh	active	k4me2_mid	enh	0.562	1.17	1.12	1.21	1.11	0.86	0	0	0	0
chr22	21231147	21231251	atac_L21911	-	dist_enh	active	k4me2_mid	enh	1.54	1.17	0.371	0.41	1.25	1.08	2.15	0.906	0	0
chr22	21241216	21241320	atac_L21918	-	dist_enh	active	k4me2_mid	enh	0	1.17	0.198	0.41	1.29	0.327	0	1.07	0	0
chr11	41986522	41986887	atac_P00823	-	dist_enh	active	k4me2_mid	enh	0.176	1.17	0.177	-0.309	0.942	0.71	0.61	0.394	-0.271	0.515
chr6	51118382	51118474	atac_L34119	+	dist_enh	active	k4me2_mid	enh	0.901	1.17	0.481	1.35	0.915	0.478	-0.649	1.03	0.67	0.179
chr19	29771009	29771101	atac_L15408	-	dist_enh	active	k4me2_mid	enh	2.63	1.17	0.379	1.72	1.49	0.837	2.63	2.97	1.81	1.71
chr14	35778758	35778863	atac_L07913	-	dist_enh	active	k4me2_mid	enh	4.46	1.17	1.43	1.49	1.55	1.01	0	2.69	0.798	0.821
chrUn_KN149778v1	23068	23173	atac_L40445	-	dist_enh	active	k4me2_mid	enh	0.965	1.17	0.526	0.41	1.58	0.938	0	1.06	0.798	1.83
chr1	29216310	29216391	atac_L00702	-	dist_enh	active	k4me2_mid	prom	3.25	1.17	-0.235	0.779	0.675	0.366	-1.1	1.02	1.15	1.27
chr4	717795	717888	atac_L28377	-	dist_enh	active	k4me2_mid	enh	3.66	1.17	0.152	1.52	0.887	1.27	1.52	2.68	0.156	1.19
chr4	1152350	1152443	atac_L28419	-	dist_enh	active	k4me2_mid	enh	-0.648	1.17	0.379	0.349	1.21	-0.378	1.52	0.568	-0.648	0.702
chr5	33771375	33771456	atac_L31714	+	dist_enh	active	k4me2_mid	enh	0.196	1.17	-0.0671	0.567	0.651	0.283	-1.1	0.486	-0.291	0.103
chr14	389135	389222	atac_L06959	+	dist_enh	active	k4me2_mid	enh	0.402	1.17	-0.601	0.224	0.855	0.239	-0.892	0.329	-0.0839	0.847
chr7	41522139	41522215	atac_L36258	+	dist_enh	active	k4me2_mid	prom	3.07	1.17	-0.00567	0.663	1.25	1.1	-1.29	1.11	1.37	1.42
chr2	9502716	9502804	atac_L16305	-	dist_enh	active	k4me2_mid	prom	3.11	1.17	0.03	1.05	0.879	0.399	-0.891	1.29	0.431	-0.559
chr23	26448668	26448762	atac_L23065	+	dist_enh	active	k4me2_mid	enh	3.39	1.17	0.62	1.22	1.38	0.963	-0.648	1.38	1.05	0.841
chr7	49344469	49344563	atac_L36461	-	dist_enh	active	k4me2_mid	enh	3.11	1.17	0.379	1.29	1.27	0.783	-0.648	1.13	0.67	0.702
chr5	35431608	35431702	atac_L31762	-	dist_enh	active	k4me2_mid	enh	3.16	1.17	0.937	1.72	1.32	0.837	1.51	2.28	-0.648	1.39
chr5	24830767	24830867	atac_L31397	+	dist_enh	active	k4me2_mid	enh	3.9	1.17	0.948	2.21	1.85	1.87	-0.358	2.18	0.443	1.58
chr2	52695140	52695240	atac_L17595	+	dist_enh	active	k4me2_mid	enh	1.76	1.17	0.498	0.634	1.09	0.763	-0.358	0.853	1.76	0.239
chr22	10957840	10958197	atac_L21589	+	dist_enh	active	k4me2_mid	enh	1.38	1.17	-0.191	0.119	0.597	0.344	-1.02	0.454	0.304	-0.747
chr21	11935416	11935522	atac_L20291	+	dist_enh	active	k4me2_mid	enh	0.965	1.17	1.54	1.49	1.15	1.69	0	2.42	0.797	1.34
chr9	25371875	25371964	atac_L39453	-	dist_enh	active	k4me2_mid	prom	3.06	1.17	-0.217	0.983	0.702	0.624	1.28	1.55	-0.891	0.136
chr10	33994552	33994653	atac_L02406	-	dist_enh	active	k4me2_mid	enh	0.61	1.17	1.03	0.0529	0.862	1.01	-0.358	1.32	0.442	0.465
chr17	22519394	22519479	atac_L12359	-	dist_enh	active	k4me2_mid	enh	3.84	1.17	-0.176	1.13	0.72	0.0989	1.07	1.84	0.225	1.12
chr4	58731741	58731848	atac_L30035	+	dist_enh	active	k4me2_mid	enh	0	1.17	0	0	1.03	0.384	0	0.726	0	1.01
chr16	46883981	46884088	atac_L11251	-	dist_enh	active	k4me2_mid	enh	1.28	1.17	0.73	0.988	1.07	0.267	0	1.34	0	0.595
chr23	34509552	34509643	atac_L23293	+	dist_enh	active	k4me2_mid	enh	3.31	1.17	-0.088	2.08	1.46	1.38	2.63	1.86	1.36	1.96
chr11	21235788	21235885	atac_L03417	+	dist_enh	active	k4me2_mid	enh	3.25	1.17	0.705	1.85	2.08	1.19	-0.646	2.47	1.2	1.97
chr21	7717808	7717900	atac_L20158	+	dist_enh	active	k4me2_mid	prom	0.0847	1.17	-0.434	0.61	0.702	0.368	-0.889	0.579	0.43	-0.288
chr14	33777692	33777779	atac_L07846	+	dist_enh	active	k4me2_mid	enh	3.5	1.17	0.261	1.02	0.933	0.131	1.55	1.84	0.426	0.943
chr5	15272447	15272555	atac_L31024	+	dist_enh	active	k4me2_mid	enh	0	1.17	1.07	1.1	1.15	0.592	0	1.21	0	1.01
chr13	38713777	38713885	atac_L06420	+	dist_enh	active	k4me2_mid	enh	0.963	1.17	1.26	1.31	1.18	0.731	2.15	0.521	0	2.11
chr6	42440794	42440897	atac_L33871	-	dist_enh	active	k4me2_mid	enh	3.04	1.17	0.989	1.29	1.47	0.828	1.8	0.549	1.63	0.831
chr25	30038202	30038300	atac_L25775	+	dist_enh	active	k4me2_mid	enh	1.89	1.17	0.574	0.463	0.708	-0.317	-0.646	1.22	0.156	0.547
chr14	32808206	32808295	atac_L07806	-	dist_enh	active	k4me2_mid	enh	1.95	1.17	0.42	0.841	0.624	0.519	1.07	0.588	0.902	-0.494
chr4	32564217	32564326	atac_L29527	+	dist_enh	active	k4me2_mid	enh	3.1	1.17	0.525	0.576	1.14	0.438	0	1.76	0	0.594
chr8	33539900	33540009	atac_L38265	-	dist_enh	active	k4me2_mid	enh	3.1	1.17	0	0.862	1.38	0.326	0	0.521	0	0.594
chr15	41635475	41635570	atac_L09495	+	dist_enh	active	k4me2_mid	enh	0.0846	1.17	-0.151	-0.0167	0.877	-0.0221	1.27	0.689	-0.887	0.462
chr17	29102372	29102472	atac_L12578	+	dist_enh	active	k4me2_mid	prom	3.97	1.17	0.785	1.4	1.14	1.1	-0.645	1.22	1.34	1.85
chr2	31025132	31025218	atac_L16874	+	dist_enh	active	k4me2_mid	enh	2.14	1.17	-0.475	1.35	1.19	0.812	2.45	1.66	-0.471	0.851
chr1	37126753	37126858	atac_L00842	+	dist_enh	active	k4me2_mid	enh	0.205	1.17	0.497	1.74	1.58	0.794	-0.357	0.166	1.49	1.37
chr15	38224171	38224276	atac_L09401	-	dist_enh	active	k4me2_mid	enh	3.39	1.17	0.374	1.85	1.86	1.17	-0.357	2.18	0.441	0.984
chr7	68462286	68462368	atac_L36844	-	dist_enh	active	k4me2_mid	enh	2.22	1.16	-0.518	-0.116	0.593	0.404	-1.44	1.9	0.811	0.3
chr3	38662341	38662451	atac_L27633	-	dist_enh	active	k4me2_mid	enh	1.53	1.16	1.38	0.986	1.25	1.27	0	0	1.3	1.72
chr21	44067670	44067780	atac_L21104	-	dist_enh	active	k4me2_mid	enh	1.53	1.16	1.38	0.408	0.682	1.05	0	1.06	0	1.01
chr16	18933337	18933434	atac_L10356	+	dist_enh	active	k4me2_mid	enh	-0.886	1.16	0.0299	0.913	0.778	0.542	-0.886	0.977	0.196	0.135
chr5	13282985	13283091	atac_L30948	+	dist_enh	active	k4me2_mid	prom	2.58	1.16	1.11	1.04	1.37	0.858	-0.357	1.81	0.951	0.83
chr12	42900197	42900303	atac_L05125	+	dist_enh	active	k4me2_mid	enh	0.923	1.16	-0.159	1.04	1.02	0.375	-0.357	0.707	0.441	1.25
chr15	35609505	35609611	atac_L09342	+	dist_enh	active	k4me2_mid	enh	2.04	1.16	0.374	0.951	1.14	-0.0298	-0.357	1.1	0.719	0.983
chr11	37381169	37381275	atac_L03835	-	dist_enh	active	k4me2_mid	enh	0.608	1.16	0.309	0.951	1.47	0.581	-0.357	1.58	-0.357	1.12
chr20	16899369	16899462	atac_L18314	+	dist_enh	active	k4me2_mid	enh	2.56	1.16	0.0346	0.317	1.08	-0.188	-1.09	1.22	0.425	0.639
chr14	42282239	42282350	atac_L08093	+	dist_enh	active	k4me2_mid	enh	0	1.16	1.07	1.79	1.18	1.08	2.15	1.66	1.3	0.593
chr6	35194286	35194385	atac_L33687	+	dist_enh	active	k4me2_mid	enh	0.4	1.16	-0.0277	-0.0166	0.726	0.457	-0.885	0.327	0.195	0.135
chr12	46191802	46191914	atac_L05219	-	dist_enh	active	k4me2_mid	enh	0	1.16	1.01	0.407	0.777	0.139	0	0.723	1.07	1.47
chr17	1621940	1622044	atac_L11719	-	dist_enh	active	k4me2_mid	enh	0.896	1.16	-0.117	0.666	1.23	0.723	-0.643	-0.12	0.666	-0.0472
chr14	28253312	28253413	atac_L07633	+	dist_enh	active	k4me2_mid	prom	1.39	1.16	-0.0876	1.22	0.752	0.672	-0.883	1.22	-0.0833	0.95
chr25	18803251	18803333	atac_L25534	-	dist_enh	active	k4me2_mid	enh	2.67	1.16	0.107	1.51	1.16	0.983	2.5	1.62	1.31	0.723
chr4	3586421	3586534	atac_L28521	+	dist_enh	active	k4me2_mid	enh	0.96	1.16	0.906	1.1	1.49	0.541	0	0.901	0	1.01
chr20	40784356	40784458	atac_L19112	-	dist_enh	active	k4me2_mid	enh	-0.883	1.16	0.239	0.108	1.01	0.335	-0.883	0.327	1.1	0.95
chr7	45085019	45085125	atac_L36362	+	dist_enh	active	k4me2_mid	enh	2.99	1.16	0.783	1.15	0.705	0.723	-0.642	0.422	1.47	0.963
chr23	36300515	36300607	atac_L23355	+	dist_enh	active	k4me2_mid	enh	3.85	1.16	0.255	1.98	1.24	-0.117	-1.43	1.54	-0.63	0.0555
chr4	39717914	39718028	atac_L29639	+	dist_enh	active	k4me2_mid	enh	0	1.16	0	0	1.21	0.203	0	0	0	0
chr20	54572891	54573005	atac_L19691	+	dist_enh	active	k4me2_mid	enh	1.53	1.16	0.369	0.218	0.63	0.589	0	0.519	0.793	0.326
chr18	33902123	33902227	atac_L14043	-	dist_enh	active	k4me2_mid	prom	4.05	1.16	0.138	1.37	1.76	0.985	1.27	2.08	1.23	1.23
chr20	21360584	21360695	atac_L18422	-	dist_enh	active	k4me2_mid	enh	1.4	1.16	0.607	0.37	0.858	0.724	-0.355	0.165	0.949	0.828
chr8	40154085	40154184	atac_L38434	-	dist_enh	active	k4me2_mid	enh	3.31	1.16	0.311	1.04	0.882	0.129	-1.27	1.22	-0.189	1.01
chr12	33517575	33517684	atac_L04938	+	dist_enh	active	k4me2_mid	enh	0.636	1.16	0.323	0.665	0.824	0.54	-0.641	0.694	-0.641	0.697
chr11	13038082	13038188	atac_L03230	+	dist_enh	active	k4me2_mid	enh	3.05	1.16	-0.355	0.607	0.587	0.426	1.27	0.974	-0.0831	1.31
chr11	35077926	35078027	atac_L03769	-	dist_enh	active	k4me2_mid	enh	3.82	1.16	0.381	1.18	1	0.737	-1.27	1.65	0.849	1.15
chr23	7915568	7915681	atac_L22586	+	dist_enh	active	k4me2_mid	enh	-0.355	1.16	1.28	0.505	1.02	0.186	-0.355	0.705	0.439	0.462
chr12	31170177	31170290	atac_L04874	-	dist_enh	active	k4me2_mid	enh	-0.355	1.16	0.711	0.629	0.857	0.54	-0.355	1.4	1.32	1.12
chr8	5722410	5722514	atac_L37350	+	dist_enh	active	k4me2_mid	enh	-0.12	1.16	-0.175	-0.508	0.986	0.222	-1.09	0.252	0.223	-0.07
chr9	31318652	31318756	atac_L39608	-	dist_enh	active	k4me2_mid	enh	3.73	1.16	-0.175	0.223	1.25	1.1	-1.09	2.16	0.6	1.8
chr2	37405458	37405568	atac_L17067	-	dist_enh	active	k4me2_mid	enh	-0.64	1.16	0.858	0.46	0.64	0.507	-0.64	0.0838	-0.189	-0.047
chr8	28939580	28939690	atac_L38125	-	dist_enh	active	k4me2_mid	enh	-0.64	1.16	0.782	0.566	0.824	0.663	-0.64	1.03	-0.64	-0.64
chr4	28672076	28672184	atac_L29389	+	dist_enh	active	k4me2_mid	enh	2.38	1.16	0.333	0.91	1.5	0.567	-0.879	0.686	0.427	0.84
chr20	30853415	30853518	atac_L18783	-	dist_enh	active	k4me2_mid	enh	3.19	1.16	0.038	1.18	0.688	0.361	-1.27	1.57	0.044	0.93
chr4	49543988	49544105	atac_L29867	-	dist_enh	active	k4me2_mid	enh	1.53	1.16	0.447	0	0.629	0.435	2.14	1.2	0	1.18
chr4	26024676	26024788	atac_L29307	+	dist_enh	active	k4me2_mid	enh	3.78	1.16	0.615	2.27	1.9	1.22	1.5	2.18	0.432	1.28
chr17	35969604	35969716	atac_L12761	-	dist_enh	active	k4me2_mid	enh	2.2	1.16	0.267	1.15	1.22	0.721	1.5	0.563	1.04	0.834
chr11	2112715	2112827	atac_L02959	-	dist_enh	active	k4me2_mid	enh	2.1	1.16	0.267	0.0852	0.986	0.0893	1.5	0.812	-0.188	0.696
chr17	23183410	23183523	atac_L12374	+	dist_enh	active	k4me2_mid	enh	2.2	1.16	-0.0446	1.28	1.33	0.881	1.5	2.31	0.155	0.372
chr4	68402314	68402432	atac_L30206	+	dist_enh	active	k4me2_mid	enh	2.51	1.16	0.367	0.981	0.678	0.539	2.61	1.06	0	0.814
chr8	1439967	1440085	atac_L37163	-	dist_enh	active	k4me2_mid	enh	1.53	1.16	0.958	0.722	1.27	0.38	0	0.898	0	1.33
chr24	35393660	35393771	atac_L24683	-	dist_enh	active	k4me2_mid	enh	3.57	1.16	-0.0275	1.56	1.94	1.14	-0.878	2.26	-0.0829	1.39
chr6	51340005	51340117	atac_L34127	+	dist_enh	active	k4me2_mid	enh	3.05	1.16	0.504	0.687	1.26	0.454	0.561	1.95	0.194	1.46
chr6	38219123	38219242	atac_L33762	+	dist_enh	active	k4me2_mid	enh	3.31	1.16	0.957	2.43	1.69	1.85	0	2.9	0.79	2.1
chr11	45277217	45277336	atac_L04154	+	dist_enh	active	k4me2_mid	enh	0	1.16	0.724	0.572	0.628	0.81	0	0.517	0	0.589
chr9	18545424	18545539	atac_L39307	-	dist_enh	active	k4me2_mid	enh	1.75	1.16	0.267	1	1.22	0.439	-0.638	1.37	1.34	1.28
chr17	9932681	9932792	atac_L11989	+	dist_enh	active	k4me2_mid	enh	2.8	1.16	0.687	0.955	1	0.738	-1.08	2.54	0.896	1.4
chr11	33700645	33700759	atac_L03726	+	dist_enh	active	k4me2_mid	enh	0.0838	1.16	0.332	0.687	0.585	0.718	-0.876	1.14	1.23	0.305
chr15	3760867	3760985	atac_L08531	-	dist_enh	active	k4me2_mid	enh	2.04	1.16	1.28	1.43	1.13	1.14	-0.353	1.2	1.32	1.75
chr5	5751913	5752033	atac_L30725	+	dist_enh	active	k4me2_mid	enh	0.956	1.16	0.659	0.405	1.17	0.89	2.96	0	1.3	1.18
chr3	5718089	5718209	atac_L26303	+	dist_enh	active	k4me2_mid	enh	1.27	1.16	1.06	0.721	0.726	0.966	2.14	0.719	0.79	1.33
chr6	56082166	56082286	atac_L34314	+	dist_enh	active	k4me2_mid	enh	0.956	1.16	0.785	0.721	0.726	1.04	0	1.66	0	0
chr19	44586841	44586962	atac_L15894	+	dist_enh	active	k4me2_mid	enh	0.955	1.16	0.844	1.09	1.43	1.27	0	1.84	0.789	1.18
chr15	12723923	12724044	atac_L08731	-	dist_enh	active	k4me2_mid	enh	2.92	1.16	1.11	1.78	2.16	1.68	0	2.52	1.5	1.47
chr15	1594114	1594226	atac_L08459	-	dist_enh	active	k4me2_mid	enh	3.67	1.16	-0.97	1.7	1.28	0.519	2.28	2.01	0.417	0.847
chr10	37491673	37491793	atac_L02522	+	dist_enh	active	k4me2_mid	enh	3.92	1.16	-0.0691	1.2	1.61	1.21	1.78	2.5	0.437	1.9
chr1	5349568	5349968	atac_P00031	-	dist_enh	active	k4me2_mid	enh	1.45	1.16	0.575	-0.414	0.972	0.437	-0.414	1.03	1.05	0.73
chr22	11245258	11245380	atac_L21610	-	dist_enh	active	k4me2_mid	enh	0.955	1.16	0.366	0.404	1.14	0.633	0	0	0.789	0.811
chr23	1712280	1712401	atac_L22399	-	dist_enh	active	k4me2_mid	enh	0.916	1.16	0.239	0.219	1.48	0.943	1.08	0.701	-0.352	1.11
chr19	37500044	37500164	atac_L15632	+	dist_enh	active	k4me2_mid	enh	2.19	1.16	0.209	0.344	0.904	0.774	-0.636	1.77	-0.636	-0.311
chr15	158788	158911	atac_L08413	-	dist_enh	active	k4me2_mid	enh	0.954	1.16	0.195	0	0.724	0.263	0	0	0	0
chr21	2244246	2244368	atac_L19907	+	dist_enh	active	k4me2_mid	prom	3.67	1.16	0.15	1.5	1.66	1.13	1.5	2.34	0.661	-0.635
chr3	9780650	9780774	atac_L26445	-	dist_enh	active	k4me2_mid	enh	1.27	1.15	1.15	0.57	1.1	0.379	0	1.75	0.788	0.81
chr2	13620560	13620684	atac_L16395	-	dist_enh	active	k4me2_mid	enh	0	1.15	0.1	0	0.77	0.263	0	0.515	0	0
chr10	27177574	27177698	atac_L02226	-	dist_enh	active	k4me2_mid	enh	3.37	1.15	0.899	1.09	1.24	0.964	0	1.55	0	0.323
chr6	51220845	51220966	atac_L34121	-	dist_enh	active	k4me2_mid	enh	0.857	1.15	-0.174	0.952	1.12	0.191	1.89	0.37	0.596	0.391
chr10	38735095	38735218	atac_L02565	+	dist_enh	active	k4me2_mid	enh	2.98	1.15	0.15	0.921	0.79	0.292	-0.634	0.918	0.154	1.54
chr12	27216558	27216682	atac_L04787	-	dist_enh	active	k4me2_mid	enh	1.3	1.15	0.567	1.14	1.01	1.07	1.5	0.418	1.33	1.18
chr1	2022089	2022214	atac_L00099	+	dist_enh	active	k4me2_mid	enh	3	1.15	0.282	0.976	1.06	0.722	0	0.515	0.787	0.587
chr4	35787219	35787344	atac_L29588	-	dist_enh	active	k4me2_mid	enh	3.5	1.15	0.194	1.09	1.54	0.263	1.43	1.05	0.787	0.587
chr5	71328787	71328912	atac_L32711	-	dist_enh	active	k4me2_mid	enh	0.953	1.15	0.518	0	0.77	0.722	0	0	0.787	0.81
chr21	44796533	44796658	atac_L21128	-	dist_enh	active	k4me2_mid	enh	2.82	1.15	0.444	0.853	1.59	1.23	0	0.716	0.787	0.587
chr9	22596580	22596703	atac_L39396	+	dist_enh	active	k4me2_mid	enh	-0.119	1.15	0.0817	0.632	0.883	0.0974	-1.07	1.27	-0.285	0.933
chr5	30388786	30388911	atac_L31572	-	dist_enh	active	k4me2_mid	enh	2.74	1.15	0.0232	0.0846	0.847	0.951	-0.633	0.689	1.19	0.829
chr24	10596798	10596924	atac_L24102	-	dist_enh	active	k4me2_mid	enh	1.29	1.15	-0.0443	0.838	0.928	0.567	1.5	1.88	-0.633	-0.633
chr8	3354345	3354471	atac_L37255	+	dist_enh	active	k4me2_mid	enh	1.29	1.15	0.0876	1.39	1.05	0.716	-0.633	2.08	1.03	-0.0466
chr19	19335915	19336042	atac_L15141	+	dist_enh	active	k4me2_mid	enh	2.91	1.15	1.24	0	0.814	0.806	0	0.514	1.67	1
chr5	27532363	27532491	atac_L31487	+	dist_enh	active	k4me2_mid	enh	3.98	1.15	0.236	1.71	1.7	0.903	0.881	2.04	0.417	1.75
chr17	52663496	52663625	atac_L13145	-	dist_enh	active	k4me2_mid	enh	1.85	1.15	-0.673	0.833	1.16	0.13	-0.867	0.782	-0.0821	1.22
chr6	30303693	30303823	atac_L33568	-	dist_enh	active	k4me2_mid	prom	1.75	1.15	0.854	0.22	0.637	-0.435	1.26	0.323	-0.0821	-0.282
chr24	3763411	3763542	atac_L23941	-	dist_enh	active	k4me2_mid	enh	1.37	1.15	0.0294	0.902	0.934	0.713	-0.866	1.47	-0.421	0.455
chr6	22044338	22044470	atac_L33377	+	dist_enh	active	k4me2_mid	enh	4.06	1.15	0.172	2.13	1.3	0.733	0.355	2.94	0.419	1.39
chr25	23870497	23870627	atac_L25651	-	dist_enh	active	k4me2_mid	enh	0.95	1.15	0.719	0.402	0.98	0.431	0	0	0	0
chr5	18865785	18865919	atac_L31137	-	dist_enh	active	k4me2_mid	enh	0.394	1.15	0.236	-0.0164	0.792	0.0933	-0.864	0.024	0.192	0.717
chr21	92294	92425	atac_L19752	+	dist_enh	active	k4me2_mid	enh	0	1.15	0.193	0.401	0.622	0.582	0	0	0.784	0
chr25	5867261	5867392	atac_L25244	+	dist_enh	active	k4me2_mid	enh	2.09	1.15	0.281	0.849	1.23	0.844	0	0	0.784	0
chr3	16151095	16151230	atac_L26712	-	dist_enh	active	k4me2_mid	enh	4.82	1.15	0.651	1.82	1.93	1.4	2.6	2.74	0.153	1.82
chr18	40880412	40880548	atac_L14186	-	dist_enh	active	k4me2_mid	enh	2.97	1.15	0.811	1.07	1.27	1.32	-0.628	0.913	1.19	0.951
chr20	44984608	44984743	atac_L19212	+	dist_enh	active	k4me2_mid	enh	1.57	1.15	0.368	0.84	1.87	0.782	1.77	1.79	0.433	0.817
chr9	3022985	3023122	atac_L38953	+	dist_enh	active	k4me2_mid	enh	0.317	1.15	0.023	0.656	1.12	0.564	-0.628	1.2	-0.628	0.367
chr10	19489651	19489788	atac_L02016	-	dist_enh	active	k4me2_mid	enh	-0.628	1.15	0.207	0.454	0.664	0.328	2.31	0.557	0.656	0.536
chr8	44577654	44577790	atac_L38504	+	dist_enh	active	k4me2_mid	enh	-0.348	1.15	0.844	0.0516	0.588	0.183	1.77	0.162	0.707	-0.348
chr6	59364992	59365131	atac_L34472	-	dist_enh	active	k4me2_mid	enh	0.883	1.15	0.517	0.833	0.755	0.74	-0.627	0.912	1.03	0.175
chr23	41853649	41853784	atac_L23544	+	dist_enh	active	k4me2_mid	enh	0	1.15	0.947	0.847	0.976	1.31	0	0.511	0.782	0.804
chr3	50568113	50568248	atac_L27957	-	dist_enh	active	k4me2_mid	enh	0.55	1.15	0.652	0	1.36	0.842	0	0.511	1.81	0.582
chr24	17622693	17622828	atac_L24283	-	dist_enh	active	k4me2_mid	enh	4.36	1.15	1.1	2.32	2.28	1.34	0	3.49	0.782	1.99
chr5	30696590	30696731	atac_L31596	+	dist_enh	active	k4me2_mid	enh	1.86	1.15	0.516	1.26	1.59	1.25	1.49	2.03	1.03	-0.0462
chr2	33990154	33990306	atac_L16975	-	dist_enh	active	k4me2_mid	enh	4.14	1.15	-0.618	1.28	1.4	0.436	0.718	2.08	-0.614	1.29
chr4	24246384	24246523	atac_L29264	+	dist_enh	active	k4me2_mid	enh	1.16	1.15	0.236	0.364	1.18	0.0268	1.77	1.08	0.936	0.646
chr2	45195724	45195866	atac_L17330	-	dist_enh	active	k4me2_mid	enh	2.66	1.15	0.691	0.913	1.39	1.19	-0.626	2.21	1.18	0.535
chr14	35950931	35951069	atac_L07917	+	dist_enh	active	k4me2_mid	enh	1.51	1.15	1.14	0.712	1.01	0.626	0	0.71	1.28	1.69
chr9	53244845	53244983	atac_L40192	-	dist_enh	active	k4me2_mid	enh	1.26	1.15	0.513	0.399	1.29	1.06	0	1.99	0.78	0.32
chr21	38067235	38067386	atac_L20959	+	dist_enh	active	k4me2_mid	enh	2.78	1.14	-0.0148	0.885	1.49	0.99	1.05	1.68	0.745	1.01
chr4	29157707	29157852	atac_L29442	+	dist_enh	active	k4me2_mid	enh	3.35	1.14	0.263	1.78	2.05	1.48	2.59	2.25	1.18	1.45
chr4	13217257	13217400	atac_L28964	-	dist_enh	active	k4me2_mid	enh	4.27	1.14	0.928	1.54	1.35	1.07	-0.346	2.2	1.6	1.96
chr4	21438442	21438585	atac_L29198	-	dist_enh	active	k4me2_mid	enh	0.595	1.14	0.84	1.27	1.23	0.778	1.07	-0.07	0.704	0.814
chr4	42544680	42544820	atac_L29688	-	dist_enh	active	k4me2_mid	enh	4.14	1.14	1.1	1.76	1.32	1.06	0	2.92	0.441	0
chr21	166832	166972	atac_L19761	-	dist_enh	active	k4me2_mid	enh	2.37	1.14	1.19	0.563	1.52	0.917	0	0.509	0.779	2.08
chr16	2652498	2652642	atac_L09979	-	dist_enh	active	k4me2_mid	enh	2.72	1.14	0.542	1.27	1.88	0.711	2.24	2.35	1.3	1.34
chr21	15975809	15975961	atac_L20409	-	dist_enh	active	k4me2_mid	prom	3.19	1.14	0.135	0.218	1.05	0.0925	1.25	1.58	0.419	0.712
chr8	40331872	40332315	atac_P06798	+	dist_enh	active	k4me2_mid	enh	1.72	1.14	0.256	0.937	0.776	0.0881	-0.976	0.442	0.73	0.588
chr11	13568538	13568679	atac_L03243	-	dist_enh	active	k4me2_mid	enh	0	1.14	0.774	0.966	1.26	0.839	2.12	0.509	0.779	1.16
chr4	3885368	3885521	atac_L28534	-	dist_enh	active	k4me2_mid	enh	0.645	1.14	-0.0853	-0.0162	0.97	0.129	1.25	0.32	-0.853	1.12
chr2	33276110	33276549	atac_P03274	-	dist_enh	active	k4me2_mid	enh	0.17	1.14	0.646	0.845	0.615	0.622	-0.622	0.257	-0.261	0.625
chr12	21957310	21957457	atac_L04674	+	dist_enh	active	k4me2_mid	enh	3.13	1.14	0.839	1.02	1.25	0.366	2.59	1.19	0.932	0.453
chr24	34659572	34659724	atac_L24657	+	dist_enh	active	k4me2_mid	enh	1.09	1.14	0.646	0.986	1.29	1.52	1.48	1.97	-0.184	1.36
chr9	6701783	6701939	atac_L39051	-	dist_enh	active	k4me2_mid	enh	0.314	1.14	0.147	0.984	0.863	0.13	1.48	0.0817	-0.183	1.16
chr17	3637166	3637317	atac_L11778	-	dist_enh	active	k4me2_mid	enh	-0.344	1.14	0.364	0.361	0.84	0.0266	-0.344	0.161	-0.344	0.232
chr22	3700204	3700350	atac_L21421	-	dist_enh	active	k4me2_mid	enh	2.7	1.14	0.772	1.28	1.74	1.36	2.11	1.63	1.65	1.45
chr18	11334620	11334777	atac_L13553	-	dist_enh	active	k4me2_mid	enh	1.73	1.14	0.147	0.337	1.04	0.559	1.48	1.43	-0.183	-0.619
chr9	45865312	45865469	atac_L39929	+	dist_enh	active	k4me2_mid	enh	1.97	1.14	0.512	1.06	0.968	-0.0479	-0.619	0.551	1.02	0.531
chr17	17569028	17569176	atac_L12220	-	dist_enh	active	k4me2_mid	enh	2.07	1.14	0.885	0.84	0.712	0.874	2.11	1.04	0.775	1.16
chr20	46646360	46646514	atac_L19265	+	dist_enh	active	k4me2_mid	enh	0.9	1.14	0.743	1.26	0.967	1.17	-0.343	0.689	0.928	0.451
chr6	3600663	3600823	atac_L32961	+	dist_enh	active	k4me2_mid	enh	0.875	1.14	0.644	0.553	0.657	0.705	-0.618	0.551	-0.183	-0.304
chr15	35051660	35051815	atac_L09317	-	dist_enh	active	k4me2_mid	enh	3.34	1.14	-0.154	-0.133	0.769	0.229	-0.343	1.38	0.0935	0.959
chr15	17097187	17097336	atac_L08839	+	dist_enh	active	k4me2_mid	enh	0.938	1.14	1.04	0	0.845	0.666	0	1.9	1.05	0.797
chr22	21240328	21240477	atac_L21917	+	dist_enh	active	k4me2_mid	enh	0	1.14	0	0.396	0.615	0.476	0	1.53	0	0.797
chr5	39045171	39045339	atac_L31917	+	dist_enh	active	k4me2_mid	enh	1.62	1.14	0.324	1.25	1.29	0.444	0.549	1.26	0.786	0.448
chr18	22274205	22274406	atac_L13793	+	dist_enh	active	k4me2_mid	enh	3.54	1.14	-0.343	2.01	1.43	0.713	2.16	1.95	0.628	1.43
chr23	42591045	42591209	atac_L23565	+	dist_enh	active	k4me2_mid	enh	2.07	1.14	-0.519	1.05	0.687	0.494	-0.616	1.42	0.421	0.173
chr10	39332257	39332408	atac_L02594	+	dist_enh	active	k4me2_mid	enh	0	1.14	0.827	0.838	1.04	1.33	2.11	1.42	1.47	0.576
chr2	45786517	45786668	atac_L17355	-	dist_enh	active	k4me2_mid	enh	0.937	1.14	0.645	0.395	1.12	0.476	0	0.505	1.47	0.796
chr23	37763986	37764158	atac_L23412	-	dist_enh	active	k4me2_mid	enh	0.64	1.14	0.367	-0.454	0.781	0.443	1.71	1.03	0.416	0.447
chr10	12942756	12942908	atac_L01872	-	dist_enh	active	k4me2_mid	enh	2.22	1.14	1.6	0.96	0.662	0.982	2.1	1.3	1.47	0.986
chr23	17108125	17108313	atac_L22811	-	dist_enh	active	k4me2_mid	enh	3.06	1.14	-0.342	1.56	0.895	1.07	1.33	1.25	0.563	1.43
chr8	8023135	8023302	atac_L37423	-	dist_enh	active	k4me2_mid	enh	2.5	1.14	0.555	0.215	1.36	0.861	-0.615	1.35	1.55	0.939
chr4	56716294	56716448	atac_L29990	-	dist_enh	active	k4me2_mid	enh	0	1.13	0.707	0.837	0.965	0.524	0	1.17	0	1.15
chr23	40695747	40695916	atac_L23512	-	dist_enh	active	k4me2_mid	enh	2.25	1.13	0.0226	0.214	1.06	0.46	-0.614	0.548	-0.614	1.26
chr9	21607072	21607234	atac_L39380	-	dist_enh	active	k4me2_mid	enh	1.55	1.13	0.48	0.359	0.901	0.486	-0.341	0.16	1.29	1.44
chrUn_KN150366v1	1769	1954	atac_L40981	-	dist_enh	active	k4me2_mid	enh	0.654	1.13	-0.224	0.12	0.697	0.156	1.04	-0.541	0.411	0.506
chr3	53018336	53018522	atac_L28010	+	dist_enh	active	k4me2_mid	enh	4.37	1.13	-0.169	1.41	1.38	0.215	1.51	1.06	-1.03	0.823
chr14	39343937	39344108	atac_L08020	+	dist_enh	active	k4me2_mid	enh	3.29	1.13	0.259	2.1	1.28	1.13	1.47	2.78	0.15	1.59
chr13	28542047	28542218	atac_L06137	-	dist_enh	active	k4me2_mid	enh	3.2	1.13	0.872	1.42	1.88	1.15	2.58	1.74	0.15	1.43
chr20	43727393	43727596	atac_L19177	-	dist_enh	active	k4me2_mid	enh	3.51	1.13	-0.247	0.657	0.612	0.349	-1.35	1.73	-0.601	-0.229
chr16	46141845	46142001	atac_L11220	-	dist_enh	active	k4me2_mid	enh	0.934	1.13	0.642	0.703	1.21	1.05	0	1.3	1.04	0.793
chr5	14843933	14844090	atac_L31012	-	dist_enh	active	k4me2_mid	enh	3.68	1.13	0.506	1.99	2	1.8	2.92	2.37	1.79	2.22
chr19	371169	371326	atac_L14496	+	dist_enh	active	k4me2_mid	enh	0.933	1.13	0.356	0	0.963	0.663	0	0	1.64	0.792
chr7	69939850	69940007	atac_L36891	-	dist_enh	active	k4me2_mid	enh	2.21	1.13	1.18	1.6	1.92	1.08	1.4	1.03	1.04	0.983
chr18	6042391	6042573	atac_L13428	-	dist_enh	active	k4me2_mid	enh	0.638	1.13	0.231	0.318	0.872	0.524	-0.837	1.45	0.782	1.11
chr1	13170193	13170367	atac_L00354	+	dist_enh	active	k4me2_mid	enh	2.83	1.13	0.364	0.334	1.17	0.756	-0.612	-0.115	0.15	1.59
chr7	42464972	42465184	atac_P06374	-	dist_enh	active	k4me2_mid	enh	2.64	1.13	-0.246	0.992	0.591	0.0495	0.707	1.03	-0.111	0.491
chr15	25223754	25223940	atac_L09061	-	dist_enh	active	k4me2_mid	enh	2.18	1.13	-0.206	1.57	1.21	0.745	-0.835	0.947	0.78	0.296
chr2	2591267	2591427	atac_L16154	-	dist_enh	active	k4me2_mid	enh	0	1.13	0.189	0.701	1.14	0.421	0	1.41	0.769	1.15
chr25	25844373	25844571	atac_L25700	-	dist_enh	active	k4me2_mid	enh	2.71	1.13	0.0331	1.56	0.995	0.499	1.85	2.89	0.734	1.43
chr7	48607591	48607789	atac_L36435	-	dist_enh	active	k4me2_mid	enh	3.32	1.13	0.209	0.685	1.35	0.717	1.5	1.18	-0.602	0.617
chr11	5396748	5396909	atac_L03055	+	dist_enh	active	k4me2_mid	enh	0	1.13	1.03	0	0.796	0.704	0	0.501	1.46	0.572
chr16	44976000	44976162	atac_L11182	-	dist_enh	active	k4me2_mid	enh	2.88	1.13	0.983	0.953	1.04	1.14	0	2.36	1.46	1.67
chr4	48624184	48624376	atac_L29844	+	dist_enh	active	k4me2_mid	enh	0.385	1.13	0.526	0.883	1.19	1.3	2.05	0.315	0.412	1.11
chr3	50940085	50940309	atac_L27968	+	dist_enh	active	k4me2_mid	enh	2.22	1.13	-0.245	0.141	0.59	0.0236	-1.33	1.61	0.252	0.392
chr13	44194151	44194316	atac_L06569	-	dist_enh	active	k4me2_mid	enh	0	1.13	0.876	0.391	0.704	0.614	0	0.697	0.766	0.57
chr2	58838345	58838554	atac_L17885	-	dist_enh	active	k4me2_mid	enh	0.998	1.13	0.209	0.542	1.04	0.735	-1.02	1.3	0.408	0.0975
chr16	47542327	47542493	atac_L11276	+	dist_enh	active	k4me2_mid	enh	3.72	1.13	1.03	1.67	1.99	1.04	0	2.89	2.17	1.97
chr7	28069445	28069633	atac_L35723	+	dist_enh	active	k4me2_mid	enh	3.32	1.13	0.31	0.972	1.87	1.2	2.56	2.09	-0.18	1.43
chr1	45436097	45436297	atac_P00271	+	dist_enh	active	k4me2_mid	prom	1.2	1.13	0.67	1.56	1.61	1.19	-0.828	1.81	0.929	0.917
chr20	49318147	49318314	atac_L19395	+	dist_enh	active	k4me2_mid	enh	0	1.13	0.354	0	0.792	0.744	0	0	0	1.14
chr21	35530115	35530296	atac_L20887	-	dist_enh	active	k4me2_mid	enh	3.42	1.12	0.685	2.11	1.59	1.03	-0.336	2.73	-0.336	0.444
chr6	49047446	49047629	atac_L34030	+	dist_enh	active	k4me2_mid	enh	-0.336	1.12	0.229	0.716	0.859	1.02	-0.336	-0.0681	1.11	0.946
chr12	41082490	41082687	atac_L05081	+	dist_enh	active	k4me2_mid	enh	2.24	1.12	0.0843	1.7	1.67	1.16	-0.602	1.67	0.414	1.15
chr20	19611855	19612052	atac_L18370	-	dist_enh	active	k4me2_mid	enh	-0.602	1.12	0.201	0.543	0.736	0.421	1.46	0.403	-0.602	-0.297
chr15	30480785	30480995	atac_P01847	+	dist_enh	active	k4me2_mid	enh	3.79	1.12	0.132	1.67	1.77	0.889	0.54	1.55	-0.823	1.19
chr6	19015210	19015383	atac_L33328	+	dist_enh	active	k4me2_mid	enh	4.06	1.12	0.698	0.695	1.2	0.86	0	0.866	0	2.35
chr25	8539347	8539546	atac_L25327	+	dist_enh	active	k4me2_mid	enh	1.83	1.12	0.308	-0.0616	0.874	0.281	-0.601	0.0798	-0.179	1.14
chr7	73744644	73744844	atac_P06573	+	dist_enh	active	k4me2_mid	enh	0.861	1.12	0.255	1.17	1.38	1.26	-0.601	1.54	0.414	1.65
chr16	51883985	51884185	atac_P02221	-	dist_enh	active	k4me2_mid	enh	1.94	1.12	0.308	0.33	1.32	1.36	2.79	1.54	0.148	0.356
chrUn_KN150319v1	6393	6595	atac_L40921	+	dist_enh	active	k4me2_mid	enh	2.81	1.12	0.308	0.891	1.52	0.873	-0.6	2.13	1.29	1.04
chr12	1947879	1948055	atac_L04264	-	dist_enh	active	k4me2_mid	enh	0	1.12	0.696	0.945	0.912	0.896	0	0.692	0.76	0.566
chr23	29084933	29085123	atac_L23146	-	dist_enh	active	k4me2_mid	enh	3.09	1.12	0.681	1.93	2.16	1.49	-0.334	2.11	1.81	1.08
chr14	1485696	1485887	atac_L07021	-	dist_enh	active	k4me2_mid	enh	1.13	1.12	0.0135	0.603	0.98	0.478	-0.334	0.94	0.0913	-0.334
chr18	5048716	5048936	atac_P02541	+	dist_enh	active	k4me2_mid	enh	2.74	1.12	-0.267	1	0.694	0.642	-0.818	0.023	0.408	0.128
chr9	1787258	1787436	atac_L38886	-	dist_enh	active	k4me2_mid	enh	1.48	1.12	0.499	0.387	1.13	0.563	0	0.495	0	0.31
chr22	33608554	33608747	atac_L22178	+	dist_enh	active	k4me2_mid	enh	2.42	1.12	-0.0657	-0.333	0.789	0.356	-0.333	-0.333	-0.333	1.61
chr15	28710109	28710388	atac_L09156	-	dist_enh	active	k4me2_mid	enh	3.85	1.12	-0.291	0.66	1.27	0.701	-1.43	1.98	-0.0554	1.46
chr8	47144855	47145035	atac_L38550	-	dist_enh	active	k4me2_mid	enh	1.48	1.12	1.2	1.51	0.987	1.22	0	0.494	0.429	0.969
chr8	35774205	35774415	atac_L38346	+	dist_enh	active	k4me2_mid	enh	3.64	1.12	0.2	1.78	1.68	1.07	2.27	3.05	0.635	2.4
chr1	19676486	19676696	atac_L00497	-	dist_enh	active	k4me2_mid	enh	3.96	1.12	0.858	1.6	2.03	1.14	-0.597	2.72	1.74	1.24
chr8	131606	131788	atac_L37098	+	dist_enh	active	k4me2_mid	enh	2.19	1.12	1.11	0.69	0.869	1.19	0	0	0	1.86
chr7	18409119	18409332	atac_P06195	-	dist_enh	active	k4me2_mid	enh	1.7	1.12	0.0221	1.4	0.788	0.893	-0.596	0.884	0.828	0.799
chr8	10995231	10995490	atac_L37525	+	dist_enh	active	k4me2_mid	prom	1.33	1.12	0.115	1.21	0.754	0.739	-1.16	1.33	0.812	0.636
chr18	5560309	5560507	atac_L13405	-	dist_enh	active	k4me2_mid	enh	1.13	1.11	0.0135	0.208	0.752	0.396	1.04	0.937	1.27	0.225
chr24	4457837	4458051	atac_P04439	+	dist_enh	active	k4me2_mid	enh	1.56	1.11	0.628	1.23	1.5	1.01	1.45	1.53	0.634	0.921
chr9	9199084	9199284	atac_L39101	+	dist_enh	active	k4me2_mid	enh	4.59	1.11	0.47	1.88	1.82	1.24	-0.332	2.81	1.27	2.59
chr2	33982723	33982972	atac_L16970	-	dist_enh	active	k4me2_mid	enh	3.2	1.11	-0.164	1.22	1.36	0.491	-0.995	1.85	0.984	0.374
chr5	24340589	24340811	atac_P05470	+	dist_enh	active	k4me2_mid	enh	2.46	1.11	0.744	0.436	0.608	0.792	-0.592	2.07	0.146	0.918
chr1	9457715	9458005	atac_L00298	+	dist_enh	active	k4me2_mid	enh	3.64	1.11	-0.53	0.887	1.74	1.12	2.55	2.55	0.974	1.2
chr7	9133124	9133313	atac_L34935	+	dist_enh	active	k4me2_mid	enh	0	1.11	0.495	0	0.865	0.463	0	1.15	0	0
chr10	37713019	37713248	atac_L02530	-	dist_enh	active	k4me2_mid	enh	2.13	1.11	-0.108	-0.0605	0.915	0.0839	-0.589	0.879	1.52	1.95
chr2	22113100	22113293	atac_L16626	+	dist_enh	active	k4me2_mid	enh	1.47	1.11	0.561	0	0.821	0.958	0	0.855	0.752	0.961
chr9	17790159	17790407	atac_L39298	-	dist_enh	active	k4me2_mid	enh	3.29	1.11	0.27	0.93	0.96	0.611	-0.803	1.36	-0.395	1.54
chrUn_KN150353v1	7701	7915	atac_L40966	+	dist_enh	active	k4me2_mid	enh	0.874	1.11	0.351	0.477	0.601	0.221	-0.328	0.346	-0.328	0.223
chr6	25631580	25631832	atac_P05901	-	dist_enh	active	k4me2_mid	enh	-0.295	1.11	0.397	-0.142	0.829	0.123	1.67	0.84	-0.0774	0.797
chr5	58555646	58555963	atac_L32382	+	dist_enh	active	k4me2_mid	enh	3.46	1.1	0.0734	1.52	1.21	0.509	2.2	2.25	0.0796	1.35
chr24	6271179	6271418	atac_L24006	+	dist_enh	active	k4me2_mid	enh	2.53	1.1	0.493	0.952	1.1	0.539	-0.585	1.65	0.627	1.83
chr5	7715486	7715726	atac_L30794	+	dist_enh	active	k4me2_mid	enh	-0.0748	1.1	0.0824	0.952	0.634	0.508	-0.585	-0.329	0.627	-0.0437
chr11	32001690	32001910	atac_P00771	-	dist_enh	active	k4me2_mid	enh	2.57	1.1	0.157	1.72	1.76	0.926	-0.327	2.66	0.899	0.434
chr13	13316437	13316701	atac_P01191	-	dist_enh	active	k4me2_mid	enh	-0.294	1.1	0.62	0.925	1.09	0.189	2.02	0.542	0.759	0.994
chr6	55971807	55972030	atac_L34305	+	dist_enh	active	k4me2_mid	enh	-0.326	1.1	0.892	0.205	0.672	0.544	-0.326	0.154	-0.326	0.618
chr9	33949866	33950112	atac_P07077	+	dist_enh	active	k4me2_mid	enh	3.19	1.1	-0.176	1.09	0.75	0.444	0.754	1.7	0.625	0.656
chr11	18749592	18749840	atac_L03364	-	dist_enh	active	k4me2_mid	enh	2.52	1.1	0.249	1.38	1.24	0.444	-0.582	2.18	0.404	0.787
chr7	9485552	9485757	atac_P06147	+	dist_enh	active	k4me2_mid	enh	0	1.1	0.621	1.41	1.6	0.765	0	1.14	0	1.52
chr13	51909642	51909849	atac_P01412	+	dist_enh	active	k4me2_mid	enh	0.905	1.1	0.343	0.679	0.772	0	0	0.847	0	0
chr5	52415262	52415469	atac_P05655	-	dist_enh	active	k4me2_mid	enh	0.905	1.1	1.14	0.537	1.04	1.08	0	0	1.75	2.01
chr20	13715221	13715429	atac_L18260	-	dist_enh	active	k4me2_mid	enh	1.21	1.1	0.0937	0.536	0.894	0.246	0	0.485	0	0.303
chrUn_KN150677v1	1339	1547	atac_L41247	-	dist_enh	active	k4me2_mid	enh	2.17	1.1	0.62	0	0.855	0.189	0	0	0	0
chr7	52455549	52455803	atac_P06446	+	dist_enh	active	k4me2_mid	enh	0.596	1.1	0.49	0.872	0.631	0.73	1.43	1.15	0.144	-0.58
chr8	34663351	34663629	atac_L38312	+	dist_enh	active	k4me2_mid	enh	1.68	1.1	0.471	0.79	0.775	-0.0968	1.66	0.539	0.755	-0.0554
chr7	68265096	68265306	atac_P06530	-	dist_enh	active	k4me2_mid	enh	1.2	1.1	0.417	0.378	1.11	0.682	0	0.484	1.01	1.26
chr16	21556168	21556401	atac_L10431	+	dist_enh	active	k4me2_mid	enh	1.11	1.1	0.666	1.14	0.806	1.13	-0.324	1.14	0.409	1.49
chr2	40286671	40286882	atac_P03334	+	dist_enh	active	k4me2_mid	enh	3.9	1.1	1.14	1.56	2.23	1.26	0	2.53	1.75	0.552
chr3	55266513	55266775	atac_P05096	-	dist_enh	active	k4me2_mid	enh	0.839	1.09	0.299	0.428	0.598	0.0825	1.43	-0.11	0.621	0.903
chr22	32303055	32303437	atac_L22161	+	dist_enh	active	k4me2_mid	enh	3.32	1.09	-0.751	-0.634	0.639	0.18	-1.36	0.913	-0.237	0.799
chr7	11933734	11934047	atac_P06155	-	dist_enh	active	k4me2_mid	enh	-0.959	1.09	0.24	-0.325	0.647	0.205	1	1.08	0.206	-0.679
chr1	10901529	10901624	atac_L00322	-	dist_enh	active	k4me2_mid	enh	3.43	1.09	-0.0238	-0.426	1.04	0.0836	-1.64	0.958	-0.125	1.04
chr14	21675016	21675257	atac_P01500	-	dist_enh	active	k4me2_mid	enh	0.862	1.09	0.8	0.587	1.07	1.44	-0.322	0.658	1.78	0.219
chr5	7136056	7136322	atac_L30772	-	dist_enh	active	k4me2_mid	enh	1.05	1.09	-0.106	0.868	1.09	0.646	1.43	-0.575	0.143	0.345
chr8	37987974	37988315	atac_L38376	+	dist_enh	active	k4me2_mid	enh	1.59	1.09	-0.224	0.355	0.941	0.541	0.165	1.2	-0.173	0.872
chr22	252761	252979	atac_P03916	-	dist_enh	active	k4me2_mid	enh	0.898	1.09	0.616	0.803	1.23	0.678	0	0.673	0	1.39
chr2	34619315	34619535	atac_P03294	-	dist_enh	active	k4me2_mid	enh	0	1.09	0.18	0	0.766	0.244	0	1.91	0.739	1.11
chr7	9377725	9377948	atac_L34946	+	dist_enh	active	k4me2_mid	enh	0.516	1.09	0.896	1.13	1.58	0.87	2.04	1.13	0.738	1.11
chr12	3907060	3907336	atac_P00861	-	dist_enh	active	k4me2_mid	enh	0.296	1.09	0.651	0.318	0.625	0.469	2.23	1.57	0.399	1.01
chr19	46402126	46402350	atac_P03044	-	dist_enh	active	k4me2_mid	enh	0.895	1.09	0.613	0.918	1.07	0.186	2.04	0.479	0.737	1.25
chr16	45511179	45511432	atac_L11200	+	dist_enh	active	k4me2_mid	enh	1.66	1.09	0.154	0.583	0.861	0.57	-0.319	0.789	1.24	0.218
chr21	10519714	10519941	atac_L20239	+	dist_enh	active	k4me2_mid	enh	1.44	1.09	0.732	0.53	1.07	0.972	0	0.988	0.736	0.757
chr21	7468540	7468767	atac_L20149	-	dist_enh	active	k4me2_mid	enh	3.32	1.09	1.61	0.798	1.48	1.01	0	2.24	1.41	1.38
chr2	19347941	19348196	atac_P03174	-	dist_enh	active	k4me2_mid	enh	2.55	1.09	0.154	1.13	1.38	0.735	1.69	1.23	0.0877	1.81
chr10	6457402	6457531	atac_L01707	+	dist_enh	active	k4me2_mid	enh	2.65	1.09	0.0104	1.31	1.1	0.327	-1.61	1.93	-0.323	0.91
chr17	19407248	19407504	atac_L12271	-	dist_enh	active	k4me2_mid	enh	3.53	1.09	0.456	1.41	1.44	1.12	-0.318	1.41	0.404	1.05
chr24	34110371	34110711	atac_L24644	+	dist_enh	active	k4me2_mid	enh	1.84	1.09	0.199	0.204	0.663	0.257	0.329	2.27	-0.00882	1.49
chr8	1582155	1582411	atac_L37170	+	dist_enh	active	k4me2_mid	enh	-0.318	1.09	0.219	1.13	1.14	0.825	-0.318	1.13	0.404	-0.0258
chr8	11413695	11413984	atac_P06666	+	dist_enh	active	k4me2_mid	enh	1.38	1.08	0.392	0.423	0.764	0.338	-0.567	0.386	0.141	1.67
chr11	21916302	21916595	atac_P00703	+	dist_enh	active	k4me2_mid	enh	0.586	1.08	0.864	0.613	0.59	0.555	-0.565	0.64	0.613	1
chr19	15802628	15802925	atac_P02884	+	dist_enh	active	k4me2_mid	enh	0.585	1.08	0.191	-0.208	1.26	0.864	-0.564	1.13	1.12	1.53
chr22	3371394	3371554	atac_L21416	-	dist_enh	active	k4me2_mid	enh	2.67	1.08	-0.709	0.284	0.591	-0.236	-1.59	1.35	-0.32	0.553
chr13	15967280	15967581	atac_L05823	+	dist_enh	active	k4me2_mid	enh	2.8	1.08	0.564	0.929	1.52	0.953	2.21	1.83	0.799	1
chr13	27809942	27810107	atac_L06108	+	dist_enh	active	k4me2_mid	enh	2.67	1.08	-0.204	1.14	0.958	0.726	-1.58	1.04	0.471	1.33
chr3	1504961	1505203	atac_L26174	-	dist_enh	active	k4me2_mid	enh	1.18	1.08	0.335	1.21	1.57	1.09	0	1.74	0	1.1
chr13	35979072	35979148	atac_L06348	+	dist_enh	active	k4me2_mid	prom	2.47	1.08	0.251	1.23	1.3	0.0698	0.981	0.998	-0.385	1.18
chr24	35008204	35008280	atac_L24665	-	dist_enh	active	k4me2_mid	prom	3.23	1.08	0.169	1.14	1.15	0.545	-1.2	0.849	0.132	-0.362
chr9	50362836	50363144	atac_P07163	+	dist_enh	active	k4me2_mid	enh	2.68	1.08	0.924	2.21	1.56	1.47	-0.56	2.97	0.962	1.59
chr16	51314102	51314446	atac_P02218	-	dist_enh	active	k4me2_mid	enh	0.806	1.08	-0.0247	0.901	1.08	0.441	-0.759	2.07	1.02	1.37
chr20	24358787	24359134	atac_L18519	+	dist_enh	active	k4me2_mid	enh	-0.757	1.07	0.215	0.388	0.867	0.703	0.513	0.813	-0.376	0.417
chr2	33990779	33990899	atac_L16976	+	dist_enh	active	k4me2_mid	enh	4.09	1.07	-0.378	1.6	1.19	0.456	0.801	1.79	-1.33	0.581
chr8	20445588	20445679	atac_L37843	-	dist_enh	active	k4me2_mid	enh	3.43	1.07	0.209	1.47	0.649	1.27	1.81	1.19	0.667	0.849
chr18	35043956	35044084	atac_L14073	-	dist_enh	active	k4me2_mid	enh	3	1.07	-0.741	0.903	1.08	0.755	-1.33	1.07	0.161	-0.158
chrUn_KN150098v1	52951	53238	atac_P07220	+	dist_enh	active	k4me2_mid	enh	1.29	1.07	0.824	0.778	1.34	0.628	-0.311	1.47	1.75	1.03
chr23	9737101	9737235	atac_L22618	+	dist_enh	active	k4me2_mid	enh	2.7	1.07	0.039	0.997	0.719	0.39	1.62	1.29	0.336	1.13
chr4	15117529	15117629	atac_L29031	-	dist_enh	active	k4me2_mid	enh	2.22	1.07	-0.448	1.18	0.895	0.606	2.09	1.25	0.508	0.753
chr7	41874180	41874472	atac_P06369	-	dist_enh	active	k4me2_mid	enh	4.05	1.07	0.55	2.38	1.97	1.66	2.13	2.33	0.651	1.55
[truncated: 24,164 more rows]

## Sheet: Proximal elements
chr	start	end	name	inferred_orientation	category	status	subtype	svm_prediction	dome_k4me1_lg_enrich	dome_k4me2_lg_enrich	dome_k4me3_lg_enrich	dome_k9ac_lg_enrich	dome_k27ac_lg_enrich	dome_h4k16ac_lg_enrich	dome_k56ac_lg_enrich	dome_k64ac_lg_enrich	dome_k122ac_lg_enrich	dome_ntac_lg_enrich
chr3	21059467	21059547	atac_L26901	+	prox	active	k4me2_hi	enh	4.25	4.28	0.0925	1.55	1.81	1.62	1.66	2.15	0.295	2
chr7	21916900	21916986	atac_L35455	+	prox	active	k4me2_hi	prom	3.51	4.26	-0.0591	2.26	1.36	0.963	2.26	2.42	0.0512	0.479
chr3	18796082	18796206	atac_L26818	-	prox	active	k4me2_hi	prom	3.59	4.22	0.188	1.15	1.65	1.39	-0.87	1.7	0.424	0.942
chr22	8307262	8307555	atac_P03967	-	prox	active	k4me2_hi	prom	3.83	4.13	0.074	1.97	1.14	1.22	0.0185	2.28	0.875	0.172
chr20	25712301	25712406	atac_L18560	-	prox	active	k4me2_hi	prom	3.26	4.1	0.189	1.52	1.72	1.39	3.16	1.95	-0.428	1.05
chr3	26286595	26286697	atac_L27170	-	prox	active	k4me2_hi	prom	4.42	4.08	0.301	1.27	1.28	1.42	1.54	1.65	1.03	-0.07
chr17	22575565	22575676	atac_L12363	-	prox	active	k4me2_hi	prom	3.07	4.06	-0.0354	1.84	1.1	0.993	1.38	1.25	0.916	0.837
chr14	9582051	9582131	atac_L07252	-	prox	active	k4me2_hi	prom	2.93	4.06	-0.051	1.63	1.17	0.685	0.893	2.12	-0.472	0.764
chr5	18963018	18963113	atac_L31143	-	prox	active	k4me2_hi	prom	3.9	4.04	-0.12	1.17	0.87	1.06	1.07	1.61	0.425	1.19
chr4	8718909	8719008	atac_L28771	+	prox	active	k4me2_hi	prom	4.8	4.03	-0.0666	1.64	1.35	0.841	-1.09	1.61	0.9	0.94
chr17	31363270	31363392	atac_L12653	-	prox	active	k4me2_hi	prom	4.68	4.01	-0.0444	1.6	1.13	0.66	-0.635	2.09	1.33	0.831
chr3	21059950	21060030	atac_L26902	-	prox	active	k4me2_hi	prom	3.98	3.97	0.0899	1.68	1.62	1.53	1.52	2.06	0.158	1.98
chr3	26035407	26035545	atac_L27145	+	prox	active	k4me2_hi	prom	3.24	3.93	-0.0272	2.05	1.25	1.45	-0.862	1.27	1.44	1.3
chrUn_KN149874v1	3867	3963	atac_L40535	-	prox	active	k4me2_hi	prom	2.3	3.88	0.27	1.08	1.04	0.176	1.51	0.567	-0.647	0.375
chr6	43028469	43028547	atac_L33885	-	prox	active	k4me2_hi	prom	3.56	3.87	-0.152	1.89	1.41	1.4	2.11	1.87	0.812	1.15
chr20	26866128	26866221	atac_L18629	-	prox	active	k4me2_hi	prom	3.99	3.86	0.139	0.33	1.55	1.12	-0.888	2.04	-0.888	1.32
chr6	9951766	9951870	atac_L33140	+	prox	active	k4me2_hi	prom	3.61	3.83	-0.192	0.846	0.797	0.509	-0.643	0.422	1.2	-0.643
chr13	24260648	24260733	atac_L06020	-	prox	active	k4me2_hi	prom	3.31	3.83	0.0858	1.57	1.29	1.15	1.28	2.35	1.36	0.956
chr5	67662050	67662188	atac_L32591	+	prox	active	k4me2_hi	prom	4.85	3.83	-0.0272	0.966	0.741	0.759	-0.862	1.89	0.794	0.59
chr13	35844529	35844606	atac_L06337	+	prox	active	k4me2_hi	prom	2.92	3.83	0.23	0.589	0.727	1.16	1.65	0.69	0.705	-0.397
chr15	5116182	5116302	atac_L08561	-	prox	active	k4me2_hi	prom	1.96	3.81	0.188	2.09	1.2	0.764	1.26	1.65	0.425	0.944
chr14	16094324	16094519	atac_L07392	-	prox	active	k4me2_hi	prom	2.64	3.8	0.222	0.888	0.65	0.619	0.0945	-0.134	-0.528	-1.28
chr3	26035910	26036048	atac_L27146	-	prox	active	k4me2_hi	prom	3.08	3.79	-0.172	1.88	1.15	1.22	-1.06	1.14	1.44	1.45
chr4	18850913	18850988	atac_L29146	+	prox	active	k4me2_hi	prom	3.32	3.77	0.192	2.29	1.06	1.32	2.11	2.28	-0.0844	0.137
chr1	49919357	49919441	atac_L01152	-	prox	active	k4me2_hi	prom	2.97	3.76	0.29	0.773	1.02	0.204	-0.894	1.15	-0.084	0.136
chr7	25920966	25921281	atac_L35638	+	prox	active	k4me2_hi	prom	3.71	3.75	0.15	1.35	1.48	0.602	0.167	1.66	1.12	0.715
chr17	24819981	24820057	atac_L12456	+	prox	active	k4me2_hi	prom	3.56	3.73	0.0302	0.433	0.651	0.777	0.57	0.985	-0.0843	0.465
chr11	44121840	44121923	atac_L04081	-	prox	active	k4me2_hi	prom	3.02	3.72	0.241	2.05	1.14	1.3	1.28	2.05	1.67	1.48
chr23	19152839	19152990	atac_L22883	+	prox	active	k4me2_hi	prom	3.07	3.72	0.0774	1.09	0.881	0.396	0.718	1.3	0.68	1.23
chr14	48033172	48033278	atac_L08260	-	prox	active	k4me2_hi	prom	4.09	3.72	0.229	1.37	1.32	0.858	-1.35	2	0.338	0.847
chr24	3343082	3343160	atac_L23930	-	prox	active	k4me2_hi	prom	3.01	3.7	0.153	0.37	0.848	0.273	-1.45	0.946	0.0859	-1.45
chr21	2232644	2232729	atac_L19904	-	prox	active	k4me2_hi	prom	1.85	3.7	-0.228	1.78	1.02	0.863	1.28	2.21	0.889	0.769
chr9	16062279	16062472	atac_L39250	+	prox	active	k4me2_hi	prom	3.88	3.7	-0.00972	1.77	0.961	1.14	0.949	2.46	0.493	0.991
chr1	58880112	58880252	atac_L01441	+	prox	active	k4me2_hi	prom	2.36	3.69	0.127	1.3	0.614	-0.184	-1.06	1.33	0.592	0.514
chr17	6954727	6954803	atac_L11884	-	prox	active	k4me2_hi	prom	2.88	3.69	0.242	2.64	1.71	1.82	2.11	2.57	1.36	0.605
chr2	23081556	23081658	atac_L16660	-	prox	active	k4me2_hi	prom	3.15	3.69	-0.267	1.86	1.02	0.963	1.8	1.9	0.806	0.753
chr20	1119057	1119288	atac_L17981	+	prox	active	k4me2_hi	prom	2.34	3.69	0.15	1.68	0.922	0.964	-1.25	1.35	0.477	0.82
chr5	35200141	35200413	atac_L31750	+	prox	active	k4me2_hi	prom	3.05	3.68	0.204	1.02	0.803	0.29	-0.982	1.39	0.567	0.371
chr13	50062032	50062144	atac_L06800	+	prox	active	k4me2_hi	enh	2.91	3.67	-0.214	1.47	0.918	0.539	1.74	1.06	1.23	0.723
chr7	41340919	41341083	atac_L36249	-	prox	active	k4me2_hi	prom	3.14	3.66	0.293	1.24	1.45	0.643	-1.3	1.63	-0.868	0.752
chr22	35275727	35275907	atac_L22205	+	prox	active	k4me2_hi	prom	3.07	3.65	0.192	1.64	0.788	0.403	1.35	1.3	0.72	0.407
chr14	34068584	34068775	atac_L07865	-	prox	active	k4me2_hi	prom	3.17	3.64	0.106	1.59	0.9	0.694	2.04	1.52	-0.317	-0.151
chr24	20325561	20325727	atac_L24336	-	prox	active	k4me2_hi	prom	3.43	3.64	0.232	1.59	1.19	0.862	-0.34	1.07	-0.34	1.53
chr2	47472351	47472446	atac_L17410	+	prox	active	k4me2_hi	prom	2.76	3.64	0.288	1.77	1.39	1.31	0.565	2.08	1.46	-0.287
chr7	21887851	21888201	atac_L35453	-	prox	active	k4me2_hi	prom	3.11	3.64	0.236	1.54	1.21	0.972	1.99	1.98	0.524	0.645
chr3	24979452	24979815	atac_L27086	-	prox	active	k4me2_hi	prom	3.1	3.63	0.235	1.29	0.587	0.917	0.0182	0.941	1.05	0.377
chr1	54063186	54063281	atac_L01288	-	prox	active	k4me2_hi	prom	2.64	3.63	0.254	0.445	0.816	1.26	-0.772	1.41	-0.315	0.25
chr1	6190081	6190208	atac_L00226	+	prox	active	k4me2_hi	prom	3.04	3.62	-0.0864	0.834	0.957	0.977	-0.868	1.8	-0.0822	1.13
chr10	28290851	28291074	atac_P00497	-	prox	active	k4me2_hi	prom	3.82	3.62	0.252	1.45	1.54	1.11	1.45	1.71	1.15	1.9
chr13	47190002	47190216	atac_L06684	+	prox	active	k4me2_hi	prom	4.31	3.61	0.27	1.47	1.24	1.28	-0.468	2.2	0.955	1.16
chr8	50888463	50888606	atac_L38645	-	prox	active	k4me2_hi	prom	4.78	3.61	0.235	1.95	1.16	0.803	1.25	2.59	1.73	0.132
chr7	61279800	61279918	atac_L36741	-	prox	active	k4me2_hi	prom	4.32	3.6	0.321	2.47	2.07	1.57	2.61	3.16	0.662	1.96
chr4	3113136	3113275	atac_L28489	+	prox	active	k4me2_hi	prom	1.39	3.59	-0.0434	0.507	1.35	0.203	0.797	0.813	0.631	0.758
chr10	32663551	32663633	atac_L02361	-	prox	active	k4me2_hi	prom	2.7	3.58	-0.267	1.39	0.617	0.0342	-1.59	0.531	0.418	0.547
chr8	44623152	44623248	atac_L38506	+	prox	active	k4me2_hi	prom	4.29	3.58	-0.495	0.861	0.668	0.129	-1.35	1.08	-0.038	0.26
chr2	24068603	24068683	atac_L16672	+	prox	active	k4me2_hi	prom	3.56	3.58	0.313	1.6	1.33	1.02	0.893	1.53	0.854	0.461
chr4	12013787	12013867	atac_L28912	-	prox	active	k4me2_hi	prom	3.04	3.57	0.256	0.563	0.593	0.58	-1.44	0.344	-1.44	0.183
chr3	49447487	49447568	atac_L27939	+	prox	active	k4me2_hi	prom	4.2	3.57	0.228	1.71	1.26	0.84	-0.516	2.2	0.812	0.844
chr15	420315	420402	atac_L08421	-	prox	active	k4me2_hi	prom	2.71	3.56	0.289	1.48	1.2	0.726	0.567	0.0246	-0.0839	0.136
chr7	51775310	51775442	atac_L36516	+	prox	active	k4me2_hi	prom	3.36	3.53	0.257	1.43	1.55	1.64	-1.07	1.98	1.02	-0.0691
chr6	7438592	7438672	atac_L33065	-	prox	active	k4me2_hi	prom	3.63	3.52	0.148	1.55	0.67	0.647	-1.52	1.51	0.347	0.435
chr7	39738674	39738783	atac_L36194	-	prox	active	k4me2_hi	prom	2.44	3.51	0.229	1.14	1.13	1.05	-1.34	1.53	-0.0378	0.583
chr22	24603587	24603711	atac_L22006	+	prox	active	k4me2_hi	prom	2.96	3.5	-0.247	1.4	0.979	0.47	0.514	1.28	-0.124	1.29
chr7	17782568	17782674	atac_L35256	+	prox	active	k4me2_hi	prom	3.19	3.5	-0.145	1.62	1.03	0.858	-1.26	1.88	0.044	-0.669
chr17	50044160	50044237	atac_L13035	-	prox	active	k4me2_hi	prom	4.33	3.49	-0.0455	1.36	0.921	0.703	1.52	1.04	-0.656	-0.048
chr10	15854982	15855126	atac_L01939	-	prox	active	k4me2_hi	prom	3.72	3.48	-0.451	1.39	0.696	0.437	-1.39	1.74	-0.114	0.593
chr21	10785749	10785834	atac_L20253	-	prox	active	k4me2_hi	enh	3.11	3.48	-0.121	1.07	0.72	0.659	1.07	1.09	1.79	0.85
chr6	39218621	39218788	atac_L33790	-	prox	active	k4me2_hi	prom	3.62	3.47	0.169	1.46	0.745	0.985	1.05	1.06	1.6	0.729
chr2	7558193	7558303	atac_L16275	-	prox	active	k4me2_hi	prom	3.37	3.46	0.3	1.17	1.11	0.799	-1.08	1.74	0.896	0.519
chr6	7711549	7711665	atac_L33075	-	prox	active	k4me2_hi	prom	1.55	3.46	0.216	1.73	0.905	0.465	1.53	1.45	0.597	-0.487
chr23	43847770	43847880	atac_L23613	+	prox	active	k4me2_hi	prom	3.29	3.46	-0.355	1	0.908	0.957	-0.64	1.72	0.155	0.543
chr6	39658581	39658768	atac_L33802	-	prox	active	k4me2_hi	prom	4.55	3.46	0.168	1.19	1.09	1.24	1.04	2.39	0.875	0.382
chr11	26361733	26361877	atac_L03538	-	prox	active	k4me2_hi	prom	3.4	3.45	0.315	0.721	0.659	0.199	0.0196	1.48	-0.114	-1.39
chrUn_KN149790v1	1468	1572	atac_L40465	+	prox	active	k4me2_hi	prom	4.15	3.45	-0.159	1.39	0.775	0.786	0.973	2.47	0.131	0.934
chr9	30585635	30585728	atac_L39583	-	prox	active	k4me2_hi	prom	3.1	3.45	0.176	1.85	0.902	0.655	-1.58	1.39	1.06	-0.0885
chr1	47150954	47151476	atac_P00294	+	prox	active	k4me2_hi	prom	3.92	3.42	-0.0759	1.88	1.22	0.899	1.5	1.55	-0.0329	0.52
chr23	6753313	6753604	atac_L22550	-	prox	active	k4me2_hi	prom	3.59	3.42	0.0298	1.15	0.929	0.405	1.9	0.974	0.0821	0.977
chr7	44594418	44594556	atac_L36350	-	prox	active	k4me2_hi	prom	4	3.41	-0.172	1.47	0.752	0.461	1.05	1.54	1.02	1.02
chr20	5072982	5073110	atac_L18100	+	prox	active	k4me2_hi	prom	1.85	3.41	0.284	1.55	1.04	0.916	1.26	0.571	-0.0822	-0.868
chr7	19419679	19419875	atac_L35326	+	prox	active	k4me2_hi	prom	3.14	3.39	-0.245	0.78	0.811	0.28	-0.932	1.15	1.21	0.476
chr25	21156148	21156243	atac_L25594	+	prox	active	k4me2_hi	prom	2.4	3.39	0.0796	1.7	1	0.71	0.0977	1.3	-0.038	-0.755
chr11	27037	27315	atac_L02872	+	prox	active	k4me2_hi	prom	3.52	3.39	0.168	1.58	0.972	0.905	-0.887	-0.0755	0.3	1.07
chr13	17464715	17464831	atac_L05868	-	prox	active	k4me2_hi	prom	3.77	3.38	0.0342	0.703	0.643	0.716	0.357	1.27	0.222	0.518
chr16	26738081	26738334	atac_P02085	-	prox	active	k4me2_hi	enh	3.15	3.37	-0.335	0.982	0.745	0.64	-1.31	0.715	-0.33	1.15
chr17	44463399	44463578	atac_L12946	+	prox	active	k4me2_hi	prom	3.68	3.37	0.183	1.39	1.07	0.0173	2.78	0.95	-0.0801	0.297
chr20	33994438	33994558	atac_L18911	+	prox	active	k4me2_hi	prom	2.99	3.37	-0.209	1.33	1.12	0.399	-1.41	1.72	-0.115	0.597
chr18	46369067	46369504	atac_L14295	+	prox	active	k4me2_hi	prom	2.2	3.36	0.26	1.37	1.05	0.834	1.11	1.58	0.237	0.919
chr1	9144827	9144928	atac_L00285	+	prox	active	k4me2_hi	prom	3.72	3.36	-0.0449	0.568	0.675	0.296	2.62	1.13	1.2	0.699
chr20	25902162	25902255	atac_L18573	-	prox	active	k4me2_hi	prom	3.21	3.36	0.0797	0.142	0.649	0.231	-1.36	0.892	0.639	0.377
chr21	37934400	37934483	atac_L20951	-	prox	active	k4me2_hi	prom	3.91	3.35	0.255	0.225	0.649	-0.0803	-0.779	1.78	0.0316	-0.779
chr2	45135079	45135207	atac_L17328	+	prox	active	k4me2_hi	prom	4.02	3.35	0.283	0.476	0.769	0.792	2.1	1.15	1.59	0.503
chr12	27036609	27036759	atac_L04777	-	prox	active	k4me2_hi	prom	3.19	3.35	-0.0569	1.84	0.919	0.617	2.68	1.23	0.795	0.16
chr8	7773242	7773469	atac_P06630	-	prox	active	k4me2_hi	prom	2.57	3.34	0.0768	1.1	1	0.813	-1.18	1.73	-0.443	0.818
chr16	10841597	10841706	atac_L10165	-	prox	active	k4me2_hi	prom	2.56	3.33	-0.107	1.57	1.34	0.707	1.8	2.13	1.26	-0.581
chr14	31617824	31618032	atac_L07744	-	prox	active	k4me2_hi	prom	3.39	3.33	0.246	1.67	0.868	0.487	-1.34	1.69	0.253	0.176
chr11	36053180	36053267	atac_L03794	-	prox	active	k4me2_hi	enh	4.04	3.33	-0.195	1.59	1.27	1.46	-0.999	2.52	1.36	1.44
chr7	25921722	25921938	atac_L35639	-	prox	active	k4me2_hi	prom	3.34	3.32	-0.317	0.831	1.17	0.235	-1.41	1.51	0.92	-0.0176
chr22	8365345	8365423	atac_L21518	-	prox	active	k4me2_hi	prom	4.14	3.32	0.0238	1.72	1.05	0.816	1.52	2.59	1.05	0.707
chr11	3331881	3331971	atac_L03007	-	prox	active	k4me2_hi	prom	4.19	3.31	0.218	0.487	0.932	1.11	2.63	1.66	0.603	0.396
chr16	30733374	30733469	atac_L10686	-	prox	active	k4me2_hi	prom	2.8	3.31	-0.166	1.4	0.61	-0.117	2.08	1.27	0.0854	0.299
chr9	30502969	30503117	atac_L39577	+	prox	active	k4me2_hi	prom	2.84	3.31	-0.0347	1.74	0.924	1.58	0.665	1.69	1.06	0.563
chr3	12353196	12353287	atac_L26542	-	prox	active	k4me2_hi	prom	2.4	3.31	-0.285	0.488	0.82	0.37	1.49	1.38	0.188	-0.312
chr10	22610	22704	atac_L01521	+	prox	active	k4me2_hi	prom	3.25	3.31	0.212	1.22	1.04	1.29	1.51	0.93	0.436	0.702
chr17	50057624	50057711	atac_L13051	+	prox	active	k4me2_hi	enh	2.42	3.3	0	0.415	0.925	0.142	2.17	0.53	0	1.03
chr8	25735261	25735342	atac_L37985	-	prox	active	k4me2_hi	prom	4.35	3.3	0.255	0.548	0.973	0.716	0.684	1.89	0.927	0.964
chr5	25083700	25083778	atac_L31408	+	prox	active	k4me2_hi	prom	2.22	3.3	0.25	1.06	0.598	0.43	0.699	1.11	0.414	0.803
chr2	30126763	30126934	atac_L16846	-	prox	active	k4me2_hi	enh	3.67	3.29	0.245	1.91	2.03	1.36	1.35	2.79	1.32	1.23
chr20	1121825	1121903	atac_L17983	-	prox	active	k4me2_hi	enh	3.33	3.29	0.0398	1.61	1.05	1.05	-1.37	1.7	0.5	0.682
chr19	4851879	4852052	atac_L14710	-	prox	active	k4me2_hi	prom	2.1	3.29	-0.4	1.11	0.674	0.739	2.41	1.4	0.705	0.0741
chr5	62375198	62375278	atac_L32473	-	prox	active	k4me2_hi	prom	2.98	3.29	0.192	0.986	0.65	-0.342	-0.896	0.983	-0.896	-0.29
chr20	48603994	48604079	atac_L19361	+	prox	active	k4me2_hi	prom	3.3	3.29	0.0799	1.99	1.74	1.41	1.64	2.82	0.498	0.931
chr20	25911600	25911943	atac_P03533	+	prox	active	k4me2_hi	prom	2.22	3.29	0.112	1.23	0.892	0.927	-1.11	0.912	0.39	-0.0709
chr6	28294744	28294822	atac_L33523	-	prox	active	k4me2_hi	enh	3.42	3.28	0.23	1.98	1.88	1.23	2.01	2.75	0.863	1.05
chr9	2276803	2277027	atac_P06877	+	prox	active	k4me2_hi	prom	3.42	3.28	0.21	1.81	1.96	0.728	2.67	1.66	1.27	0.922
chr19	25426571	25426680	atac_L15289	-	prox	active	k4me2_hi	prom	4.07	3.27	-0.283	0.839	0.8	0.365	-0.879	0.884	0.427	0.597
chr5	68782327	68782460	atac_L32629	+	prox	active	k4me2_hi	prom	2.56	3.27	0.0794	0.983	0.682	0.234	-1.24	0.896	0.0436	0.338
chr18	5454402	5454634	atac_L13395	-	prox	active	k4me2_hi	enh	2.66	3.27	-0.125	0.844	0.763	0.965	-0.462	1.89	0.947	0.476
chr3	17616261	17616348	atac_L26768	-	prox	active	k4me2_hi	prom	2.99	3.27	0.175	0.903	0.893	0.636	-1.1	1.22	0.225	-0.0705
chr22	6316299	6316552	atac_P03948	+	prox	active	k4me2_hi	prom	2.55	3.27	0.22	1.75	1.48	0.766	-0.319	2.31	0.884	-0.0259
chr16	33163663	33163801	atac_L10762	+	prox	active	k4me2_hi	prom	2.36	3.26	0.114	1.05	0.697	-0.0578	-1.4	1.48	-1.4	1.29
chr20	16452577	16452797	atac_L18305	+	prox	active	k4me2_hi	prom	3.95	3.25	0.317	2.18	1.37	1.38	2.04	2.34	2.06	1.01
chr6	21616214	21616311	atac_L33366	+	prox	active	k4me2_hi	prom	2.42	3.24	0.0408	1.81	0.61	0.89	-1.43	2.3	0.0854	1.25
chr6	40007521	40007679	atac_L33812	-	prox	active	k4me2_hi	prom	3.3	3.24	-0.219	1.4	0.815	0.598	-1.52	0.903	-0.482	0.152
chr16	26737686	26737791	atac_L10561	+	prox	active	k4me2_hi	prom	3.41	3.24	-0.513	0.88	0.685	0.539	-1.42	0.516	-0.626	1.06
chr21	37933712	37933790	atac_L20950	+	prox	active	k4me2_hi	prom	3.84	3.24	-0.0771	0.325	0.598	-0.304	-1	1.39	-0.192	-1
chr2	258868	258959	atac_L16074	-	prox	active	k4me2_hi	prom	1.87	3.23	0.03	-0.0167	1.01	-0.0221	-0.89	0.793	-0.89	0.308
chr19	27480117	27480212	atac_L15351	-	prox	active	k4me2_hi	prom	3.3	3.23	-0.735	0.745	0.841	0.339	0.454	1.85	-0.0129	0.0241
chr23	20432013	20432094	atac_L22919	-	prox	active	k4me2_hi	enh	3.74	3.22	-0.389	1.13	0.9	0.791	-1.2	1.31	-0.384	0.00945
chr10	32663876	32664057	atac_L02362	-	prox	active	k4me2_hi	prom	2.06	3.22	-0.116	1.49	1.09	0.638	1.51	1.06	0.217	0.506
chr7	27037764	27037975	atac_P06249	+	prox	active	k4me2_hi	prom	3.86	3.22	-0.32	1.49	0.664	0.32	-1.55	1.03	-0.315	0.696
chr16	12235518	12235650	atac_L10207	+	prox	active	k4me2_hi	prom	3.32	3.21	-0.389	1.62	1.29	1.03	-0.753	1.64	2.08	0.567
chr25	30442887	30443107	atac_P04759	-	prox	active	k4me2_hi	prom	3.05	3.2	0.0306	1.07	1.1	1.08	-0.918	1.33	0.307	0.706
chr14	1200891	1201129	atac_L07008	-	prox	active	k4me2_hi	prom	3.24	3.2	0.197	1.77	1.29	0.976	2.25	1.82	-0.586	0.512
chr8	21102880	21102990	atac_L37858	-	prox	active	k4me2_hi	prom	3.34	3.2	0.318	1.97	0.857	1.36	1.55	1.79	1.51	0.769
chr20	47485778	47485885	atac_L19305	-	prox	active	k4me2_hi	prom	3.11	3.2	0.00504	1.85	0.735	0.609	1.48	2.47	0.188	0.432
chr7	31426903	31427052	atac_L35867	-	prox	active	k4me2_hi	prom	3.86	3.2	-0.146	1.03	0.605	0.504	1.25	1.79	-0.0813	-0.0589
chr7	37895784	37895944	atac_L36120	-	prox	active	k4me2_hi	prom	3.21	3.2	0.314	1.31	1.49	0.733	3.36	2.43	-0.618	0.681
chr13	36545898	36546140	atac_L06368	-	prox	active	k4me2_hi	prom	4.05	3.2	0.135	0.599	0.868	0.481	1.32	1.64	-0.7	0.907
chr16	30733047	30733186	atac_L10685	-	prox	active	k4me2_hi	prom	2.86	3.19	0.0389	1.46	0.878	0.411	2.14	1.64	0.335	0.256
chr5	12742674	12742802	atac_L30934	+	prox	active	k4me2_hi	prom	2.17	3.19	0.0767	1.35	0.909	0.907	-1.55	2.15	-1.1	-0.225
chr17	53297099	53297188	atac_L13177	-	prox	active	k4me2_hi	prom	1.89	3.19	0.271	1.01	0.969	1.23	-0.65	0.569	0.671	1.09
chr18	37219878	37219971	atac_L14114	-	prox	active	k4me2_hi	prom	3.76	3.18	-0.318	0.959	0.705	0.283	-0.773	1.6	-0.773	-0.172
chr23	22690187	22690357	atac_L22975	+	prox	active	k4me2_hi	enh	4.09	3.18	-0.17	0.819	0.654	0.64	-1.04	0.666	0.218	0.508
chr8	23658166	23658246	atac_L37935	+	prox	active	k4me2_hi	prom	3.43	3.18	0.0383	0.598	0.63	0.544	1.37	1.04	-0.472	0.936
chr4	14727330	14727429	atac_L29012	-	prox	active	k4me2_hi	prom	3.19	3.17	-0.579	1.56	0.711	-0.197	1.28	1.88	-0.189	0.232
chr2	58017947	58018070	atac_L17831	+	prox	active	k4me2_hi	prom	1.75	3.16	-0.173	1.55	0.617	0.693	-1.07	1.33	1.14	0.253
chr1	50539291	50539612	atac_L01162	-	prox	active	k4me2_hi	prom	3.56	3.15	-0.109	1.68	0.96	0.385	1	2.1	-0.261	0.878
chr14	23800669	23800752	atac_L07533	+	prox	active	k4me2_hi	prom	3.15	3.14	0.266	1.55	0.767	0.257	1.64	1.53	0.889	-0.531
chr6	49583379	49583458	atac_L34059	+	prox	active	k4me2_hi	prom	3.69	3.13	-0.0771	1.28	0.651	0.0976	-1	0.69	-0.191	0.0291
chr12	18969319	18969402	atac_L04618	+	prox	active	k4me2_hi	prom	2.48	3.13	-0.0211	0.666	0.774	0.132	-1	0.875	-1	0.029
chr16	38394502	38394577	atac_L10994	-	prox	active	k4me2_hi	enh	4.71	3.13	0.246	0.643	0.839	1.29	1.82	2.45	0.731	0.67
chr21	30193671	30193748	atac_L20756	+	prox	active	k4me2_hi	enh	2.61	3.13	0.246	1.52	0.689	1.02	-0.365	1.9	0.966	1.59
chr1	47500047	47500149	atac_L01109	-	prox	active	k4me2_hi	prom	2.61	3.12	0.0824	0.403	0.646	0.28	-1.09	0.855	-1.09	-0.07
chr22	11536710	11536808	atac_L21628	+	prox	active	k4me2_hi	enh	3.62	3.12	-0.117	0.668	1.45	1.48	0.804	2.61	-0.646	0.966
chr6	49044	49135	atac_L32787	-	prox	active	k4me2_hi	prom	3.45	3.11	0.171	0.637	0.684	0.697	-0.361	0.167	0.959	0.664
chr3	1339548	1339641	atac_L26160	-	prox	active	k4me2_hi	prom	3.14	3.11	0.127	0.827	0.815	0.933	-1.94	0.812	-0.244	-0.45
chr16	4133794	4133887	atac_L10001	+	prox	active	k4me2_hi	prom	3.32	3.1	-0.0719	1.11	1.43	0.945	0.656	1.58	0.735	0.109
chr13	22903140	22903227	atac_L05991	-	prox	active	k4me2_hi	prom	3.4	3.1	-0.575	0.369	0.65	0.382	1.56	0.599	-0.116	-0.411
chr9	12573738	12573844	atac_L39158	-	prox	active	k4me2_hi	prom	3.97	3.09	-0.153	0.758	1.34	0.8	1.77	2.05	0.344	0.432
chr2	23790790	23790881	atac_L16668	+	prox	active	k4me2_hi	prom	2.43	3.09	-0.146	0.0442	1.02	0.338	-1.28	1.04	0.0442	1.22
chr22	8772069	8772156	atac_L21523	+	prox	active	k4me2_hi	prom	3.19	3.09	-0.0584	1.31	0.898	0.52	0.978	0.682	0.81	0.547
chr4	5156137	5156212	atac_L28604	+	prox	active	k4me2_hi	prom	2.29	3.08	0.135	1.78	0.912	0.908	-1.01	1.94	-0.192	0.358
chr18	92970	93150	atac_L13203	-	prox	active	k4me2_hi	prom	2.57	3.08	0.252	0.935	0.629	0.68	-1.04	1.06	-1.04	-1.04
chr9	28273935	28274017	atac_L39511	+	prox	active	k4me2_hi	prom	3.42	3.07	0.0859	1.95	1.04	1.01	3.02	1.96	0.432	0.848
chr23	15035573	15035844	atac_P04180	+	prox	active	k4me2_hi	prom	2.71	3.07	0.0276	0.647	0.706	0.654	0.527	0.834	0.4	0.125
chr17	24109382	24109485	atac_L12432	-	prox	active	k4me2_hi	prom	1.95	3.07	0.272	1.22	0.815	0.958	1.64	1.44	0.523	0.944
chr15	11693642	11693780	atac_L08705	+	prox	active	k4me2_hi	prom	2.9	3.07	0.198	1.64	1.28	1.11	-1.24	2.62	0.416	0.337
chr4	15012909	15012992	atac_L29025	-	prox	active	k4me2_hi	prom	3.78	3.06	-0.033	1.33	0.739	0.663	-1.52	1.79	-0.425	0.109
chr1	46742410	46742498	atac_L01081	+	prox	active	k4me2_hi	prom	4.26	3.06	-0.0358	1.39	0.871	0.888	-0.776	2.39	0.312	-0.173
chr3	31086448	31086539	atac_L27325	-	prox	active	k4me2_hi	prom	2.2	3.04	0.276	1.66	0.752	0.212	-1.28	0.906	-0.19	0.567
chr5	24155132	24155223	atac_L31361	-	prox	active	k4me2_hi	prom	4.07	3.04	-0.146	0.459	0.732	1.08	-1.28	0.593	0.422	-0.447
chr8	22837829	22837983	atac_L37898	-	prox	active	k4me2_hi	prom	4.68	3.04	0.31	1.25	0.731	0.942	0.449	0.216	0.315	1.02
chr2	44512747	44512871	atac_L17295	-	prox	active	k4me2_hi	prom	2.11	3.03	0.227	1.09	1.01	0.556	1.91	1.39	-0.0376	0.258
chr2	58377888	58377968	atac_L17857	+	prox	active	k4me2_hi	prom	2.26	3.03	-0.121	1.78	0.974	0.846	-1.1	1.92	0.225	-0.0707
chr19	1413737	1413813	atac_L14584	-	prox	active	k4me2_hi	prom	2.1	3.03	-0.194	2.04	0.78	0.8	-0.194	1.4	0.62	0.414
chr11	35052023	35052135	atac_L03759	-	prox	active	k4me2_hi	prom	3.14	3.03	0.208	1.43	0.947	0.297	-1.17	1.3	-0.102	0.931
chr2	44352447	44352552	atac_L17287	-	prox	active	k4me2_hi	prom	2.1	3.02	0.129	1.4	1.04	1.26	1.07	0.68	0.223	0.938
chr10	18911411	18911588	atac_L02010	-	prox	active	k4me2_hi	prom	2.8	3.02	0.148	-0.0223	0.616	0.547	-1.37	0.982	0.548	0.756
chr23	41762419	41762529	atac_L23537	+	prox	active	k4me2_hi	prom	2.85	3.02	0.217	1.22	0.984	-0.0371	-1.08	0.584	0.755	0.255
chr24	28305761	28305907	atac_L24540	+	prox	active	k4me2_hi	enh	3.39	3.01	0.0867	1.13	0.782	0.0438	1.49	0.413	0.425	0.947
chr7	50825838	50825924	atac_L36493	+	prox	active	k4me2_hi	prom	3.23	3.01	0.139	0.612	0.88	0.701	1.28	1.15	1.24	0.847
chr6	42048907	42049015	atac_L33860	+	prox	active	k4me2_hi	prom	2.51	3.01	-0.63	0.972	0.702	-0.146	-1.42	1.11	1.51	1.06
chr15	24922387	24922660	atac_L09047	-	prox	active	k4me2_hi	prom	3.92	3	0.114	0.796	0.787	0.665	0.846	1.11	-0.177	0.964
chr5	31996408	31996487	atac_L31647	+	prox	active	k4me2_hi	prom	3.59	3	-0.196	0.598	0.651	0.411	-1.28	1.53	-0.472	0.0767
chr7	29624395	29624582	atac_L35796	-	prox	active	k4me2_hi	prom	3.46	3	-0.238	1.5	0.843	0.644	2.41	1.81	0.0427	0.649
chr5	26764164	26764273	atac_L31457	+	prox	active	k4me2_hi	prom	3.48	3	0.0297	1.64	1.03	0.302	1.27	0.575	0.427	0.724
chr10	31624506	31624675	atac_L02333	-	prox	active	k4me2_hi	prom	3.05	3	0.146	0.335	0.686	0.525	0.779	0.792	0.647	0.361
chr19	41170158	41170249	atac_L15738	-	prox	active	k4me2_hi	prom	2.64	3	0.254	1.39	1.33	1.04	-0.774	1.93	1.22	1.51
chr3	26122416	26122494	atac_L27155	+	prox	active	k4me2_hi	prom	3.17	2.99	0.272	1.58	0.893	0.994	-0.656	1.14	0.675	0.552
chr16	25407874	25407986	atac_L10523	-	prox	active	k4me2_hi	prom	3.99	2.99	-0.41	1.41	1.06	0.129	-1.26	1.42	0.0439	-0.0772
chr8	38476677	38476934	atac_L38393	+	prox	active	k4me2_hi	prom	3.96	2.99	0.0387	1.51	0.874	0.797	-1.31	1.93	0.4	0.741
chr18	45677374	45677724	atac_P02764	+	prox	active	k4me2_hi	prom	2.81	2.98	0.164	1.91	1.18	0.921	1.53	2.04	-0.169	0.0258
chr4	331409	331528	atac_L28351	+	prox	active	k4me2_hi	prom	3.49	2.98	-0.0963	1.13	0.841	0.937	1.35	1.42	0.844	-0.665
chr10	12006270	12006368	atac_L01857	-	prox	active	k4me2_hi	enh	3.27	2.98	0	0.581	0.784	0.495	0	0.525	0	0
chr8	2602890	2602964	atac_L37205	-	prox	active	k4me2_hi	prom	0.415	2.97	0.0398	1.23	0.632	0.306	-1.37	0.962	-0.0383	0.683
chr25	10547257	10547375	atac_L25363	+	prox	active	k4me2_hi	prom	3.86	2.96	-0.0445	1.92	1.58	1.46	-0.637	2.09	1.79	1.46
chr13	4847678	4847771	atac_L05570	-	prox	active	k4me2_hi	prom	3	2.96	-0.62	1	0.949	0.862	-0.995	1.93	1.36	0.846
chr22	566199	566273	atac_L21275	+	prox	active	k4me2_hi	prom	2.4	2.96	-0.0281	1.17	0.679	1.37	-0.9	0.986	0.814	-0.563
chr6	43295044	43295256	atac_P06003	-	prox	active	k4me2_hi	prom	3.33	2.95	-0.0382	1.4	1.07	0.193	1.08	1.57	-0.0311	-0.148
chr10	6340806	6340889	atac_L01702	-	prox	active	k4me2_hi	prom	1.93	2.95	-0.301	1.09	0.693	0.411	-1.28	0.305	0.424	-0.251
chr4	1599926	1600012	atac_L28428	-	prox	active	k4me2_hi	prom	3.4	2.95	-0.247	2.02	1.15	0.961	1.72	2.77	-0.19	1.63
chr2	56130556	56130639	atac_L17734	-	prox	active	k4me2_hi	prom	3.2	2.95	0.0859	0.109	0.621	0.4	-0.894	1.87	0.969	0.464
chr6	36942873	36942959	atac_L33734	+	prox	active	k4me2_hi	prom	3.85	2.95	-0.435	-0.0168	0.676	0.0181	-0.893	0.0246	-0.893	0.136
chr15	32418524	32418661	atac_L09254	+	prox	active	k4me2_hi	prom	2.08	2.95	-0.188	0.992	0.664	0.626	-0.628	0.803	-0.628	0.688
chrUn_KN149755v1	2578	2738	atac_L40426	+	prox	active	k4me2_hi	prom	2.41	2.94	0.0805	0.552	0.747	0.064	-1.05	0.247	-1.05	-0.477
chr22	5663596	5663682	atac_L21482	-	prox	active	k4me2_hi	prom	2.47	2.94	0.0366	2.06	1.35	0.79	0.979	2.27	-0.383	0.00943
chr4	5341157	5341277	atac_L28611	+	prox	active	k4me2_hi	prom	2.95	2.94	-0.193	1.34	0.912	0.494	-1.25	1.6	0.0437	0.0756
chr21	44555745	44555869	atac_L21113	+	prox	active	k4me2_hi	prom	1.84	2.93	0.199	0.715	0.894	0.837	0.882	1.94	0.418	0.339
chr22	105860	105979	atac_L21229	-	prox	active	k4me2_hi	enh	2.57	2.91	0.307	0.0522	1.02	0.282	-0.353	1.3	-0.353	-0.353
chr25	30441950	30442087	atac_L25788	+	prox	active	k4me2_hi	prom	2.74	2.91	0.165	1.42	0.639	0.903	-1.16	1.18	-0.375	0.423
chr7	25048887	25048997	atac_L35613	+	prox	active	k4me2_hi	prom	3.77	2.91	-0.291	1.77	1.11	1.2	-1.08	1.65	0.755	0.743
chr12	13548749	13548835	atac_L04481	+	prox	active	k4me2_hi	enh	3.39	2.91	-0.194	1.29	2.09	0.866	-0.652	1.31	1.81	1.2
chr15	35033195	35033277	atac_L09315	-	prox	active	k4me2_hi	enh	4.05	2.91	0.0844	1.55	1.37	1.06	2	2.49	0.704	0.497
chr20	36671682	36671799	atac_L18995	-	prox	active	k4me2_hi	prom	3.33	2.91	-0.0661	1.44	0.904	0.817	-1.08	1.45	0.753	0.634
chr3	29910558	29910721	atac_L27278	-	prox	active	k4me2_hi	prom	3.63	2.9	0.278	1.04	1.15	0.301	-0.485	1.55	0.552	0.494
chr2	24069342	24069422	atac_L16674	-	prox	active	k4me2_hi	prom	3.38	2.9	-0.248	1.35	0.94	1.05	0.893	1.57	0.724	0.344
chr1	46924095	46924185	atac_L01090	+	prox	active	k4me2_hi	enh	4.02	2.9	0.0841	0.665	0.795	0.198	-0.997	1.25	0.0895	1.21
chr2	27575709	27575795	atac_L16777	+	prox	active	k4me2_hi	prom	2.89	2.9	-0.00565	1.39	0.772	0.961	-1.28	1.38	0.246	1.09
chr13	24680127	24680354	atac_P01256	-	prox	active	k4me2_hi	prom	3.66	2.9	-0.296	0.343	0.678	0.208	-0.119	0.889	0.114	0.0369
chr21	45840738	45840836	atac_L21198	-	prox	active	k4me2_hi	prom	2.69	2.9	0.152	0.848	1.02	0.697	-0.646	-0.121	0.156	0.7
chr12	19153280	19153379	atac_L04629	-	prox	active	k4me2_hi	prom	3.53	2.9	0.181	1.32	0.816	1.43	-0.991	1.89	0.7	0.945
chr22	16035750	16035859	atac_L21740	+	prox	active	k4me2_hi	prom	3.23	2.89	0.0322	1.32	1.12	0.837	1.16	0.868	1.45	0.734
chr7	67325981	67326238	atac_P06521	-	prox	active	k4me2_hi	enh	3.26	2.89	0.245	0.604	1.08	0.317	-0.99	1.34	-0.00918	0.895
chr13	11436325	11436402	atac_L05706	+	prox	active	k4me2_hi	enh	3.91	2.89	-0.0571	0.49	0.974	0.513	1.66	0.405	0.296	0.985
chr1	8508814	8508896	atac_L00274	+	prox	active	k4me2_hi	prom	3.2	2.89	0.191	0.225	0.65	0.489	2.11	0.0246	0.969	0.604
chr3	10584330	10584414	atac_L26480	+	prox	active	k4me2_hi	enh	3.15	2.88	0.14	0.332	0.73	0.4	1.28	1.61	0.432	0.136
chr5	21287833	21287927	atac_L31240	+	prox	active	k4me2_hi	prom	3.94	2.88	-0.516	0.783	0.705	0.402	-1.43	2.18	0.561	0.601
chr3	26223985	26224151	atac_L27167	-	prox	active	k4me2_hi	enh	2.99	2.88	0.0803	1.9	0.745	0.951	0.35	1.8	1.01	0.623
chr9	55594774	55594855	atac_L40294	+	prox	active	k4me2_hi	prom	2.32	2.87	0.13	0.905	0.832	-0.313	-1.1	1.22	-0.291	0.258
chr6	27063028	27063111	atac_L33491	-	prox	active	k4me2_hi	prom	3.5	2.87	-0.424	1.13	1.17	0.766	1.07	1.46	-0.291	0.85
chr4	14727636	14727807	atac_L29013	-	prox	active	k4me2_hi	prom	3.21	2.87	-0.0701	1.85	1.19	0.42	1.46	1.52	-0.185	0.424
chr22	834369	834444	atac_L21313	-	prox	active	k4me2_hi	prom	2.1	2.86	-0.197	1.06	0.621	0.377	1.29	1.59	0.288	0.328
chr18	23189917	23190114	atac_L13815	+	prox	active	k4me2_hi	prom	3.32	2.86	-0.223	1.32	0.842	0.402	-1.03	0.747	0.581	-0.468
chr7	24210436	24210677	atac_P06230	-	prox	active	k4me2_hi	prom	3.47	2.86	-0.102	1.56	1.06	0.925	-1.09	1.31	1.12	0.721
chr12	26608926	26609001	atac_L04765	+	prox	active	k4me2_hi	prom	3.17	2.86	-0.098	1.31	1.2	0.742	-1.29	1.48	-0.473	0.217
chr18	5471648	5471781	atac_L13396	+	prox	active	k4me2_hi	prom	2.89	2.85	-0.0862	1.5	1.36	0.975	2.37	1.34	1.34	1.22
chr25	13658905	13659028	atac_L25422	+	prox	active	k4me2_hi	prom	3.16	2.85	0.227	1.71	1.12	0.413	1.91	1.13	-0.544	0.258
chr15	32385527	32385610	atac_L09252	+	prox	active	k4me2_hi	prom	4.15	2.85	0.314	1.3	1.5	0.509	-0.363	1.33	0.447	1.26
chr17	24937541	24937682	atac_L12465	-	prox	active	k4me2_hi	enh	2.49	2.85	0.0836	0.756	0.662	0.781	-0.86	1.4	0.192	1.04
chr8	24706173	24706257	atac_L37959	+	prox	active	k4me2_hi	enh	0.616	2.85	0.172	-0.363	0.725	0.288	-0.363	-0.363	0.447	0.242
chr14	45306430	45306546	atac_L08175	-	prox	active	k4me2_hi	prom	3.2	2.85	-0.174	-0.0962	0.619	0.673	1.06	2.25	-0.629	0.518
chr2	38272872	38273135	atac_L17103	-	prox	active	k4me2_hi	enh	4.07	2.85	0.198	1.48	0.976	0.247	1.37	1.04	1.02	1.07
chr5	26076420	26076573	atac_L31443	-	prox	active	k4me2_hi	enh	3.93	2.84	0.135	1.08	0.992	0.53	-0.853	1.12	0.419	0.826
chr4	1683452	1683746	atac_P05146	-	prox	active	k4me2_hi	prom	3.63	2.84	-0.147	2.02	1.11	1.21	2.62	2.68	0.626	0.512
chr13	40824718	40824795	atac_L06489	-	prox	active	k4me2_hi	enh	2.96	2.83	0.0901	0.575	0.715	0.0911	-0.656	1.23	0.675	-0.048
chr13	50481883	50481963	atac_L06819	+	prox	active	k4me2_hi	prom	3.52	2.83	0.153	1.35	1.03	1.09	-0.655	2.56	-0.655	0.974
chr17	134803	134974	atac_L11622	+	prox	active	k4me2_hi	prom	2.87	2.83	0.0289	1.39	1.18	0.817	-0.843	0.77	-0.843	0.131
chr25	14671307	14671434	atac_L25446	-	prox	active	k4me2_hi	enh	3.86	2.83	0	0.403	1.1	0.137	0	0.514	0.786	0.586
chr5	21288257	21288362	atac_L31241	-	prox	active	k4me2_hi	prom	3.88	2.83	-0.513	0.88	0.791	0.316	-1.42	2.12	0.418	0.687
chr7	69529104	69529210	atac_L36881	+	prox	active	k4me2_hi	prom	2.64	2.83	0.151	0.88	0.684	0.225	-1.42	0.999	-0.626	0.599
chr7	73770603	73770686	atac_L37015	+	prox	active	k4me2_hi	prom	3.59	2.83	0.213	0.673	0.918	0.48	1.52	1.46	-0.653	0.377
chr6	13780529	13780730	atac_L33236	+	prox	active	k4me2_hi	prom	3.38	2.83	-0.103	0.782	0.868	0.41	-1.11	0.818	-1.11	1.34
chr4	6678788	6678881	atac_L28686	-	prox	active	k4me2_hi	prom	2.76	2.83	0.168	0.924	1.23	0.564	2.33	0.494	0.333	1.02
chr19	34169253	34169393	atac_L15550	+	prox	active	k4me2_hi	prom	3.46	2.83	0.307	1.58	1.33	0.0126	-1.24	2.32	0.416	0.921
chr11	8567330	8567439	atac_L03132	-	prox	active	k4me2_hi	prom	4.13	2.82	0.175	1.5	1.18	0.714	0.583	1.98	0.544	0.779
chr17	52659135	52659234	atac_L13144	-	prox	active	k4me2_hi	prom	2.88	2.82	0.269	1.71	1.07	0.407	1.51	2.1	0.156	0.839
chr7	73859332	73859777	atac_P06577	+	prox	active	k4me2_hi	prom	2	2.82	0.127	2.1	1.25	0.839	2.13	1.9	0.131	1.05
chr19	18854912	18855001	atac_L15129	+	prox	active	k4me2_hi	prom	2.97	2.81	0.191	1.11	1.34	1.07	-0.891	1.29	0.632	0.602
chr18	34156385	34156469	atac_L14050	+	prox	active	k4me2_hi	prom	2.94	2.81	-0.43	0.762	0.838	0.877	0.657	0.27	0.189	1.18
chr23	44655454	44655552	atac_L23673	+	prox	active	k4me2_hi	enh	2.15	2.81	0.0299	0.522	0.803	0.203	-0.885	-0.36	0.195	-0.287
chr10	34001755	34001856	atac_L02407	+	prox	active	k4me2_hi	prom	3.51	2.81	0.0852	-0.153	0.672	0.132	-0.883	0.0244	0.805	0.842
chr17	8727145	8727365	atac_L11948	+	prox	active	k4me2_hi	prom	3.23	2.8	0.317	1.74	1.56	0.985	1.22	2.06	1.41	1.19
chr22	38390438	38390544	atac_L22292	+	prox	active	k4me2_hi	enh	1.87	2.8	0.0298	0.767	0.698	0.456	0.563	1.48	0.804	1.14
chr19	25425946	25426257	atac_P02922	-	prox	active	k4me2_hi	prom	3.5	2.8	-0.00523	0.985	0.948	0.269	0.838	1.54	-0.175	1.22
chr4	6808923	6809090	atac_L28688	+	prox	active	k4me2_hi	prom	1.73	2.8	-0.248	0.719	0.797	1.01	1.61	1.94	0.977	0.825
chr10	59752	59849	atac_L01526	-	prox	active	k4me2_hi	prom	2.72	2.79	-0.473	0.779	0.605	0.52	0.888	-0.0573	-1.27	0.566
chr9	1702857	1703097	atac_L38881	+	prox	active	k4me2_hi	enh	3.33	2.79	0.225	-0.0156	0.637	0.564	-0.807	1.01	0.596	1.26
chr21	26491404	26491517	atac_L20673	-	prox	active	k4me2_hi	prom	2.84	2.79	0.173	1.4	0.667	0.335	2.41	1.08	0.222	-0.0697
chr12	13080945	13081047	atac_L04471	-	prox	active	k4me2_hi	prom	3.1	2.79	0.238	1.52	1.03	0.755	0.887	1.99	0.967	1.15
chr1	22593671	22593761	atac_L00545	+	prox	active	k4me2_hi	enh	4.3	2.79	0.289	1.29	1.57	0.682	1.65	1.87	-0.513	1.78
chr2	21606882	21606967	atac_L16595	+	prox	active	k4me2_hi	prom	3.1	2.79	0.0432	2.04	1.15	0.734	2.48	1.65	0.118	0.364
chr6	34220090	34220347	atac_L33670	+	prox	active	k4me2_hi	prom	3.6	2.78	0.0277	0.989	0.709	0.855	0.53	1.23	0.761	0.564
chr19	14454173	14454260	atac_L14995	-	prox	active	k4me2_hi	prom	2.82	2.78	0.306	1.45	0.818	1.42	0.683	1.34	0.546	0.718
chr15	34558091	34558340	atac_P01865	+	prox	active	k4me2_hi	prom	3.23	2.78	0.0777	1.07	0.682	0.581	1.83	1.92	0.859	-0.0658
chr18	34666523	34666626	atac_L14064	+	prox	active	k4me2_hi	enh	4.02	2.78	-0.715	0.531	0.614	-0.0152	-1.57	1.17	0.416	1.1
chr10	20356473	20356631	atac_L02031	+	prox	active	k4me2_hi	prom	4.16	2.78	-0.113	1.37	1.38	0.865	0.783	1.1	-0.619	0.363
chr3	36363929	36364024	atac_L27551	-	prox	active	k4me2_hi	prom	2.93	2.78	-0.0436	1.73	1.1	0.323	1.89	1.86	0.0244	0.377
chr4	28707151	28707289	atac_L29400	+	prox	active	k4me2_hi	enh	4.22	2.77	-0.672	2.15	1.72	0.73	3.69	2.3	0.531	1.1
chr12	18544214	18544289	atac_L04605	-	prox	active	k4me2_hi	prom	1.01	2.77	-0.171	0.226	0.701	-0.16	-1.66	0.465	0.209	-0.452
chr3	16551217	16551328	atac_L26726	-	prox	active	k4me2_hi	prom	4.54	2.77	0.303	1.63	1.41	0.857	-0.764	1.4	-0.764	0.837
chr20	33463040	33463124	atac_L18880	-	prox	active	k4me2_hi	prom	3.12	2.77	-0.43	0.948	0.687	0.41	2.39	1.42	0.0117	-0.158
chr8	26329805	26329933	atac_L38017	+	prox	active	k4me2_hi	prom	4.32	2.76	0.3	0.715	0.907	0.506	1.37	1.24	0.0308	0.831
chr21	21279425	21279729	atac_L20541	-	prox	active	k4me2_hi	prom	3.17	2.75	0.201	0.955	1.44	0.674	1.01	1.86	1.08	1.39
chr7	31759645	31759773	atac_L35880	-	prox	active	k4me2_hi	prom	4.04	2.75	0.206	0.221	0.887	0.723	1.79	0.911	0.8	0.299
chr21	18013055	18013133	atac_L20461	+	prox	active	k4me2_hi	prom	3.86	2.75	0.175	0.126	0.789	0.521	-1.1	1.02	1.55	0.103
chr2	44397701	44397851	atac_L17290	+	prox	active	k4me2_hi	prom	2.72	2.74	0.0263	0.789	0.875	0.167	-0.743	0.982	0.729	0.939
chr19	2546399	2546736	atac_L14643	+	prox	active	k4me2_hi	prom	2.72	2.74	-0.102	1.29	1.52	1.06	-0.55	1.91	1.36	1.51
chr20	42240976	42241070	atac_L19141	+	prox	active	k4me2_hi	prom	1.18	2.74	-0.0651	1.45	0.667	0.378	-1.58	1.35	0.118	-0.382
chr18	48184769	48184866	atac_L14333	-	prox	active	k4me2_hi	prom	2.53	2.74	0.201	1.56	0.75	-0.0492	1.72	1.33	0.245	0.342
chr3	39429279	39429505	atac_P04990	-	prox	active	k4me2_hi	prom	2.96	2.73	0.315	1.29	0.711	0.556	-1.47	1.32	0.403	1.18
chr12	33920889	33921116	atac_P01023	-	prox	active	k4me2_hi	enh	3.59	2.73	0.252	0.957	0.811	0.277	1.91	0.397	1.14	0.351
chr25	14568832	14568954	atac_L25443	-	prox	active	k4me2_hi	prom	2.54	2.72	0.216	1.59	1.02	0.928	1.06	1	0.222	0.391
chr8	7637025	7637099	atac_L37406	-	prox	active	k4me2_hi	prom	3.38	2.72	-0.134	1.06	0.992	0.898	1.29	1.09	0.5	0.379
chr18	34664451	34664644	atac_L14063	+	prox	active	k4me2_hi	prom	3.95	2.72	-0.104	1	1.3	0.836	0.258	1.53	1.13	0.157
chr18	3140871	3141061	atac_L13339	-	prox	active	k4me2_hi	enh	0.283	2.72	-0.373	0.847	0.768	0.251	-0.935	1.4	0.311	0.6
chr18	41543119	41543199	atac_L14198	-	prox	active	k4me2_hi	enh	3.83	2.71	0.21	1.65	1.34	1.11	0.98	1.98	0.941	0.758
chr11	19576911	19577137	atac_L03385	-	prox	active	k4me2_hi	prom	2.58	2.71	0.254	1.15	0.737	0.314	-1.26	0.987	0.856	-0.959
chrUn_KN150199v1	10661	10803	atac_L40848	+	prox	active	k4me2_hi	prom	3.35	2.7	0.148	0.453	0.895	0.624	1.49	1.64	-0.626	0.686
chr24	36115429	36115515	atac_L24703	-	prox	active	k4me2_hi	enh	3.13	2.7	-0.243	0.727	0.586	0.766	-0.777	1.48	-0.317	1.17
chr19	32267458	32267593	atac_L15501	+	prox	active	k4me2_hi	prom	3.33	2.69	-0.324	-0.61	0.912	0.474	-1.32	0.588	0.161	0.758
chr25	34670172	34670377	atac_P04773	+	prox	active	k4me2_hi	prom	3.17	2.69	-0.548	1.19	0.931	0.792	1.52	1.62	-0.601	0.176
chr24	42091030	42091199	atac_L24958	-	prox	active	k4me2_hi	prom	0.619	2.69	0.0856	1.05	1.06	0.703	-0.614	1.1	0.15	1.52
chr14	51038671	51038757	atac_L08337	+	prox	active	k4me2_hi	prom	2.25	2.68	0.0347	0.962	1.15	0.765	1.07	1.71	0.225	-0.0705
chr22	11661080	11661160	atac_L21630	+	prox	active	k4me2_hi	prom	2.98	2.68	0.231	1.52	0.935	0.824	1.87	0.794	0.6	0.788
chr24	20320693	20320858	atac_L24335	-	prox	active	k4me2_hi	prom	2.94	2.67	0.281	1.11	1.24	0.635	0.956	1.04	-0.37	0.639
chr10	22936387	22936592	atac_L02114	+	prox	active	k4me2_hi	prom	3.35	2.67	0.275	1.96	1.51	1.14	2.05	2.06	1.07	0.575
chr17	23254569	23254837	atac_L12380	-	prox	active	k4me2_hi	prom	4.1	2.67	0.184	0.412	0.836	0.712	1.31	1.74	0.0287	1
chr5	31928481	31928589	atac_L31643	-	prox	active	k4me2_hi	prom	3.6	2.67	-0.419	1.7	0.668	0.335	1.89	0.584	0.599	1.26
chr13	48482884	48482994	atac_L06727	-	prox	active	k4me2_hi	prom	3.02	2.66	0.259	1.12	0.781	0.441	-1.08	1.21	0.599	-0.489
chr18	48184038	48184194	atac_L14332	+	prox	active	k4me2_hi	enh	2.85	2.66	-0.449	1.45	0.798	-0.00255	1.54	1.25	-0.613	0.981
chr8	20488040	20488138	atac_L37846	+	prox	active	k4me2_hi	enh	2.7	2.66	0.288	0.108	1.01	1.18	-0.885	1.42	0.195	1.47
chr18	20559681	20559784	atac_L13753	-	prox	active	k4me2_hi	prom	2.06	2.66	0.0298	1.56	1.07	0.541	2.38	1.48	-0.0832	0.135
chr19	616996	617085	atac_L14517	+	prox	active	k4me2_hi	prom	2.39	2.65	0.152	-0.0656	0.679	0.336	1.99	1.53	-0.65	0.376
chr23	14072552	14072664	atac_L22747	+	prox	active	k4me2_hi	prom	4.76	2.65	0.0847	0.687	1.46	0.766	-0.877	2.3	1.74	0.458
chr18	15467324	15467405	atac_L13639	+	prox	active	k4me2_hi	prom	2.63	2.65	-0.66	1.13	0.781	0.189	-1.2	1.52	0.132	-0.164
chr24	2274468	2274560	atac_L23887	-	prox	active	k4me2_hi	enh	4.03	2.65	0.27	1.08	1.14	0.639	1.52	2.06	1.05	0.969
chr7	73853766	73854011	atac_P06576	-	prox	active	k4me2_hi	prom	2.16	2.64	-0.00952	2.04	1.06	0.0945	2.46	1.98	0.484	0.408
chr24	9304438	9304512	atac_L24076	-	prox	active	k4me2_hi	prom	3.83	2.63	0.202	0.784	0.851	0.48	0.894	1.82	0.247	0.462
chr11	27738282	27738406	atac_L03576	-	prox	active	k4me2_hi	prom	3.67	2.63	-0.115	0.457	1.34	0.568	-0.634	1.88	1.03	0.83
chr20	2127528	2127685	atac_L18016	-	prox	active	k4me2_hi	prom	3.23	2.63	0.233	1.25	0.736	0.582	-0.851	1.52	0.789	0.45
chr22	29644352	29644466	atac_L22108	-	prox	active	k4me2_hi	prom	3.46	2.63	-0.121	1.02	0.807	0.795	0.725	1.21	-0.115	0.598
chr15	43333288	43333416	atac_L09544	-	prox	active	k4me2_hi	enh	3.23	2.62	-0.0442	0.751	1.08	0.535	-0.632	2.62	0.659	1.28
chr18	44129264	44129423	atac_L14237	-	prox	active	k4me2_hi	prom	3.06	2.62	0.029	1.66	1.52	0.388	2.07	1.68	-0.0809	1.58
chr15	35211572	35211685	atac_L09323	+	prox	active	k4me2_hi	enh	4.01	2.62	0.271	1.73	1.64	1.39	-0.982	1.55	0.521	1.28
chr14	31565927	31566084	atac_L07740	-	prox	active	k4me2_hi	prom	4.03	2.62	-0.139	1.21	0.69	0.532	-0.121	1.73	0.271	-0.0868
chr5	657758	657841	atac_L30482	-	prox	active	k4me2_hi	prom	2.19	2.62	0.0272	0.728	0.996	0.546	-0.779	1.34	-0.317	1.27
chr12	22038699	22038846	atac_L04675	+	prox	active	k4me2_hi	enh	4.39	2.61	0.317	1.38	1.83	0.623	-0.624	2.44	0.152	1.06
chr11	26665903	26666002	atac_L03549	+	prox	active	k4me2_hi	prom	4.48	2.6	-0.0152	1.52	0.694	0.391	-1.09	0.856	-0.288	0.395
chr25	19871669	19871872	atac_L25558	-	prox	active	k4me2_hi	enh	4.05	2.6	0.229	1.07	0.796	0.493	0.541	1.38	-0.405	1.27
chr9	10699490	10699647	atac_L39130	-	prox	active	k4me2_hi	prom	2.96	2.6	0.234	1.29	1.32	0.588	1.15	1.72	-0.501	1.24
chr24	9295157	9295452	atac_P04473	-	prox	active	k4me2_hi	prom	3.16	2.59	0.075	1.36	1.31	0.748	-1.14	2.53	0.545	1.4
chr4	9637990	9638073	atac_L28830	+	prox	active	k4me2_hi	prom	3.97	2.59	0.0301	1.23	1.38	0.4	-0.894	0.982	0.634	1.55
chr10	16592928	16593229	atac_L01957	-	prox	active	k4me2_hi	prom	3.16	2.59	0.139	0.517	0.701	0.208	-1.35	0.885	0.585	0.102
chr7	11388283	11388551	atac_L35000	-	prox	active	k4me2_hi	prom	3.4	2.59	-0.163	1.3	1.22	1.08	1.02	1.54	-0.267	1.68
chr20	40720856	40720945	atac_L19110	-	prox	active	k4me2_hi	prom	3.23	2.59	0.0856	1.11	0.648	0.429	-0.891	2.04	-0.0838	0.846
chr13	33677569	33677983	atac_P01316	-	prox	active	k4me2_hi	prom	3.94	2.58	0.173	1.04	1.21	-0.0296	-0.631	-0.207	0.269	0.0466
chr23	14591748	14591888	atac_L22761	-	prox	active	k4me2_hi	prom	3.23	2.58	0.142	0.436	0.975	0.41	-0.748	1.24	1.06	0.827
chr3	57039219	57039414	atac_L28099	+	prox	active	k4me2_hi	prom	3.09	2.58	0.156	1.85	1.26	0.483	2.4	2.56	0.7	1.38
chr4	9638542	9638650	atac_L28831	-	prox	active	k4me2_hi	enh	3.83	2.57	-0.0276	1.27	1.4	0.512	0.562	0.884	0.627	1.39
chr18	26087275	26087617	atac_P02679	-	prox	active	k4me2_hi	prom	2.89	2.57	0.238	0.686	0.924	0.362	0.725	1.59	0.137	1.18
chr14	16422903	16423075	atac_L07405	+	prox	active	k4me2_hi	prom	3.56	2.56	0.169	1.98	0.849	0.703	2.76	1.92	0.217	1.16
chr24	3533206	3533285	atac_L23938	-	prox	active	k4me2_hi	prom	3.79	2.56	-0.135	1.01	0.598	0.803	-1	0.962	0.705	0.742
chr7	18547864	18547945	atac_L35290	-	prox	active	k4me2_hi	prom	2.66	2.56	0.319	1	0.774	0.714	-1	1.19	0.325	0.202
chr13	27216814	27216901	atac_L06096	-	prox	active	k4me2_hi	prom	3.16	2.56	0.0896	1.57	0.917	1.01	2.35	2.2	-0.651	0.55
chr11	31039268	31039371	atac_L03672	-	prox	active	k4me2_hi	prom	2.48	2.56	0.307	1.33	1.07	0.485	0.654	1.69	-1.5	0.526
chr6	33536808	33537007	atac_L33655	+	prox	active	k4me2_hi	prom	2.97	2.56	-0.0273	0.284	0.715	0.102	-1.49	0.653	0.115	0.15
chr16	54799768	54799953	atac_L11580	-	prox	active	k4me2_hi	prom	2.51	2.56	0.138	1.59	1.11	1.01	-0.726	1.5	0.719	0.555
chr19	32493583	32493678	atac_L15504	-	prox	active	k4me2_hi	prom	3.24	2.56	0.0839	1.77	1.13	1.07	1.17	2.09	-0.536	1.13
chr13	8605311	8605527	atac_P01170	+	prox	active	k4me2_hi	prom	2.19	2.55	0.0764	1.07	0.877	0.422	-1.26	0.989	0.479	0.565
chr11	39104914	39104998	atac_L03881	+	prox	active	k4me2_hi	enh	2.5	2.54	-0.493	0.641	0.81	0.47	1.07	1.4	-0.291	1.41
chr8	38022861	38023068	atac_L38380	-	prox	active	k4me2_hi	prom	3.32	2.53	-0.0764	0.544	0.853	0.468	-1.35	1.03	-0.925	0.0534
chr18	35408408	35408503	atac_L14082	-	prox	active	k4me2_hi	enh	2.56	2.53	-0.0152	0.486	1.08	0.565	1.9	1.22	0.901	0.747
chr6	27894576	27894661	atac_L33508	+	prox	active	k4me2_hi	enh	2.5	2.53	-0.171	1.1	1.26	0.515	-0.778	1.98	1.87	1.44
chr7	73853111	73853320	atac_P06575	+	prox	active	k4me2_hi	prom	1.89	2.53	0.0349	2.01	1.06	0.0363	2.81	1.7	-0.0979	0.631
chr15	23206965	23207234	atac_L08994	-	prox	active	k4me2_hi	prom	2.56	2.53	-0.357	1.42	0.881	0.759	0.0924	0.852	-0.0358	0.246
chr8	14451300	14451374	atac_L37633	+	prox	active	k4me2_hi	enh	4.25	2.53	0.316	0.0539	1.46	0.996	-0.366	2.5	0.968	1.59
chr17	18238022	18238114	atac_L12241	-	prox	active	k4me2_hi	enh	4.38	2.52	-0.0357	0.96	1.37	0.978	2.22	1.88	-0.774	1.07
chr15	28370046	28370199	atac_L09142	-	prox	active	k4me2_hi	prom	3.82	2.52	-0.189	2.14	1.26	1.09	1.15	2.2	0.841	0.723
chr21	31150610	31150724	atac_L20779	+	prox	active	k4me2_hi	enh	3.16	2.52	-0.231	-0.0963	0.736	0.44	1.06	1.55	-0.629	0.635
chr10	22937172	22937471	atac_P00465	-	prox	active	k4me2_hi	prom	3.31	2.52	-0.249	1.7	0.929	0.497	1.36	1.86	0.633	0.0362
chr8	6397670	6397797	atac_L37371	+	prox	active	k4me2_hi	prom	2.81	2.52	0.179	1.28	1.05	0.7	2.41	2.57	0.6	0.4
chr2	52549458	52549606	atac_L17592	-	prox	active	k4me2_hi	prom	3.78	2.52	0.0866	0.744	1.18	0.893	1.49	2.4	0.152	0.365
chr24	9295859	9295970	atac_L24073	-	prox	active	k4me2_hi	enh	3.97	2.51	0.0268	1.91	1.48	0.597	-0.764	2.45	0.541	0.837
chr4	13994639	13994892	atac_P05204	-	prox	active	k4me2_hi	prom	3.07	2.51	-0.0546	0.882	0.91	0.449	0.933	1.6	0.895	1.05
chr17	23254098	23254340	atac_L12379	+	prox	active	k4me2_hi	prom	4.01	2.5	0.0279	0.31	0.785	0.661	1.22	1.69	-0.397	1
chr20	29683382	29683464	atac_L18731	+	prox	active	k4me2_hi	prom	1.14	2.5	0.277	1.09	0.586	0.387	1.72	1.53	0.853	0.0766
chr9	20526204	20526305	atac_L39349	+	prox	active	k4me2_hi	prom	3.84	2.49	0.239	1.38	0.875	0.367	-0.883	1.54	0.428	0.599
chr6	52303814	52304028	atac_L34161	-	prox	active	k4me2_hi	prom	3.83	2.49	0.302	1.82	1.8	1.3	-0.921	2.14	0.962	1.09
chr6	49322814	49322918	atac_L34046	+	prox	active	k4me2_hi	prom	2.67	2.49	0.038	1.59	1.52	0.621	-1.27	1.77	1.18	0.458
chr11	12800782	12800891	atac_L03226	+	prox	active	k4me2_hi	enh	3.42	2.49	0.0379	2.24	1.3	1.27	0.885	1.81	1.07	0.214
chr20	3237636	3237721	atac_L18047	+	prox	active	k4me2_hi	prom	3.49	2.48	0.161	1.6	1.31	0.896	-0.515	1.93	0.295	-0.515
chr7	74134832	74134956	atac_L37064	-	prox	active	k4me2_hi	enh	2.37	2.48	0.0142	0.943	1.1	0.134	1.78	0.7	-0.351	2.3
chr4	7827393	7827514	atac_L28726	+	prox	active	k4me2_hi	prom	2.75	2.48	-0.0962	1.37	0.858	0.888	1.71	2.07	0.574	1
chr7	1534384	1534588	atac_P06113	-	prox	active	k4me2_hi	prom	2.75	2.48	0.143	0.211	0.613	0.897	-0.599	1.17	0.147	0.668
chr3	36420915	36421006	atac_L27555	+	prox	active	k4me2_hi	prom	2.42	2.48	-0.392	0.00203	0.907	0.381	-0.996	0.584	0.324	1.04
chr4	23125984	23126078	atac_L29246	-	prox	active	k4me2_hi	prom	2.27	2.48	-0.0394	1.2	0.718	0.379	2.01	1.81	0.239	0.238
chr3	23721838	23722200	atac_P04896	-	prox	active	k4me2_hi	enh	3.93	2.47	0.285	0.306	0.917	1.22	-0.541	1.33	0.595	1.7
chr2	14756418	14756553	atac_L16463	+	prox	active	k4me2_hi	enh	-0.348	2.47	0.166	0.622	0.778	0.965	-0.348	1.64	-0.348	0.817
chr15	44123570	44123683	atac_L09578	-	prox	active	k4me2_hi	enh	3.11	2.47	-0.132	2.07	1.24	0.671	0.803	2.3	-1.34	1.68
chr5	5678295	5678444	atac_L30721	+	prox	active	k4me2_hi	enh	3.07	2.47	-0.346	0.42	0.633	0.198	-0.856	1.79	0.42	0.3
chr16	6750987	6751085	atac_L10069	-	prox	active	k4me2_hi	prom	2.32	2.46	0.221	1.56	1.06	0.948	2.08	2.21	1.58	0.406
chr21	13751142	13751238	atac_L20351	+	prox	active	k4me2_hi	prom	2.66	2.46	0.174	0.564	0.647	0.589	1.9	0.937	0.601	1.11
chr20	25631531	25631628	atac_L18556	-	prox	active	k4me2_hi	enh	4.4	2.46	0.129	2.24	1.83	0.989	2.42	2.13	0.224	1.75
chr10	9093199	9093297	atac_L01773	-	prox	active	k4me2_hi	prom	3.76	2.45	0.0825	0.839	0.848	0.309	-1.09	1.08	-1.09	-0.76
chrUn_KN149926v1	2671	2763	atac_L40575	-	prox	active	k4me2_hi	enh	2.89	2.45	0.0237	1.22	0.887	0.811	-0.649	0.82	0.67	0.179
chr4	12101842	12101983	atac_L28920	-	prox	active	k4me2_hi	prom	4.01	2.45	0.131	0.861	0.913	0.908	-0.964	0.217	0.845	0.486
chr19	1913175	1913258	atac_L14608	-	prox	active	k4me2_hi	enh	2.43	2.45	0	0.878	0.696	0.447	0	1.59	1.09	0
chr13	24378709	24378856	atac_L06023	+	prox	active	k4me2_hi	prom	3.62	2.45	0.223	0.859	1.09	0.225	1.15	1.3	0.316	0.0282
chr6	4371223	4371364	atac_L32987	+	prox	active	k4me2_hi	prom	1.55	2.45	0.275	1.84	0.628	1.09	2	1.99	-0.0127	0.13
chr4	76488301	76488414	atac_L30369	+	prox	active	k4me2_hi	prom	2.49	2.45	0.216	0.771	1.13	0.0978	-1.08	0.583	-1.08	-0.0697
chr11	18702928	18703042	atac_L03350	-	prox	active	k4me2_hi	enh	3.27	2.45	-0.418	1.8	1.73	0.818	3.23	2.43	-0.286	1.18
chr7	26497540	26497686	atac_L35670	+	prox	active	k4me2_hi	prom	3.42	2.44	0.315	0.963	0.695	0.417	2.06	1.35	0.258	0.401
chr15	18044754	18044979	atac_P01786	+	prox	active	k4me2_hi	prom	2.67	2.44	-0.0672	1.2	0.726	0.565	1.08	1.51	0.232	-0.147
chr3	19996355	19996531	atac_L26863	+	prox	active	k4me2_hi	prom	3.71	2.43	-0.0737	1.84	1.61	0.691	1.14	2.19	0.313	0.823
chr23	38244914	38245116	atac_L23437	-	prox	active	k4me2_hi	prom	2.82	2.43	0.0437	1.93	0.68	0.878	2.59	2.62	0.728	0.705
chr7	5960585	5960955	atac_L34748	+	prox	active	k4me2_hi	prom	2.01	2.43	0.275	1.69	1.13	-0.55	2.26	1.71	-0.492	0.541
chr20	19422122	19422313	atac_L18361	-	prox	active	k4me2_hi	prom	3.68	2.42	0.031	0.00194	0.65	0.0245	-0.934	1.46	0.311	0.342
chr25	33201978	33202108	atac_L25842	+	prox	active	k4me2_hi	prom	2.27	2.42	-0.157	0.466	0.641	0.0683	-1.16	0.277	-1.16	0.647
chr1	37752311	37752385	atac_L00850	+	prox	active	k4me2_hi	prom	3.66	2.42	0.291	1.23	0.733	0.575	1.28	2.13	0.433	0.311
chr6	40454723	40454835	atac_L33824	+	prox	active	k4me2_hi	prom	2.58	2.42	-0.374	0.224	0.614	0.454	0.516	-0.0664	0.0508	-0.155
chr25	25123918	25124031	atac_L25673	-	prox	active	k4me2_hi	prom	2.13	2.42	0.2	0.592	0.602	-0.147	-1.26	1.03	0.0439	1.34
chr22	5821763	5821852	atac_L21489	-	prox	active	k4me2_hi	prom	2.87	2.41	-0.151	0.224	0.993	0.272	-0.891	1.07	0.967	0.136
chr19	42044972	42045099	atac_L15772	-	prox	active	k4me2_hi	prom	2.8	2.41	0.301	2.08	1.24	1.19	2.92	3.06	0.911	1.42
chr19	19491383	19491775	atac_L15151	-	prox	active	k4me2_hi	enh	4.15	2.4	0.282	1.17	1.05	0.555	-0.832	0.945	0.911	1.82
chr7	21722452	21722566	atac_L35430	-	prox	active	k4me2_hi	prom	3.46	2.4	-0.326	1.22	1.03	0.37	0.803	1.61	0.882	0.482
chr10	8629394	8629501	atac_L01760	-	prox	active	k4me2_hi	prom	3.34	2.4	-0.215	0.977	0.986	0.396	1.27	1.35	-0.083	0.459
chr20	34071603	34071713	atac_L18915	+	prox	active	k4me2_hi	prom	3.86	2.4	0.286	1.1	0.872	0.719	-0.878	1.71	0.627	0.947
chr3	7171438	7171520	atac_L26362	+	prox	active	k4me2_hi	prom	2.77	2.4	0.319	1.37	0.75	0.926	-1	1.26	-1	0.95
chr11	45420710	45420826	atac_L04168	-	prox	active	k4me2_hi	prom	2.44	2.4	-0.0275	1.56	1	0.741	1.27	0.574	0.426	0.945
chr7	17992679	17992797	atac_L35269	+	prox	active	k4me2_hi	enh	3.9	2.39	-0.214	0.906	0.938	1.04	-0.873	2.11	-0.873	0.837
chr3	13657113	13657358	atac_P04837	+	prox	active	k4me2_hi	enh	3.52	2.38	0.206	0.971	0.889	0.537	-0.997	2.1	0.211	0.495
chr21	45385620	45385703	atac_L21155	-	prox	active	k4me2_hi	prom	2.77	2.38	-0.553	1.26	0.634	0.36	1.7	0.8	0.118	-0.383
chr22	883925	884048	atac_L21322	-	prox	active	k4me2_hi	prom	3.15	2.38	0.0829	1.4	0.614	0.952	-0.975	0.774	-0.187	1.12
chr12	49006296	49006396	atac_L05383	+	prox	active	k4me2_hi	enh	3.11	2.37	0.17	1.05	1.14	0.42	-0.358	0.55	0.954	1.13
chr1	30568284	30568364	atac_L00744	-	prox	active	k4me2_hi	prom	2.23	2.37	-0.109	1.51	0.956	0.273	-1.2	1.52	0.512	0.549
chr20	20902561	20902697	atac_L18415	-	prox	active	k4me2_hi	enh	3.14	2.37	-0.132	1.53	1.2	0.809	-0.967	1.87	0.318	1.11
chr24	42090286	42090449	atac_L24956	+	prox	active	k4me2_hi	enh	0.0819	2.37	-0.209	0.508	0.683	0.326	-0.848	0.318	-0.0807	1.37
chr2	48304009	48304172	atac_L17447	-	prox	active	k4me2_hi	prom	3.54	2.37	0.233	1.77	1.03	1.02	1.71	2.43	0.19	-0.0586
chr13	22698519	22698724	atac_P01243	+	prox	active	k4me2_hi	prom	3.16	2.37	0.222	1.57	1.23	0.821	1.88	1.99	0.328	0.744
chr23	32461399	32461522	atac_L23247	-	prox	active	k4me2_hi	prom	3.94	2.36	0.0817	1.39	1.11	0.65	1.06	1.94	1.14	0.74
chr23	1078084	1078355	atac_L22379	-	prox	active	k4me2_hi	prom	1.94	2.36	-0.00943	1.33	0.717	0.902	1.39	1.01	0.123	0.619
chr7	24235460	24235570	atac_L35571	+	prox	active	k4me2_hi	prom	3.9	2.36	0.081	0.543	0.645	0.27	0.972	1.69	-0.102	-0.162
chr21	9997685	9997805	atac_L20222	+	prox	active	k4me2_hi	prom	1.88	2.35	-0.527	0.697	0.646	-0.682	-1.68	0.601	-0.188	-0.218
chr5	11910441	11910714	atac_L30910	-	prox	active	k4me2_hi	prom	3.68	2.35	0.204	1.26	0.946	0.899	0.869	2.12	-0.449	0.903
chr11	36409701	36409838	atac_L03808	-	prox	active	k4me2_hi	prom	2.44	2.34	-0.157	0.737	0.639	0.833	-1.16	0.755	1.15	-0.16
chr10	41766560	41766649	atac_L02663	-	prox	active	k4me2_hi	enh	3.55	2.34	-0.118	1.01	0.916	0.545	-0.65	0.932	0.157	1.09
chr19	10214765	10214906	atac_L14871	-	prox	active	k4me2_hi	prom	2.44	2.34	0.321	1.34	0.939	0.511	0.963	1.5	0.327	0.836
chr11	27738048	27738153	atac_L03575	-	prox	active	k4me2_hi	enh	3.84	2.33	-0.271	0.666	1.09	0.508	-0.643	1.89	0.867	1.08
chr6	8864897	8864984	atac_L33111	-	prox	active	k4me2_hi	prom	4.18	2.33	-0.0358	0.887	0.764	-0.445	-0.777	1.26	0.0315	0.718
chr8	19312791	19313261	atac_P06716	-	prox	active	k4me2_hi	enh	2.89	2.33	0.204	1.23	0.823	0.575	1.18	1.64	0.145	1.52
chr7	6431200	6431276	atac_L34804	+	prox	active	k4me2_hi	prom	0.0854	2.32	0.14	1.92	0.835	0.0576	2.11	1.82	-0.899	0.465
chr3	1231903	1232044	atac_L26143	-	prox	active	k4me2_hi	prom	1.67	2.32	0.154	1.56	0.809	0.629	0.0962	1.33	0.876	0.371
chr6	57477052	57477129	atac_L34377	+	prox	active	k4me2_hi	prom	1.66	2.32	0.29	1.44	1.14	0.89	1.28	1.5	-0.0843	-0.29
chr2	36862352	36862460	atac_L17034	+	prox	active	k4me2_hi	enh	3.07	2.32	-0.24	0.0976	0.963	1.1	2.5	1.53	0.742	1.26
chr9	23825743	23825838	atac_L39423	+	prox	active	k4me2_hi	prom	2.02	2.32	0.297	1	0.93	0.258	-1.58	0.67	0.118	-0.976
chr7	5906101	5906300	atac_L34731	-	prox	active	k4me2_hi	prom	1.72	2.32	0.201	1.14	1.03	-0.195	2.48	0.963	-1.11	-0.343
chr1	22677681	22677855	atac_L00547	+	prox	active	k4me2_hi	prom	3.64	2.31	0.296	0.211	0.958	0.595	1.75	1.45	0.423	0.801
chr7	5906383	5906477	atac_L34732	+	prox	active	k4me2_hi	prom	2.15	2.31	-0.433	1.48	0.946	0.057	1.27	1.14	0.43	-0.287
chr9	33608631	33608707	atac_L39655	-	prox	active	k4me2_hi	prom	3.39	2.31	0.32	1.12	0.702	0.294	1.17	1.12	-0.192	0.0291
chr7	73476476	73476586	atac_L36999	+	prox	active	k4me2_hi	prom	2.61	2.31	-0.399	0.474	0.854	0.572	-1.56	-0.11	0.118	0.262
chr14	14837099	14837178	atac_L07355	+	prox	active	k4me2_hi	prom	2.61	2.31	0.319	2.42	1.59	1.78	3.35	1.26	1.36	-0.397
chr21	25521928	25522028	atac_L20636	+	prox	active	k4me2_hi	prom	3.19	2.31	0.0852	-0.473	0.752	0.271	-0.884	1.36	0.429	1.47
chr13	11829271	11829353	atac_L05714	+	prox	active	k4me2_hi	prom	2.28	2.31	0.134	2.44	1.45	0.866	1.17	1.71	1.36	1.04
chr6	32967643	32967727	atac_L33646	-	prox	active	k4me2_hi	prom	2.71	2.31	0.229	0.811	0.797	0.0257	1.17	0.585	-1	0.029
chr19	35003373	35003497	atac_L15570	-	prox	active	k4me2_hi	prom	3.32	2.31	0.143	1.38	1.46	0.594	-0.757	1.39	0.0309	-0.17
chr2	16800405	16800531	atac_L16514	-	prox	active	k4me2_hi	prom	3.31	2.31	-0.0645	1.41	0.791	0.235	-1.55	1.46	0.117	0.541
chr14	5112425	5112514	atac_L07121	-	prox	active	k4me2_hi	prom	2.91	2.3	0.0841	1.32	0.819	1.09	1.17	0.958	-0.191	0.0289
chr19	29304118	29304260	atac_L15398	+	prox	active	k4me2_hi	prom	2.31	2.3	0.0764	1.28	0.863	1.03	-1.54	1.53	-0.256	-0.375
chr4	17724734	17724828	atac_L29121	-	prox	active	k4me2_hi	prom	3.18	2.29	-0.0667	1.27	1.61	0.0658	1.07	2.17	-0.636	0.639
chr17	48942696	48942921	atac_L13004	+	prox	active	k4me2_hi	prom	2.41	2.29	-0.293	1.12	1.02	0.204	0.629	1.67	0.00301	-0.618
chr8	20488627	20488736	atac_L37847	-	prox	active	k4me2_hi	prom	2.8	2.29	0.0822	0.018	0.644	0.799	-1.08	1.08	0.223	1.02
chr11	138923	139019	atac_L02881	+	prox	active	k4me2_hi	prom	2.22	2.28	0.0364	0.032	0.602	0.188	-1.18	-0.658	-0.382	0.429
chr13	33281897	33281977	atac_L06281	+	prox	active	k4me2_hi	prom	4.12	2.28	-0.051	1.35	0.651	0.898	-1.28	1.22	0.724	1.16
chr23	24481342	24481473	atac_L23022	+	prox	active	k4me2_hi	enh	4.1	2.28	0.0826	1.35	1.25	1.06	-0.97	2.11	0.0879	1.03
chr23	27704899	27705017	atac_L23105	-	prox	active	k4me2_hi	prom	2.37	2.28	0.258	1.48	1.32	1.24	1.06	1.27	-0.00975	1.18
chr1	10125901	10125989	atac_L00312	-	prox	active	k4me2_hi	prom	3.2	2.28	-0.414	0.722	1.19	0.776	1.72	0.759	0.722	1.01
chr8	1082642	1082716	atac_L37147	-	prox	active	k4me2_hi	enh	2.56	2.28	0.203	0.745	1.06	0.958	0	1.36	0.816	0.337
chr13	50345637	50345772	atac_L06809	+	prox	active	k4me2_hi	prom	1.43	2.27	0.0813	1.06	0.796	0.534	1.06	1.54	0.419	-0.745
chr5	61595186	61595277	atac_L32434	+	prox	active	k4me2_hi	enh	2.8	2.27	-0.278	0.961	1.15	0.501	1.64	1.49	0.769	1
chr4	26322300	26322393	atac_L29327	-	prox	active	k4me2_hi	prom	3.21	2.27	0.265	1.41	0.765	0.796	2.36	1.61	0.768	0.377
chr17	13032301	13032431	atac_L12109	-	prox	active	k4me2_hi	prom	4.03	2.27	0.0359	0.675	0.748	0.887	-1.16	0.911	0.799	1.01
chr22	9917367	9917509	atac_L21537	-	prox	active	k4me2_hi	enh	4.51	2.26	0.123	1.41	1.51	1.06	0.963	2.53	0.327	1.64
chr1	14466884	14466973	atac_L00386	-	prox	active	k4me2_hi	prom	3.73	2.26	0.278	1.63	1.25	0.946	1.49	1.54	-0.704	-0.158
chr12	15002929	15003105	atac_L04523	-	prox	active	k4me2_hi	prom	2.24	2.26	0.264	0.716	0.725	-0.0476	1.14	1.22	-0.183	-0.943
chr20	18210986	18211196	atac_P03479	-	prox	active	k4me2_hi	prom	4.36	2.26	-0.0952	0.771	0.879	0.914	-0.714	1.82	0.882	-0.162
chr7	73819622	73819828	atac_P06574	+	prox	active	k4me2_hi	prom	2.12	2.26	-0.29	1.89	0.703	-0.44	1.6	1.42	-0.0311	-0.384
chr6	29159906	29160000	atac_L33542	+	prox	active	k4me2_hi	prom	0.549	2.25	0.268	1.26	0.733	1.18	1.06	1.58	0.118	0.263
chr5	61607092	61607306	atac_L32443	+	prox	active	k4me2_hi	prom	2.91	2.25	-0.776	0.791	0.766	-0.0884	1.37	1.14	-1.78	-0.828
chr25	25737568	25737736	atac_L25698	+	prox	active	k4me2_hi	prom	3.01	2.25	-0.0565	0.848	1.05	0.895	-1.13	2.11	0.128	0.737
chr14	42998429	42998504	atac_L08114	+	prox	active	k4me2_hi	prom	2.93	2.25	-0.0714	0.759	0.69	0.935	-0.366	1.9	0.449	1.49
chr1	26073121	26073277	atac_L00618	-	prox	active	k4me2_hi	prom	4.04	2.24	-0.559	1.63	1.02	0.892	0.717	1.56	0.0837	-0.232
chr6	295530	295624	atac_L32818	+	prox	active	k4me2_hi	enh	3.84	2.23	0.0946	1.96	1.6	1.35	-0.36	2.13	1.88	1.76
chr22	106120	106240	atac_L21230	-	prox	active	k4me2_hi	enh	1.53	2.23	0.195	0	0.627	0.264	0	0	0	0
chr15	32710517	32710742	atac_P01856	-	prox	active	k4me2_hi	prom	2.12	2.23	0.248	1.13	0.596	0.518	-1.01	0.823	0.99	0.499
chr5	429989	430076	atac_L30462	-	prox	active	k4me2_hi	enh	2.48	2.23	0.271	1.01	1.05	0.61	1.52	1.53	-0.651	-0.0477
chr23	12913955	12914135	atac_L22720	-	prox	active	k4me2_hi	prom	2.63	2.22	-0.242	0.705	0.942	0.513	0.508	1.59	-0.122	-0.436
chr11	23696442	23696517	atac_L03464	-	prox	active	k4me2_hi	prom	2.32	2.22	0.0862	1.74	1.33	0.601	1.28	2.25	-0.0844	0.31
chr17	16753756	16753994	atac_L12201	+	prox	active	k4me2_hi	prom	3.33	2.22	0.0345	1.38	1.17	0.179	2.64	2.17	-0.358	0.979
chr1	40836617	40836721	atac_L00944	+	prox	active	k4me2_hi	enh	2.24	2.22	0.287	0.703	0.641	0.431	-0.507	0.701	0.291	0.509
chr18	26086659	26086746	atac_L13869	+	prox	active	k4me2_hi	prom	2.77	2.22	0.0272	0.546	0.871	0.0932	-0.777	1.61	0.0315	1.17
chr11	14668855	14668943	atac_L03263	+	prox	active	k4me2_hi	enh	3.91	2.22	0.0271	0.887	1.11	0.515	1.39	1.83	-0.316	0.845
chr18	495444	495528	atac_L13231	-	prox	active	k4me2_hi	enh	3.65	2.22	0.241	1.85	1.48	0.798	1.28	2.78	-0.894	1.15
chr8	13335335	13335447	atac_L37608	+	prox	active	k4me2_hi	enh	4.28	2.21	0.286	0.0706	0.638	0.18	-0.504	0.397	-0.504	0.678
chr12	49006753	49006866	atac_L05384	-	prox	active	k4me2_hi	enh	3.12	2.21	0.286	0.978	1.12	0.268	-0.504	0.219	0.799	0.831
chr15	2656852	2656949	atac_L08498	+	prox	active	k4me2_hi	prom	3.13	2.21	0.2	1.16	0.943	0.172	-0.771	1.72	0.745	0.576
chr14	5112823	5112916	atac_L07122	-	prox	active	k4me2_hi	prom	2.65	2.21	0.288	1.48	0.779	1.12	-0.888	1.22	-0.0836	0.462
chr14	31766238	31766326	atac_L07752	-	prox	active	k4me2_hi	prom	3.2	2.21	0.274	1.32	0.622	0.323	1.17	0.784	-0.191	0.496
chr4	4707109	4707207	atac_L28581	-	prox	active	k4me2_hi	prom	3.61	2.21	0.19	1.16	0.617	0.304	1.27	2.04	-0.0834	0.727
chr3	5227908	5228021	atac_L26272	+	prox	active	k4me2_hi	prom	2.93	2.21	-0.0446	1.21	0.823	1.07	-0.639	1.12	1.69	0.696
chr3	23575875	23575968	atac_L27011	+	prox	active	k4me2_hi	prom	4.18	2.21	0.274	2.77	1.61	1.12	2	2.59	0.323	0.738
chr21	5635571	5635660	atac_L20077	-	prox	active	k4me2_hi	prom	2.38	2.21	0.218	1.22	0.912	0.567	-1.1	1.28	0.603	0.748
chr19	22074716	22074791	atac_L15223	+	prox	active	k4me2_hi	prom	3.33	2.21	0.123	1.27	0.631	0.48	1.37	0.306	1.28	0.345
chr16	20738957	20739045	atac_L10414	+	prox	active	k4me2_hi	prom	3.12	2.2	0.126	1.39	1.06	0.63	-1.19	1.36	-1.19	1.1
chr21	21345060	21345144	atac_L20542	+	prox	active	k4me2_hi	prom	2.84	2.2	-0.00166	0.377	0.651	0.502	-1.36	1.62	-0.273	-0.161
chr21	13535794	13535935	atac_L20341	-	prox	active	k4me2_hi	prom	3.54	2.2	0.302	0.363	0.586	0.643	-0.347	1.29	0.432	0.454
chr4	75294246	75294564	atac_L30345	-	prox	active	k4me2_hi	enh	3.67	2.2	0.321	0.404	1.1	0.521	0.621	1.01	-0.667	0.525
chr10	8629572	8629874	atac_L01761	-	prox	active	k4me2_hi	prom	3.41	2.2	-0.267	0.845	0.835	0.149	1.46	0.723	-0.263	-0.242
chr12	14921330	14921458	atac_L04520	-	prox	active	k4me2_hi	prom	3.7	2.19	0.197	0.536	0.956	0.535	-0.755	1.08	0.0308	0.0534
chr6	18227345	18227493	atac_L33304	+	prox	active	k4me2_hi	enh	3.06	2.19	-0.345	1.6	0.737	1.29	-0.345	0.535	0.702	0.232
chr22	20309332	20309448	atac_L21872	+	prox	active	k4me2_hi	prom	4.07	2.19	0.247	2.3	1.86	1.16	2.32	2.42	1.05	1.49
chr21	226496	226628	atac_L19768	-	prox	active	k4me2_hi	enh	1.06	2.19	-0.212	0.968	0.664	0.331	1.26	0.024	-0.865	-0.0594
chr20	52458968	52459083	atac_L19532	+	prox	active	k4me2_hi	prom	2.52	2.19	-0.245	1.93	1.09	1.02	-1.26	2.5	0.963	0.563
chr3	32570646	32570757	atac_L27389	+	prox	active	k4me2_hi	enh	2.71	2.19	-0.132	1.33	1.07	0.689	1.28	1.9	0.495	1.89
chr16	25609458	25609534	atac_L10529	+	prox	active	k4me2_hi	prom	3.2	2.19	-0.374	0.571	0.734	0.251	1.4	0.771	0.11	0.801
chr22	30009767	30009920	atac_L22116	+	prox	active	k4me2_hi	enh	3.14	2.17	-0.117	0.219	0.834	0.33	1.05	1.32	0.59	-0.259
chr11	18704417	18704776	atac_P00685	-	prox	active	k4me2_hi	prom	2.34	2.17	0.263	1.99	0.699	0.498	1.7	1.72	0.467	0.393
chr20	6476482	6476637	atac_L18115	-	prox	active	k4me2_hi	prom	1.62	2.17	-0.536	0.631	0.7	0.202	-1.71	1.3	0.222	-0.276
chr2	21817786	21817965	atac_L16611	+	prox	active	k4me2_hi	enh	3.56	2.16	0.108	1.51	1.13	0.595	-1.51	1.24	-0.057	0.693
chr13	1438885	1439091	atac_P01120	+	prox	active	k4me2_hi	enh	3.43	2.15	-0.0423	0.329	0.644	0.691	-0.599	1.17	1.15	1.14
chr12	28569944	28570019	atac_L04815	-	prox	active	k4me2_hi	prom	3.73	2.13	-0.357	0.419	0.653	0.239	0.588	0.739	0.419	-0.229
chr14	22495047	22495157	atac_L07513	-	prox	active	k4me2_hi	prom	1.65	2.12	0.0206	0.513	0.776	0.456	0.695	0.856	-0.243	-0.587
chr1	17377311	17377392	atac_L00438	+	prox	active	k4me2_hi	prom	3.33	2.12	0.279	1.69	1	0.411	0.658	1.66	0.0117	1.18
chr15	17754502	17754576	atac_L08854	-	prox	active	k4me2_hi	prom	3.54	2.12	0.0811	1.57	1.17	0.435	1.73	2	-1.29	1.68
chr22	79974	80453	atac_L21222	+	prox	active	k4me2_hi	prom	2.2	2.12	-0.41	0.108	0.636	0.365	-0.879	0.106	0.53	0.0882
chr16	44332662	44332741	atac_L11160	+	prox	active	k4me2_hi	prom	2.35	2.12	-0.588	1.23	0.696	0.589	-1.2	2.18	0.334	0.164
chr19	817108	817350	atac_L14543	-	prox	active	k4me2_hi	enh	1.43	2.11	0.177	0.197	0.876	0.539	0	0	0	1.37
chr19	64194	64449	atac_L14451	-	prox	active	k4me2_hi	enh	2.91	2.11	-0.143	0.201	0.588	0.461	1.01	0.504	0.664	0.426
chr24	21902775	21902888	atac_L24378	-	prox	active	k4me2_hi	prom	3.06	2.11	-0.457	2.01	1.1	0.698	1.55	0.742	0.687	0.0551
chr9	12884670	12884784	atac_L39169	+	prox	active	k4me2_hi	prom	2.64	2.11	-0.0789	1.43	0.92	0.811	0.725	1.72	-0.347	0.768
chr6	39186254	39186333	atac_L33787	+	prox	active	k4me2_hi	enh	3.35	2.11	0.192	1.7	1.04	0.867	-0.897	2.42	0.812	1.24
chr16	44678450	44678546	atac_L11170	+	prox	active	k4me2_hi	prom	1.94	2.11	-0.12	0.839	1.06	1.12	1.07	0.772	0.224	0.746
chr8	22286942	22287026	atac_L37883	-	prox	active	k4me2_hi	prom	3.71	2.11	-0.359	0.695	0.621	0.4	-0.894	0.796	0.432	0.464
chr3	36838969	36839054	atac_L27572	-	prox	active	k4me2_hi	enh	1.77	2.1	0.289	1.11	0.704	0.677	-0.893	1.36	1.57	0.956
chr7	20241434	20241547	atac_L35368	-	prox	active	k4me2_hi	prom	3.12	2.1	-0.532	0.776	0.878	0.183	-1.26	0.969	-1.26	-0.442
chr17	13031840	13031947	atac_L12107	+	prox	active	k4me2_hi	prom	4.04	2.1	-0.0579	0.744	0.815	0.727	-1.18	0.841	0.507	1.17
chr2	32352777	32352859	atac_L16909	+	prox	active	k4me2_hi	prom	4.66	2.1	0.255	-0.362	0.873	0.633	-0.779	1.01	0.0316	0.72
chrUn_KN149926v1	1962	2065	atac_L40573	+	prox	active	k4me2_hi	enh	2.81	2.1	-0.134	0.872	0.593	0.566	1.64	0.471	0.856	-0.988
chr16	11150851	11151197	atac_L10179	+	prox	active	k4me2_hi	prom	2.77	2.1	-0.347	0.99	0.816	0.68	-1.18	1.65	0.831	0.871
chr7	41879539	41879652	atac_L36268	+	prox	active	k4me2_hi	prom	2.8	2.1	0.173	1.44	1.36	0.0978	1.06	1.28	0.754	-0.0697
chr9	180074	180195	atac_L38823	+	prox	active	k4me2_hi	enh	2.75	2.09	-0.352	0.482	0.712	0.278	1.06	-0.0211	-0.627	1.33
chr1	6276447	6276552	atac_L00228	+	prox	active	k4me2_hi	prom	3.41	2.09	-0.15	0.108	0.644	0.646	-0.881	1.66	0.428	-0.286
chr20	47488738	47489072	atac_L19307	+	prox	active	k4me2_hi	prom	3.97	2.09	0.0314	1.88	1.14	1.41	0.997	2.8	0.837	1.18
chr7	5955076	5955175	atac_L34742	+	prox	active	k4me2_hi	prom	2.18	2.09	0.2	1.44	1.25	-0.0796	-0.77	1.98	-0.77	1.43
chr1	38172761	38172860	atac_L00861	-	prox	active	k4me2_hi	enh	3.92	2.09	-0.17	2.22	1.76	0.908	2.22	2.38	0.31	0.841
chr19	30869533	30869720	atac_L15449	-	prox	active	k4me2_hi	prom	3.53	2.09	-0.282	1.27	1.27	0.0145	1.61	1.94	0.342	-0.601
chr17	5896486	5896632	atac_L11851	-	prox	active	k4me2_hi	enh	3.2	2.09	0.159	0.378	0.923	0.208	-1.23	1.55	-0.458	0.837
chr11	45287774	45287876	atac_L04156	+	prox	active	k4me2_hi	enh	2.42	2.09	0.2	0.444	0.84	0.512	-0.768	0.905	1.86	1.16
chr19	42503170	42503273	atac_L15797	-	prox	active	k4me2_hi	prom	4.12	2.09	0.144	1.16	0.916	1.18	-0.768	2.02	0.919	0.0541
chr20	28366705	28366848	atac_L18690	+	prox	active	k4me2_hi	prom	4.51	2.09	-0.209	0.91	1.22	0.213	3.24	1.99	0.501	0.16
chr2	32353414	32353520	atac_L16910	-	prox	active	k4me2_hi	prom	4.52	2.09	0.144	-0.357	0.864	0.599	-0.766	0.999	0.309	0.712
chr14	17305126	17305214	atac_L07427	+	prox	active	k4me2_hi	enh	2.84	2.09	0.161	0.902	0.91	0.435	1.66	0.222	0.809	0.317
chr3	15906796	15906898	atac_L26693	+	prox	active	k4me2_hi	prom	3.69	2.09	0.211	0.847	0.798	0.176	-0.644	1.45	1.04	0.374
chr2	27000237	27000341	atac_L16754	+	prox	active	k4me2_hi	prom	4.61	2.08	0.151	0.567	1.18	0.605	1.51	1.89	0.867	0.964
chr20	31742677	31742812	atac_L18811	+	prox	active	k4me2_hi	enh	3.81	2.08	-0.132	-0.121	1.18	0.534	1.15	1.96	-0.186	0.612
chr7	26125577	26125780	atac_L35648	-	prox	active	k4me2_hi	prom	2.57	2.08	0.175	0.788	0.734	-0.128	-1.42	0.653	0.473	0.421
chr15	8193081	8193193	atac_L08623	+	prox	active	k4me2_hi	prom	2.46	2.08	0.0883	0.756	0.765	0.539	-0.639	1.12	-0.639	1.55
chr21	2247462	2247633	atac_L19908	+	prox	active	k4me2_hi	enh	3.55	2.08	-0.433	1.55	1.31	0.751	0.26	2.93	0.917	0.532
chr7	20965477	20965574	atac_L35400	-	prox	active	k4me2_hi	prom	3.79	2.07	0.242	0.373	1.12	0.831	-0.359	1.82	0.722	-0.359
chr9	50599607	50599739	atac_L40070	+	prox	active	k4me2_hi	prom	2.48	2.07	0.249	0.872	1.02	0.443	-0.753	1.7	1.21	-0.169
chr22	1261499	1261715	atac_L21351	-	prox	active	k4me2_hi	prom	2.28	2.07	-0.0762	1.4	0.913	0.775	1.8	1.33	1.08	0.667
chr22	15899529	15899665	atac_L21737	-	prox	active	k4me2_hi	prom	1.74	2.06	0.318	0.218	1.14	0.434	1.49	0.804	1.03	0.175
chr3	36421272	36421384	atac_L27556	-	prox	active	k4me2_hi	enh	2.82	2.06	0.0143	0.0525	1.3	0.616	-0.355	0.546	1.15	1.24
chr25	35111446	35111732	atac_P04776	-	prox	active	k4me2_hi	prom	1.57	2.06	-0.577	0.897	0.743	-0.455	1.81	1.6	0.334	0.684
chr4	65323926	65324041	atac_L30138	-	prox	active	k4me2_hi	enh	3.27	2.06	0.0143	1.36	0.986	0.688	2.26	1.21	0.439	0.461
chr7	20109364	20109447	atac_L35359	+	prox	active	k4me2_hi	enh	3.44	2.05	-0.183	0.588	0.845	-0.0407	-1.59	1.82	0.118	-0.229
chr11	42109937	42110013	atac_L03993	-	prox	active	k4me2_hi	prom	3.84	2.05	-0.113	0.993	0.932	0.469	-1.52	1.86	0.49	0.702
chr3	24595851	24595934	atac_L27077	+	prox	active	k4me2_hi	prom	3.17	2.05	0.215	1.36	1.38	0.199	-1.52	2.08	0.737	-0.158
chr20	2422307	2422382	atac_L18024	-	prox	active	k4me2_hi	prom	1.61	2.04	-0.123	0.838	0.881	0.563	-1.45	0.947	0.813	0.51
chr1	59022344	59022422	atac_L01461	-	prox	active	k4me2_hi	enh	2.69	2.04	-0.837	-0.116	0.848	-0.059	-1.45	0.883	-0.116	0.3
chr9	42888942	42889026	atac_L39841	-	prox	active	k4me2_hi	prom	3.13	2.04	0.116	1.89	1.3	1.15	1.56	2.84	1.29	1.47
chr15	20232281	20232382	atac_L08924	-	prox	active	k4me2_hi	prom	3.57	2.04	0.277	1.51	0.719	-0.0762	-1.5	1.5	0.734	0.776
chr3	33740661	33740757	atac_L27450	-	prox	active	k4me2_hi	prom	3.42	2.04	0.0408	1.33	0.649	0.463	0.729	0.673	0.561	0.407
chr23	29823515	29823679	atac_L23168	+	prox	active	k4me2_hi	enh	4.02	2.04	0.0187	0.0684	0.878	0.174	1.61	1.69	0.282	1.48
chr6	11091470	11091576	atac_L33169	-	prox	active	k4me2_hi	prom	2.46	2.03	-0.038	1.02	0.842	0.594	0.727	1.69	0.418	-0.828
chr5	13290666	13290762	atac_L30953	-	prox	active	k4me2_hi	enh	4.32	2.03	-0.0441	1.44	1.35	0.745	0.806	2.47	0.34	1.27
chr19	1098972	1099096	atac_L14562	-	prox	active	k4me2_hi	enh	0	2.02	0.194	0.853	0.724	0.138	0	0.894	0	0.81
chr1	59022088	59022265	atac_L01460	+	prox	active	k4me2_hi	prom	1.35	2.02	-0.301	-0.163	0.602	0.169	1.39	0.000173	-0.057	0.355
chr19	28786798	28786902	atac_L15384	+	prox	active	k4me2_hi	prom	3.9	2.02	-0.194	0.991	0.768	0.184	-1.27	0.193	-0.467	0.457
chr3	25167113	25167225	atac_L27101	+	prox	active	k4me2_hi	prom	1.76	2.02	0.274	1.26	1.19	0.734	-1.26	1.91	-0.465	0.757
chr12	14209737	14209830	atac_L04499	+	prox	active	k4me2_hi	prom	1.85	2.01	-0.0582	1.35	1.16	0.449	0.977	0.68	0.509	0.546
chr12	25295882	25295957	atac_L04731	+	prox	active	k4me2_hi	prom	3.42	2.01	-0.0153	0.0182	1.5	0.788	-1.11	1.71	1.16	-0.498
chr12	48841772	48841992	atac_L05373	+	prox	active	k4me2_hi	prom	2.67	2.01	0.142	1.03	1.44	0.687	-0.593	1.98	0.41	0.663
chr18	41235457	41235535	atac_L14193	-	prox	active	k4me2_hi	prom	3.67	2.01	0.219	1.94	0.955	1.28	1.91	1.66	0.605	0.852
chr5	55599903	55599993	atac_L32327	+	prox	active	k4me2_hi	prom	3.98	2.01	0.129	0.639	0.719	0.365	-1.1	1.61	0.76	0.102
chr3	28750109	28750245	atac_L27241	+	prox	active	k4me2_hi	enh	3.43	2.01	-0.295	-0.0543	0.661	0.333	-1.24	1.64	-0.46	0.922
chr17	21290100	21290198	atac_L12323	+	prox	active	k4me2_hi	prom	3.8	2	0.129	0.9	0.622	0.443	-1.09	1.28	1.03	0.256
chr1	54151157	54151233	atac_L01297	+	prox	active	k4me2_hi	enh	2.92	2	-0.395	1.23	0.868	0.0977	-1.01	1.33	-1.01	0.851
chr20	33744117	33744193	atac_L18900	+	prox	active	k4me2_hi	enh	2.99	2	0.0762	-0.778	0.712	0.465	-0.318	1.28	0.584	0.355
chr13	18197232	18197424	atac_L05886	+	prox	active	k4me2_hi	prom	3.6	2	-0.392	0.218	0.807	0.489	-1.36	1.14	1.18	-0.0809
chr22	10036082	10036257	atac_L21545	+	prox	active	k4me2_hi	prom	3.44	2	-0.00161	0.941	1.37	0.0996	-1.29	1.5	-1.29	0.75
chr6	57477580	57477701	atac_L34379	-	prox	active	k4me2_hi	prom	1.75	1.99	0.0818	1.26	1.04	0.715	1.06	1.21	-0.286	-0.486
chr7	6350742	6350893	atac_L34775	-	prox	active	k4me2_hi	prom	1.07	1.99	0.205	1.63	0.68	-0.198	1.78	1.11	-1.15	0.16
chr9	17439353	17439460	atac_L39289	+	prox	active	k4me2_hi	prom	3.62	1.99	-0.133	1.32	1.05	0.514	-0.986	2.12	0.698	0.353
chr14	31765962	31766045	atac_L07751	+	prox	active	k4me2_hi	prom	3.68	1.99	0.191	0.985	0.704	0.626	1.28	1.07	-0.084	0.136
chr3	21037716	21037827	atac_L26900	+	prox	active	k4me2_hi	prom	-0.0217	1.99	-0.133	0.222	0.591	0.487	1.16	1.43	0.697	0.618
chr8	16611749	16611949	atac_P06703	+	prox	active	k4me2_hi	prom	2.09	1.98	0.156	1.68	0.747	0.679	0.863	1.29	0.825	0.647
chr5	13290435	13290588	atac_L30952	+	prox	active	k4me2_hi	enh	4.09	1.98	-0.41	1.38	1.27	0.728	1.52	2.38	0.416	1.38
chr23	28092671	28092800	atac_L23117	-	prox	active	k4me2_hi	enh	3.02	1.98	-0.317	0.798	0.761	0.535	-0.972	1.64	-0.972	1.03
chr10	22491500	22491601	atac_L02082	-	prox	active	k4me2_hi	prom	2.95	1.97	-0.182	0.689	0.795	-0.0924	0.584	1.31	-0.771	0.918
chr8	23775591	23775669	atac_L37945	+	prox	active	k4me2_hi	prom	3.82	1.97	-0.381	0.489	0.99	0.351	-1.52	1.43	-0.708	1.12
chr16	25393285	25393360	atac_L10522	-	prox	active	k4me2_hi	enh	3.02	1.96	0.273	1.29	0.866	1.07	1.52	1.23	0.158	1.49
chr13	22557403	22557582	atac_L05983	-	prox	active	k4me2_hi	enh	3.87	1.96	0.197	1.87	1.22	0.48	-1.57	1.84	-0.122	0.382
chr11	29936913	29937117	atac_P00753	-	prox	active	k4me2_hi	prom	3.25	1.96	0.033	0.871	0.647	0.214	-1.02	1.3	0.58	0.615
chr17	21277525	21277637	atac_L12320	+	prox	active	k4me2_hi	prom	3.48	1.96	0.144	0.633	0.937	0.35	-0.763	0.689	0.74	-0.171
chr3	35270298	35270382	atac_L27503	+	prox	active	k4me2_hi	enh	1.48	1.95	-0.275	0.35	0.972	0.867	-0.653	0.702	-0.653	-0.0478
chr2	38194055	38194148	atac_L17098	+	prox	active	k4me2_hi	prom	2.22	1.95	-0.355	0.677	0.687	0.597	-1.43	0.746	0.419	0.299
chr4	75294054	75294142	atac_L30344	+	prox	active	k4me2_hi	prom	2.95	1.95	0.271	0.765	0.832	1.23	1.52	1.79	-0.651	0.549
chr20	34544067	34544172	atac_L18929	-	prox	active	k4me2_hi	enh	4.17	1.95	-0.21	1.5	1.07	0.576	2.46	2.12	0.688	1.13
chr5	33215166	33215260	atac_L31698	-	prox	active	k4me2_hi	enh	3.3	1.95	0.27	0.762	0.771	0.0451	-0.648	0.264	-0.648	1.56
chr12	45657798	45657959	atac_L05199	-	prox	active	k4me2_hi	enh	2.55	1.95	-0.085	-0.149	0.657	-0.0214	-0.849	1.04	-0.849	1.29
chr11	45419982	45420146	atac_L04166	+	prox	active	k4me2_hi	enh	2.11	1.94	0.233	1.02	0.901	0.68	1.25	0.671	0.941	0.929
chr8	13335708	13336017	atac_L37609	-	prox	active	k4me2_hi	prom	4.21	1.94	0.0809	0.198	0.613	0.201	-0.439	0.503	-0.439	0.759
chr25	24121119	24121221	atac_L25657	+	prox	active	k4me2_hi	enh	3.29	1.94	0.269	1.34	0.883	0.476	-0.644	2	1.34	1.08
chr14	45967263	45967434	atac_L08203	-	prox	active	k4me2_hi	prom	1.36	1.94	0.0289	0.506	0.654	0.127	-0.843	0.445	0.416	0.447
chr7	1509424	1509695	atac_L34654	-	prox	active	k4me2_hi	enh	2.38	1.94	0.196	0.823	0.851	0.835	-1.07	0.725	0.48	-0.152
chr23	45125734	45125839	atac_L23712	-	prox	active	k4me2_hi	enh	2.75	1.94	0.151	-0.065	0.706	0.0448	-0.643	1.89	-0.643	-0.643
chr9	6632726	6633038	atac_P06896	-	prox	active	k4me2_hi	prom	3.1	1.94	0.186	1.12	0.706	0.466	0.838	0.982	0.8	0.2
chr25	35054489	35054592	atac_L25907	+	prox	active	k4me2_hi	prom	2.05	1.94	-0.0439	2.35	1.2	-0.196	2.54	1.53	0.637	1
chr19	42609029	42609103	atac_L15803	+	prox	active	k4me2_hi	enh	2.49	1.94	-0.75	0.841	0.631	0.587	-1.29	0.911	-0.473	0.766
chr3	61527566	61527645	atac_L28247	+	prox	active	k4me2_hi	prom	2.07	1.93	0.0383	0.461	0.754	0.239	0.893	1.62	0.854	1.16
chr2	54695172	54695330	atac_L17667	-	prox	active	k4me2_hi	prom	2.6	1.93	0.194	1.46	1.26	1.14	-0.739	1.99	-0.739	1.04
chr16	28578435	28578528	atac_L10613	+	prox	active	k4me2_hi	prom	3.43	1.93	-0.00564	0.78	0.901	0.603	-1.27	0.193	1.45	-1.27
chr3	29910248	29910342	atac_L27277	-	prox	active	k4me2_hi	prom	3.65	1.92	0.289	1.22	1.45	0.545	-0.511	1.17	0.293	-0.511
chr21	32083234	32083370	atac_L20801	-	prox	active	k4me2_hi	enh	2.18	1.92	-0.114	1.07	0.976	0.328	1.49	1.76	-0.628	0.825
chr15	15479652	15479938	atac_P01764	-	prox	active	k4me2_hi	enh	3.63	1.92	0.0319	1.98	1.54	0.793	1.82	2.99	-0.265	0.972
chr7	45992979	45993062	atac_L36382	+	prox	active	k4me2_hi	enh	3.09	1.92	0.168	0.395	1.46	0.828	1.81	2.01	1.06	1.1
chr17	43691342	43691425	atac_L12923	+	prox	active	k4me2_hi	enh	1.58	1.92	0.25	0.0321	0.65	0.326	0.979	0.767	0.511	-0.361
chr14	52572044	52572475	atac_P01700	-	prox	active	k4me2_hi	enh	2.31	1.92	0.263	1.09	0.643	0.693	2.03	-0.4	-0.262	0.627
chr17	50047280	50047385	atac_L13039	+	prox	active	k4me2_hi	prom	2.41	1.91	0.223	0.16	1.27	0.0196	-1.7	0.892	-0.389	0.325
chr5	72145197	72145327	atac_L32754	-	prox	active	k4me2_hi	prom	2.25	1.91	-0.296	0.934	0.819	0.0715	-1.25	0.75	0.0436	0.454
chr25	20381718	20381793	atac_L25569	-	prox	active	k4me2_hi	enh	4.06	1.91	0.0147	1.38	0.767	0.905	-0.366	1.23	0.967	1.27
chr16	33818051	33818166	atac_L10773	-	prox	active	k4me2_hi	enh	2.88	1.91	0.158	1.14	0.957	0.91	1.64	0.555	2.02	1.09
chr19	20203260	20203356	atac_L15187	-	prox	active	k4me2_hi	prom	3.35	1.91	0.109	1.38	1.14	0.86	0.518	2.27	0.208	0.852
chr4	15207329	15207404	atac_L29034	-	prox	active	k4me2_hi	prom	2.91	1.9	0.13	0.906	1.14	1.21	1.08	1.76	-0.292	1.27
chr15	35211856	35212153	atac_L09324	-	prox	active	k4me2_hi	prom	3.72	1.9	0.123	1.2	1.35	1.28	-0.877	0.972	0.802	0.578
chr7	73823611	73823818	atac_L37026	+	prox	active	k4me2_hi	prom	0.969	1.9	-0.572	1.11	0.998	0.0643	1.72	1.53	-0.925	-0.149
chr1	40086341	40086437	atac_L00913	+	prox	active	k4me2_hi	enh	3.05	1.9	0.17	1.22	1.52	0.286	-0.359	1.32	0.444	0.989
chr3	15132484	15132618	atac_L26650	-	prox	active	k4me2_hi	prom	2.99	1.9	0.165	1.21	0.594	0.443	0.965	1.18	-0.375	-0.837
chr2	52065439	52065615	atac_L17567	+	prox	active	k4me2_hi	prom	3.65	1.89	0.195	1.39	0.982	0.756	0.869	1.3	-0.453	0.074
chr1	2261941	2262160	atac_L00114	+	prox	active	k4me2_hi	prom	4.1	1.89	-0.586	1.6	1.26	0.833	2.31	1.4	0.327	0.363
chr8	5219674	5219945	atac_L37331	+	prox	active	k4me2_hi	prom	1.97	1.89	0.176	0.306	1.33	1.13	0.527	1.08	-0.0767	0.792
chr21	15723442	15723589	atac_L20396	-	prox	active	k4me2_hi	enh	3.49	1.89	-0.057	1.59	1.86	1.23	-1.15	2.18	0.129	0.537
chr3	13360613	13360769	atac_L26577	+	prox	active	k4me2_hi	enh	3.29	1.88	0.279	1.39	2.09	1.21	-0.488	1.82	0.283	1.39
chr7	58178590	58178708	atac_L36668	-	prox	active	k4me2_hi	prom	3.2	1.88	0.0342	0.953	1.29	0.797	0.357	2.19	1.25	0.741
chr5	52166708	52166873	atac_L32237	+	prox	active	k4me2_hi	enh	1.98	1.88	-0.316	0.905	0.761	0.439	1.42	1.39	0.128	0.639
chr17	32365080	32365159	atac_L12671	+	prox	active	k4me2_hi	enh	3.84	1.88	0.275	0.741	1.09	1.13	1.17	1.51	1.25	0.951
chr6	1387562	1387682	atac_L32880	+	prox	active	k4me2_hi	enh	3.61	1.88	0.093	1.94	1.04	0.883	-0.353	2.63	0.945	-0.353
chr23	22787131	22787296	atac_L22982	+	prox	active	k4me2_hi	enh	4.6	1.87	-0.139	1.43	1.68	0.778	1.39	1.25	0.956	0.695
chr5	15820031	15820138	atac_L31041	-	prox	active	k4me2_hi	prom	2.85	1.87	-0.193	1.41	0.791	0.752	1.16	1.55	-0.189	0.353
chr6	31367139	31367268	atac_L33599	-	prox	active	k4me2_hi	prom	3.13	1.87	0.146	1.48	0.747	0.284	-1.48	1.87	0.483	0.522
chr11	7158581	7158700	atac_L03105	+	prox	active	k4me2_hi	enh	3.49	1.86	-0.0208	0.801	1.21	0.562	-0.978	1.37	-0.188	0.49
chr21	5636061	5636137	atac_L20078	-	prox	active	k4me2_hi	enh	3.59	1.86	-0.218	0.614	1.35	-0.343	0.57	1.77	0.433	0.605
chr3	11073427	11073528	atac_L26486	-	prox	active	k4me2_hi	enh	2.92	1.86	0.182	-0.19	0.996	0.75	-0.19	2.4	1.12	0.828
chr22	784738	784870	atac_L21303	-	prox	active	k4me2_hi	prom	2.82	1.85	0.15	1.92	1.36	0.882	0.722	1.88	1.19	0.0548
chr25	7785075	7785240	atac_L25310	-	prox	active	k4me2_hi	enh	3.95	1.85	0.0902	1.4	1.87	1.43	-0.34	2.02	1.71	0.805
chr7	14442209	14442316	atac_L35113	+	prox	active	k4me2_hi	enh	0.876	1.84	-0.215	0.222	0.849	0.366	1.27	-0.154	-0.083	0.598
chr2	51086769	51086877	atac_L17537	+	prox	active	k4me2_hi	prom	1.64	1.84	-0.283	1.1	0.697	0.593	2.38	0.326	0.195	0.459
chr7	24114237	24114393	atac_L35560	-	prox	active	k4me2_hi	prom	2.53	1.84	-0.397	0.293	0.831	0.639	1.54	1.25	0.552	0.4
chr13	33025784	33025935	atac_L06269	-	prox	active	k4me2_hi	prom	3.2	1.84	-0.0476	1.69	0.811	0.164	-0.311	1.72	-0.073	0.783
chr7	73848232	73848355	atac_L37036	+	prox	active	k4me2_hi	prom	1.99	1.83	-0.053	1.62	0.822	-0.275	1.28	2.16	-0.894	0.717
chr7	65940255	65940384	atac_L36812	-	prox	active	k4me2_hi	enh	3.84	1.83	-0.0273	-0.151	0.866	0.234	-0.867	1.64	1.22	0.303
chr4	17030904	17031146	atac_P05222	+	prox	active	k4me2_hi	enh	3.88	1.83	0.0779	1.78	1.71	0.785	2.35	2	-0.999	1.21
chr22	20166421	20166503	atac_L21866	+	prox	active	k4me2_hi	prom	2.83	1.83	0.202	1.4	0.619	1.21	2.51	1.84	1.23	1.36
chr10	22490148	22490340	atac_L02081	+	prox	active	k4me2_hi	enh	2.66	1.83	0.263	1.08	1.34	0.472	1.6	2.19	1.21	1.01
chr7	54679606	54679701	atac_L36585	+	prox	active	k4me2_hi	enh	2.55	1.83	-0.421	1.91	1.4	0.212	1.35	2.35	0.208	0.561
chr13	50482087	50482231	atac_L06820	+	prox	active	k4me2_hi	prom	2.04	1.83	-0.211	0.512	0.952	0.889	-0.858	1.88	0.421	0.589
chr19	20200816	20200916	atac_L15185	-	prox	active	k4me2_hi	prom	3.6	1.82	-0.209	1.22	0.713	0.751	2.25	2.18	-1.64	0.639
chrUn_KN149790v1	909	1110	atac_L40464	+	prox	active	k4me2_hi	enh	2.7	1.82	-0.0729	1.18	0.742	0.706	1.13	1.92	0.828	1.85
chr7	51626474	51626571	atac_L36507	+	prox	active	k4me2_hi	prom	3.6	1.82	-0.742	0.72	0.846	0.582	0.888	0.677	0.245	0.342
chr24	25191564	25191726	atac_L24460	-	prox	active	k4me2_hi	enh	2.85	1.82	-0.00161	0.99	0.694	1.01	-1.3	1.78	0.16	1.25
chr7	38315945	38316048	atac_L36136	+	prox	active	k4me2_hi	enh	3.3	1.82	0.253	1.33	1.25	1.12	-0.768	0.572	0.542	1.26
chr9	5227282	5227451	atac_L39023	+	prox	active	k4me2_hi	enh	3.14	1.81	-0.572	0.592	0.986	0.605	0.549	1.39	-0.0805	1.2
chr11	1393708	1393825	atac_L02930	+	prox	active	k4me2_hi	prom	0.768	1.81	-0.1	1.71	1.14	1.37	-0.76	1.92	0.031	0.247
chr15	25568696	25568815	atac_L09070	+	prox	active	k4me2_hi	enh	3.65	1.81	0.0861	1.83	1.62	1.32	2.49	1.65	0.031	1.34
chr25	36334658	36334747	atac_L26014	+	prox	active	k4me2_hi	prom	2.29	1.8	-0.0101	2.49	1.32	-0.0607	2.71	2.71	-1.19	1.44
chr24	42123715	42123843	atac_L24967	-	prox	active	k4me2_hi	enh	2.55	1.8	-0.0994	-0.352	0.695	-0.271	-0.755	0.436	0.0308	-0.755
chr12	25295970	25296063	atac_L04732	+	prox	active	k4me2_hi	prom	2.62	1.8	-0.0582	0.032	1.39	0.788	-1.19	1.74	1.06	-0.855
chr20	30577773	30577857	atac_L18767	+	prox	active	k4me2_hi	enh	1.12	1.79	0.213	0.573	0.648	0.259	-0.653	-0.653	1.21	0.972
chr21	28340851	28340935	atac_L20718	-	prox	active	k4me2_hi	prom	2.56	1.79	0.213	-0.236	0.713	-0.1	1.52	0.266	-0.653	0.377
chrUn_KN150699v1	16000	16084	atac_L41272	-	prox	active	k4me2_hi	enh	2.22	1.79	0.0897	0.0866	0.998	0.374	-0.653	0.571	0.157	-0.653
chr8	7319609	7319855	atac_L37394	+	prox	active	k4me2_hi	enh	3.38	1.79	0.184	0.827	1.43	0.827	0.0931	1.2	0.959	0.56
chr15	45312452	45312606	atac_L09626	+	prox	active	k4me2_hi	prom	2.66	1.79	-0.0346	1.2	1.21	0.614	-0.741	0.559	0.0304	-0.167
chr19	33211343	33211471	atac_L15524	+	prox	active	k4me2_hi	enh	2.07	1.79	-0.574	0.968	1.06	0.241	0.264	1.96	0.13	0.54
chr17	38779208	38779307	atac_L12824	-	prox	active	k4me2_hi	enh	2.35	1.79	0.078	1.51	0.719	-0.161	-1.5	0.867	-0.189	0.333
chr21	14783075	14783275	atac_P03742	+	prox	active	k4me2_hi	prom	3.92	1.78	-0.0487	0.966	0.747	0.786	0.863	2.19	-0.448	0.331
chr13	11377463	11377537	atac_L05701	+	prox	active	k4me2_hi	prom	3.29	1.78	0.0834	0.966	0.603	-0.314	-1.11	1.23	-0.292	0.258
chr12	43438571	43438710	atac_L05138	+	prox	active	k4me2_hi	enh	2.65	1.78	-0.378	0.911	1.14	0.466	0.263	1.84	-0.374	0.837
chr15	28106580	28106813	atac_L09134	+	prox	active	k4me2_hi	enh	4.1	1.78	-0.026	0.935	1.1	0.687	-0.811	0.932	-0.0781	0.436
chr1	41815835	41815979	atac_L00970	-	prox	active	k4me2_hi	prom	2.95	1.78	-0.106	0.91	0.66	0.866	0.262	0.669	0.501	0.297
chr6	59954704	59954814	atac_L34532	-	prox	active	k4me2_hi	prom	2.29	1.78	0.151	1	0.935	0.633	1.98	0.564	0.155	0.961
chr14	20342874	20343055	atac_L07458	-	prox	active	k4me2_hi	prom	1.83	1.78	0.293	0.614	1.05	0.434	1.35	1.22	-0.728	0.052
chr7	12066389	12066684	atac_P06158	-	prox	active	k4me2_hi	enh	2.04	1.77	-0.0818	1.54	0.827	0.77	0.0915	2.23	0.469	1.43
chr2	21171735	21171921	atac_L16586	+	prox	active	k4me2_hi	enh	2.64	1.77	-0.034	1.12	0.935	1.18	1.35	2.76	1.63	1.13
chr15	43812785	43812892	atac_L09564	-	prox	active	k4me2_hi	prom	3.17	1.77	0.129	0.706	0.669	1.17	1.06	1.65	-1.08	0.844
chr15	11768076	11768271	atac_L08706	+	prox	active	k4me2_hi	enh	2.7	1.77	0.0828	1.83	1.26	1.16	1.81	1.36	0.887	0.81
chr5	65971564	65971862	atac_L32550	-	prox	active	k4me2_hi	prom	3.51	1.77	0.00996	1.57	0.906	0.277	2.01	1.02	0.333	0.371
chr4	16324427	16324678	atac_L29074	-	prox	active	k4me2_hi	prom	2.89	1.77	-0.232	0.63	1.17	0.389	-1.16	1.51	0.0417	1.36
chr16	54522673	54522813	atac_L11556	+	prox	active	k4me2_hi	enh	0.317	1.76	-0.266	0.34	0.923	0.433	-0.627	0.258	-0.627	0.949
chr11	6072279	6072554	atac_L03074	-	prox	active	k4me2_hi	enh	2.91	1.76	-0.33	0.947	1.3	0.429	-1.15	1.17	-0.747	0.888
chr20	1279096	1279257	atac_L17994	-	prox	active	k4me2_hi	enh	2.58	1.76	0	0	0.751	0.421	0	1.03	0.768	0
chr1	28135	28297	atac_L00005	-	prox	active	k4me2_hi	enh	0.93	1.75	0	1.17	0.795	1.14	0	0	0.768	1.3
chrUn_KN150487v1	38668	38803	atac_L41063	+	prox	active	k4me2_hi	prom	2.45	1.75	-0.4	0.431	0.962	0.356	0.721	1.85	0.259	0.18
chr21	590709	590861	atac_L19799	+	prox	active	k4me2_hi	enh	1.64	1.75	0.17	1.5	0.953	0.827	-1.05	0.67	0.59	0.25
chr4	6452030	6452119	atac_L28674	+	prox	active	k4me2_hi	enh	4.05	1.75	-0.137	1.07	1.35	0.683	1.65	1.87	0.294	1.33
chr3	21670069	21670159	atac_L26928	-	prox	active	k4me2_hi	prom	3.57	1.75	0.0195	0.486	0.939	0.435	-0.513	2.04	-0.513	0.0895
chr10	28291539	28291778	atac_P00498	-	prox	active	k4me2_hi	enh	3.85	1.75	-0.0937	1.33	0.664	0.16	-0.701	1.27	1.51	1.51
chr23	8607701	8607871	atac_L22591	+	prox	active	k4me2_hi	prom	2.42	1.74	0.204	0.979	0.623	0.757	-0.614	1.91	-0.614	0.937
chr11	29999443	29999537	atac_L03636	+	prox	active	k4me2_hi	prom	2.7	1.74	-0.566	0.409	0.698	-0.00877	0.518	1.37	-0.561	-0.295
chr13	46927410	46927732	atac_L06676	+	prox	active	k4me2_hi	enh	3.59	1.74	0.112	2.48	1.92	1.07	2.53	3.09	1.11	1.34
chr15	32390	32642	atac_L08398	-	prox	active	k4me2_hi	enh	3.56	1.74	-0.859	1.38	1.09	0.233	0.84	1.49	1.08	0.885
chr23	45689843	45689949	atac_L23761	-	prox	active	k4me2_hi	enh	2.89	1.74	-0.056	0.221	0.932	0.541	1.64	1.43	-0.506	0.0886
chr18	48989746	48990074	atac_L14364	-	prox	active	k4me2_hi	prom	2.39	1.74	0.172	1.28	1.11	0.95	1.18	1.7	1.26	0.973
chr20	29500406	29500514	atac_L18723	+	prox	active	k4me2_hi	enh	2.24	1.74	-0.135	0.893	0.639	0.392	1.64	1.43	0.291	1.42
chr5	55200855	55200965	atac_L32318	-	prox	active	k4me2_hi	prom	0.6	1.74	-0.435	1.22	0.646	-0.263	-1.34	1.13	-0.547	-0.33
chr5	58415792	58416127	atac_P05680	-	prox	active	k4me2_hi	prom	2.81	1.74	-0.273	1.72	1.06	0.442	0.833	1.25	0.796	0.07
chr12	43241456	43241733	atac_L05133	-	prox	active	k4me2_hi	enh	2.08	1.73	-0.148	1.12	1.02	0.532	-1.07	1.75	-0.665	-0.331
chr5	36615585	36615787	atac_P05542	-	prox	active	k4me2_hi	enh	3.83	1.73	-0.0424	0.33	1.38	0.72	0.768	0.888	-0.6	1.04
chr24	1105510	1105794	atac_P04414	-	prox	active	k4me2_hi	prom	3.01	1.72	0.132	2.05	1.38	1.36	0.63	1.78	1.59	0.893
chr19	2318770	2318904	atac_L14630	-	prox	active	k4me2_hi	enh	2.66	1.72	0.0894	0.882	0.734	0.847	-0.496	1.78	0.989	2.02
chr8	52501313	52501519	atac_L38707	+	prox	active	k4me2_hi	enh	0.522	1.72	0.265	0	0.684	0.0657	2.05	1.14	0.746	0.767
chr9	46745442	46745524	atac_L39962	+	prox	active	k4me2_hi	enh	2.24	1.71	0.191	0.985	0.731	0.751	1.28	1.3	0.969	0.136
chr4	5742218	5742451	atac_L28633	-	prox	active	k4me2_hi	prom	2.12	1.71	-0.178	0.629	1.45	0.599	-0.588	1.31	0.145	1.13
chr25	36322221	36322473	atac_L26003	+	prox	active	k4me2_hi	enh	1.7	1.71	-0.52	1.92	0.637	-0.103	2.34	0.893	-0.00922	0.494
chr13	33117544	33117638	atac_L06274	+	prox	active	k4me2_hi	prom	3.79	1.71	0.0854	0.108	0.754	0.168	0.566	1.36	0.965	-0.888
chr3	1236439	1236658	atac_P04800	+	prox	active	k4me2_hi	enh	0	1.71	0	0	0.585	0.127	0	0.481	0.739	0.946
chr7	29863760	29863902	atac_L35801	-	prox	active	k4me2_hi	prom	2.99	1.7	-0.179	0.682	0.788	-0.379	-1.54	1.3	-0.758	-0.0872
chr7	6400590	6400716	atac_L34790	-	prox	active	k4me2_hi	prom	2.7	1.7	-0.296	1.41	1.14	0.286	1.99	1.51	-0.187	0.0754
chr18	15319073	15319182	atac_L13634	-	prox	active	k4me2_hi	enh	2.58	1.7	-0.149	1.51	1.43	0.619	0.562	1.99	-0.0829	1.46
chr4	31179623	31179710	atac_L29489	+	prox	active	k4me2_hi	enh	2.18	1.7	0.313	1.64	1.03	0.38	-0.362	1.32	1.34	0.241
chr20	145618	145814	atac_L17956	-	prox	active	k4me2_hi	enh	3.29	1.7	-0.0201	1.18	1.13	0.522	-0.932	1.4	0.0854	0.817
chr17	51520878	51520992	atac_L13102	-	prox	active	k4me2_hi	enh	3.13	1.7	0.138	1.42	0.641	0.592	1.27	1.9	-0.0827	0.946
chr15	22303361	22303478	atac_L08969	+	prox	active	k4me2_hi	prom	3.9	1.7	-0.0869	1.55	0.893	0.693	-0.874	1.85	0.801	1.39
chr16	33106626	33106751	atac_L10755	+	prox	active	k4me2_hi	enh	4.38	1.69	0.0842	1.93	1.71	1.02	-0.869	2.25	0.623	1.46
chr10	27741511	27741607	atac_L02237	+	prox	active	k4me2_hi	prom	3.17	1.69	0.0144	0.373	0.758	0.798	1.8	1.95	0.956	-0.359
chr8	8935551	8935682	atac_L37456	+	prox	active	k4me2_hi	enh	2.21	1.69	0.136	2.02	1.56	1.13	1.26	1.98	0.622	2.13
chr7	1109499	1109635	atac_L34630	-	prox	active	k4me2_hi	enh	0.866	1.69	0.236	0.681	1.12	0.663	1.26	0.322	-0.0818	-0.281
chr17	50042713	50042853	atac_L13032	+	prox	active	k4me2_hi	enh	3.39	1.68	0.235	1.54	1.2	0.391	-0.861	1.27	-0.419	0.83
chr14	44859956	44860150	atac_L08162	+	prox	active	k4me2_hi	enh	3.56	1.68	0.273	0.943	1.2	0.411	-0.475	1.54	0.277	1.37
chr25	36346850	36347044	atac_L26022	+	prox	active	k4me2_hi	enh	-0.475	1.68	-0.291	1.24	0.68	-0.475	-0.475	0.015	0.277	0.0841
chr3	16368195	16368275	atac_L26721	+	prox	active	k4me2_hi	prom	1.51	1.67	0.307	0.341	0.709	0.716	-0.78	1.26	0.548	0.58
chr7	19904492	19904572	atac_L35350	-	prox	active	k4me2_hi	enh	3.99	1.67	-0.036	-0.192	0.899	1.05	-0.78	1.41	0.313	0.58
chr15	29139039	29139302	atac_P01838	-	prox	active	k4me2_hi	enh	1.96	1.67	-0.179	1	0.815	1.03	1.11	1.37	0.302	0.986
chr14	8271299	8271433	atac_L07225	-	prox	active	k4me2_hi	prom	2.7	1.67	-0.157	0.388	0.726	-0.355	-1.16	0.487	-0.101	0.00924
chr20	51641832	51642013	atac_L19493	+	prox	active	k4me2_hi	enh	2.71	1.67	-0.0266	1.39	1.2	1.02	2.06	2.39	0.936	0.704
chr16	51180496	51180589	atac_L11407	-	prox	active	k4me2_hi	prom	1.98	1.67	0.00188	1.3	1.26	0.541	-1.43	2.28	-0.116	0.601
chr9	10691191	10691472	atac_L39126	-	prox	active	k4me2_hi	enh	2.81	1.66	0.212	0.387	0.831	0.457	-0.885	0.328	-0.486	0.692
chr4	4141494	4141637	atac_L28547	+	prox	active	k4me2_hi	enh	0.2	1.66	0.302	0.0514	0.844	0.323	-0.346	0.361	-0.346	0.645
chr19	29550895	29551001	atac_L15402	+	prox	active	k4me2_hi	enh	3.49	1.66	-0.169	0.721	1.14	0.417	-0.766	0.69	-0.766	0.712
chr5	61651766	61651888	atac_L32455	+	prox	active	k4me2_hi	prom	3.86	1.66	0.115	1.14	1.24	0.537	2.07	1.26	0.416	0.597
chr7	70335505	70335715	atac_P06550	+	prox	active	k4me2_hi	enh	1.81	1.65	0.274	0.499	0.93	0.783	-0.823	1.1	1.19	1.1
chr9	38785444	38785560	atac_L39770	+	prox	active	k4me2_hi	prom	2.69	1.65	0.302	0.221	0.727	0.315	-0.761	0.439	-0.761	-0.17
chr21	13154722	13154796	atac_L20329	-	prox	active	k4me2_hi	enh	4.14	1.64	-0.00167	0.449	1.01	0.0757	-1.37	0.828	0.342	0.134
chr5	33332662	33332742	atac_L31707	+	prox	active	k4me2_hi	prom	3.38	1.64	0.157	0.0551	0.59	0.482	0.81	0.326	-0.0382	0.682
chr17	8726199	8726411	atac_P02269	+	prox	active	k4me2_hi	enh	2.51	1.64	-0.103	1.05	1.38	0.455	0.256	2.24	-0.686	0.29
chr19	628077	628160	atac_L14522	-	prox	active	k4me2_hi	prom	1.69	1.64	-0.279	0.864	0.61	0.621	0.809	1.35	0.77	1.27
chr17	44247713	44248067	atac_L12939	-	prox	active	k4me2_hi	enh	2.94	1.63	0.163	0.534	0.77	0.37	-0.849	1.86	-0.169	1.2
chr2	14756867	14757123	atac_L16464	-	prox	active	k4me2_hi	enh	-0.8	1.63	-0.468	0.49	0.685	0.585	-0.8	1.16	-0.8	0.685
chr21	14875886	14876113	atac_P03746	+	prox	active	k4me2_hi	enh	2.61	1.63	-0.201	0.59	1.13	0.863	0.255	1.37	-0.681	0.724
chr4	77966803	77967137	atac_P05344	-	prox	active	k4me2_hi	enh	1.68	1.63	-0.224	-0.0505	0.792	0.357	-1.11	1.49	0.0405	-0.0711
chr22	9936525	9936602	atac_L21540	+	prox	active	k4me2_hi	prom	2.77	1.63	-0.0655	1.48	0.635	0.72	-1.59	1.44	1.06	0.856
chr19	13421245	13421353	atac_L14960	+	prox	active	k4me2_hi	prom	3.26	1.63	-0.0874	1.18	0.743	0.858	-1.34	1.08	0.338	-0.00588
chr8	30453320	30453407	atac_L38163	+	prox	active	k4me2_hi	prom	2.54	1.63	0.208	1.23	0.598	-0.323	-1.58	1.22	-1.58	-0.383
chr12	41653	41751	atac_L04175	+	prox	active	k4me2_hi	enh	2.34	1.62	0.183	0.03	1.13	0.251	1.97	-0.191	1.12	0.83
chr6	30428167	30428322	atac_L33573	+	prox	active	k4me2_hi	enh	3.07	1.62	0.0337	0.625	0.812	0.882	1.05	1.2	0.219	1.51
chr20	34376634	34376735	atac_L18922	-	prox	active	k4me2_hi	enh	3.7	1.62	-0.19	0.54	0.96	-0.0498	-0.19	1.15	-0.19	0.407
chr18	18456382	18456459	atac_L13704	-	prox	active	k4me2_hi	enh	3.44	1.62	0.272	1.29	1.55	0.895	-0.656	1.74	1.21	1.4
chr9	46745172	46745337	atac_L39961	+	prox	active	k4me2_hi	prom	2.21	1.62	0.126	0.821	0.632	0.481	1.05	0.992	0.742	-0.0681
chr16	6634951	6635038	atac_L10063	-	prox	active	k4me2_hi	enh	3.26	1.61	0.271	1.47	1.17	1.17	2.63	2.65	0.873	1.79
chr12	27589611	27589908	atac_L04801	+	prox	active	k4me2_hi	enh	3.33	1.61	0.22	0.641	0.945	0.759	-0.78	0.993	0.179	1.81
chr9	35863722	35863811	atac_L39707	+	prox	active	k4me2_hi	enh	1.48	1.61	0.152	0.0863	1.07	0.64	-0.65	0.425	-0.65	0.549
chr3	17933753	17933888	atac_L26783	+	prox	active	k4me2_hi	prom	2.56	1.61	-0.14	1.93	0.835	1.44	0.579	2.15	1.29	0.359
chr9	55210008	55210227	atac_L40278	-	prox	active	k4me2_hi	enh	0.191	1.61	0.288	0.703	0.876	0.869	-0.327	0.154	0.413	0.93
chr4	16325366	16325508	atac_L29075	+	prox	active	k4me2_hi	prom	3.46	1.61	-0.179	1.57	1.1	0.429	0.578	1.8	0.412	1.45
chr8	23247200	23247276	atac_L37917	-	prox	active	k4me2_hi	enh	4.52	1.61	-0.395	0.945	0.625	0.263	2.01	2.14	-0.192	0.358
chr7	16562217	16562297	atac_L35203	+	prox	active	k4me2_hi	enh	1.14	1.61	0.275	0.943	1.26	0.466	-1	1.9	0.325	0.029
chr20	31743160	31743246	atac_L18812	-	prox	active	k4me2_hi	enh	3.76	1.6	0.0325	0.225	1.32	0.544	1.17	1.66	-0.191	0.949
chr13	50623974	50624062	atac_L06827	+	prox	active	k4me2_hi	prom	1.77	1.6	0.274	1.91	0.971	0.437	-0.998	2.86	-0.998	1.37
chr24	42115704	42115815	atac_L24963	-	prox	active	k4me2_hi	enh	1.3	1.6	0.0234	-0.64	0.765	0.294	2.62	0.0838	-0.64	-0.047
chr5	72014133	72014248	atac_L32746	-	prox	active	k4me2_hi	enh	2.61	1.6	-0.27	0.0851	0.702	0.331	-0.638	0.261	0.663	-0.312
chr3	12439981	12440097	atac_L26547	+	prox	active	k4me2_hi	prom	2.75	1.6	-0.0445	1.75	1.55	0.506	-0.638	2.7	0.154	0.542
chr23	22784493	22784582	atac_L22979	+	prox	active	k4me2_hi	enh	1.85	1.6	0.122	1.46	1.07	0.542	-1.28	1.74	0.58	0.46
chr7	6466673	6466766	atac_L34823	+	prox	active	k4me2_hi	enh	2.14	1.6	0.276	1.49	0.828	-0.182	1.72	1.7	0.422	0.667
chr19	22061564	22061661	atac_L15221	+	prox	active	k4me2_hi	enh	3.86	1.59	-0.535	0.942	0.846	0.288	0.888	1.85	0.968	0.849
chr21	37089557	37089644	atac_L20919	-	prox	active	k4me2_hi	prom	2.3	1.59	-0.332	1.71	0.788	0.629	2.39	2.21	-0.705	0.617
chr17	21048808	21048884	atac_L12310	-	prox	active	k4me2_hi	prom	1.49	1.59	-0.488	1.1	1.03	0.229	0.456	0.607	-1.72	0.328
chr12	26622292	26622415	atac_L04767	+	prox	active	k4me2_hi	prom	3.43	1.59	-0.0207	0.411	0.588	0.227	1.16	1.03	0.85	-0.165
chr17	52657994	52658116	atac_L13141	+	prox	active	k4me2_mid	prom	2.79	1.58	0.273	1.8	1.15	0.732	2.23	1.8	1.17	1.34
chr23	18568186	18568307	atac_L22854	+	prox	active	k4me2_mid	prom	2.89	1.58	0.0417	-0.00933	0.715	0.589	1.48	1.37	0.0116	0.223
chr7	22983310	22983441	atac_L35509	+	prox	active	k4me2_mid	enh	3.24	1.58	-0.192	1.12	1.19	0.934	1.35	1.37	0.242	0.84
chr5	12062927	12063075	atac_L30916	+	prox	active	k4me2_mid	enh	1.73	1.58	0.0866	1.49	1.69	0.918	-0.623	2.87	-0.623	1.17
chr3	24119719	24119858	atac_L27055	+	prox	active	k4me2_mid	enh	3.01	1.58	0.272	2.12	1.43	1.11	0.177	2	1.07	1.34
chr7	35736532	35736682	atac_L36049	-	prox	active	k4me2_mid	enh	0.879	1.58	-0.0437	0.91	0.971	0.842	-0.622	0.681	0.653	-0.622
chr9	42711958	42712111	atac_L39832	-	prox	active	k4me2_mid	enh	4.7	1.58	-0.313	2.34	1.87	1.28	1.15	3.01	1.11	1.02
chr8	46745673	46745824	atac_L38541	-	prox	active	k4me2_mid	enh	2.82	1.57	-0.191	0.0432	1.11	0.154	-1.23	1.75	0.241	0.0747
chr20	46555521	46555679	atac_L19261	+	prox	active	k4me2_mid	enh	2.84	1.57	-0.186	1.25	0.719	1.1	-0.619	3.02	1.77	0.942
chr9	43797709	43797860	atac_L39862	+	prox	active	k4me2_mid	prom	2.65	1.57	-0.522	0.692	0.923	0.262	0.448	1.08	-0.884	-0.352
chr14	48910455	48910616	atac_L08284	-	prox	active	k4me2_mid	enh	1.09	1.57	0.261	0.74	0.888	0.96	-0.617	1.19	1.17	0.53
chr11	36626590	36626751	atac_L03811	+	prox	active	k4me2_mid	enh	0.54	1.57	0.222	0.114	0.631	0.694	-0.952	1.16	1.22	-0.952
chr7	25014371	25014542	atac_L35608	+	prox	active	k4me2_mid	enh	1.46	1.57	-0.715	0.133	0.613	0.628	0.87	0.662	0.412	0.744
chr16	18536782	18536865	atac_L10350	-	prox	active	k4me2_mid	prom	2.57	1.56	0.0366	1.44	1.43	0.713	0.979	1.37	0.811	-0.589
chr9	32158384	32158594	atac_L39616	+	prox	active	k4me2_mid	prom	3.01	1.55	0.265	0.754	0.647	0.522	0.861	0.655	0.0423	-0.239
chr25	36325605	36325694	atac_L26006	-	prox	active	k4me2_mid	enh	1.39	1.55	0.03	2.08	1.2	0.272	2.11	2.31	-0.0838	0.729
chr17	12253347	12253454	atac_L12085	-	prox	active	k4me2_mid	prom	2.1	1.55	0.115	-0.214	0.874	0.699	1.2	1.06	0.418	-0.408
chr24	804907	805004	atac_L23856	-	prox	active	k4me2_mid	prom	3.34	1.55	0.19	1.28	1.56	0.596	-0.886	2.12	-0.886	-0.287
chr25	774256	774333	atac_L25044	-	prox	active	k4me2_mid	enh	0.983	1.55	0.202	1.23	0.973	0.606	0	0.534	0	1.21
chr20	4366984	4367075	atac_L18084	+	prox	active	k4me2_mid	enh	2.35	1.54	0.161	-0.0981	1.08	0.51	-0.512	0.706	0.294	1.11
chrUn_KN150037v1	1703	1806	atac_L40661	+	prox	active	k4me2_mid	prom	2.64	1.54	-0.284	-0.304	0.588	0.203	-0.882	0.577	0.428	0.46
chr9	41688113	41688228	atac_L39811	+	prox	active	k4me2_mid	enh	3.88	1.54	-0.0577	0.862	0.982	0.856	-1.17	2.07	0.33	1.17
chr5	42060210	42060302	atac_L31987	-	prox	active	k4me2_mid	prom	3.48	1.54	-0.409	0.708	0.878	0.434	-0.512	1.36	0.293	-0.512
chr1	47831755	47831881	atac_L01117	-	prox	active	k4me2_mid	prom	3.36	1.54	-0.265	-0.0737	0.979	0.321	-1.16	0.984	0.8	0.647
chr7	19835452	19835551	atac_L35344	-	prox	active	k4me2_mid	prom	4.13	1.54	-0.0563	1.75	1.08	0.679	0.94	3.07	1.01	2.11
chr10	11262022	11262180	atac_L01832	-	prox	active	k4me2_mid	prom	2.83	1.54	-0.0579	1.65	1.11	1.06	-0.187	2.14	-0.123	-0.152
chr6	58916537	58916652	atac_L34445	+	prox	active	k4me2_mid	prom	2.57	1.54	0.189	1.42	0.847	0.644	-0.875	0.684	0.426	0.722
chr16	6634220	6634323	atac_L10062	+	prox	active	k4me2_mid	prom	3.64	1.54	0.287	1.94	1.57	1.07	2.12	2.57	0.292	1.32
chr21	7187460	7187610	atac_L20136	-	prox	active	k4me2_mid	enh	2.08	1.54	-0.743	0.962	1.41	0.64	1.82	2.52	1.01	0.761
chr22	3765367	3765459	atac_L21423	-	prox	active	k4me2_mid	enh	4.68	1.53	0.2	1.11	1.54	0.825	4.06	2.44	0.805	1.2
chr7	48870824	48870898	atac_L36451	+	prox	active	k4me2_mid	prom	3.69	1.53	0.298	1.23	0.915	-0.286	1.23	1.12	-0.0745	0.266
chr11	40832307	40832441	atac_L03934	+	prox	active	k4me2_mid	prom	2.94	1.53	0.283	0.325	0.609	-0.147	-0.864	1.34	0.951	0.302
chr4	59096256	59096330	atac_L30052	+	prox	active	k4me2_mid	enh	3.33	1.52	-0.229	1.15	0.653	0.974	1.93	1.4	1	-0.161
chr3	25276523	25276672	atac_L27116	+	prox	active	k4me2_mid	enh	2.64	1.51	0.0189	1.51	1.63	0.63	2.09	2	-0.49	0.306
chr24	1042494	1042568	atac_L23862	+	prox	active	k4me2_mid	enh	3.32	1.51	0.0349	0.49	0.834	0.0663	1.08	0.376	0.226	0.526
chr16	41036504	41036686	atac_L11074	+	prox	active	k4me2_mid	enh	2.82	1.51	-0.0841	0.104	0.849	0.413	-0.837	0.316	0.188	-0.274
chr1	8653734	8653813	atac_L00279	+	prox	active	k4me2_mid	enh	2.95	1.51	0.13	1.53	0.974	0.615	-1.1	1.8	1.15	1.27
chr25	35151010	35151093	atac_L25948	+	prox	active	k4me2_mid	enh	2.18	1.51	-0.493	1.78	0.81	0.131	1.9	1.22	1.03	0.524
chr22	3182535	3182636	atac_L21411	-	prox	active	k4me2_mid	prom	2.31	1.5	-0.12	0.485	0.67	0.0321	-1.09	0.856	0.757	-0.0701
chr8	434938	435106	atac_L37122	+	prox	active	k4me2_mid	enh	3.42	1.5	0.216	0.869	1.43	0.967	-0.484	2.56	-0.484	1.8
chr21	34079270	34079442	atac_L20855	-	prox	active	k4me2_mid	enh	1.97	1.5	-0.21	1.55	1.07	0.623	-0.482	1.47	-0.482	0.658
chr21	14250991	14251074	atac_L20362	-	prox	active	k4me2_mid	enh	2.51	1.49	0.307	-0.0391	0.708	0.173	-0.779	0.445	-0.779	0.0547
chr4	55787	55879	atac_L28313	-	prox	active	k4me2_mid	enh	3.46	1.49	0.0271	0.638	0.843	1	1.39	0.444	0.311	0.251
chr16	36571958	36572115	atac_L10951	-	prox	active	k4me2_mid	enh	0.933	1.48	0.0977	0	1.31	0.869	0	0.503	0.77	1.15
chr24	19516898	19517051	atac_L24311	-	prox	active	k4me2_mid	enh	4.42	1.48	0.17	1.84	1.46	0.989	2.77	2.33	1.6	0.924
chr2	54694883	54695041	atac_L17666	-	prox	active	k4me2_mid	enh	1.83	1.48	-0.346	1.2	1.01	1.04	-1.05	1.89	-1.05	0.25
chr6	40351732	40351891	atac_L33819	+	prox	active	k4me2_mid	enh	3.62	1.48	0.294	0.218	1.24	0.786	-1.05	1.48	0.588	0.731
chr9	16832224	16832628	atac_P06960	+	prox	active	k4me2_mid	enh	-0.0191	1.48	0.118	1.12	0.859	0.835	0.409	0.867	0.775	0.764
chr22	22717451	22717567	atac_L21965	+	prox	active	k4me2_mid	enh	2.62	1.47	0.251	0.632	0.61	0.447	-0.761	1.92	0.915	0.418
chr6	19817635	19817855	atac_L33342	+	prox	active	k4me2_mid	enh	3.83	1.47	-0.0839	1.79	1.73	1.39	0.0938	2.51	0.616	1.4
chr4	72724283	72724417	atac_L30263	-	prox	active	k4me2_mid	enh	1.62	1.47	-0.237	0.535	0.693	0.7	-0.751	1.64	0.305	0.415
chr18	18438044	18438145	atac_L13701	-	prox	active	k4me2_mid	enh	3.45	1.46	-0.0506	1.72	1	0.408	2.24	2.28	-0.468	1.01
chr4	30184533	30184618	atac_L29459	+	prox	active	k4me2_mid	enh	2.06	1.46	0.313	0.224	0.686	0.699	-0.363	1.11	-0.363	-0.029
chr25	7873338	7873630	atac_L25311	-	prox	active	k4me2_mid	prom	3.26	1.46	-0.0799	0.396	0.599	0.45	-0.782	1.07	-0.0759	0.124
chr8	45410224	45410424	atac_P06818	+	prox	active	k4me2_mid	enh	-0.116	1.46	-0.222	-0.643	0.671	0.324	-1.02	-0.173	0.998	0.246
chr5	63441311	63441457	atac_L32502	-	prox	active	k4me2_mid	enh	2.06	1.46	-0.165	0.435	0.973	0.748	1.37	-0.0392	1.2	1.24
chr24	38082783	38082872	atac_L24768	+	prox	active	k4me2_mid	prom	3.68	1.46	0.312	1.05	0.723	0.507	-0.361	1.75	1.16	-0.0289
chr3	42968121	42968203	atac_L27795	-	prox	active	k4me2_mid	enh	2.21	1.46	-0.0239	0.574	0.618	0.768	-1.65	1.37	-0.126	0.297
chr16	54520862	54520958	atac_L11555	+	prox	active	k4me2_mid	enh	0.612	1.45	0.311	1.05	0.932	1.39	-0.359	0.986	1.33	0.24
chr1	40085431	40085588	atac_L00912	-	prox	active	k4me2_mid	enh	1.73	1.45	0.246	0.217	0.897	0.744	1.36	0.98	-0.304	1.48
chr19	22488665	22488800	atac_L15230	+	prox	active	k4me2_mid	enh	3.54	1.45	-0.802	1.29	0.908	0.234	-1.24	0.824	0.958	0.659
chr2	57706646	57707002	atac_L17813	-	prox	active	k4me2_mid	enh	0.673	1.44	0.153	0.186	0.626	0.116	-0.156	0.461	-0.156	0.873
chr18	33826	34003	atac_L13197	+	prox	active	k4me2_mid	prom	3.16	1.44	0.294	1.68	0.763	0.903	-0.73	0.67	0.525	0.815
chr21	36608	36721	atac_L19741	+	prox	active	k4me2_mid	enh	3.16	1.44	0.308	1.04	0.636	0.0273	-0.355	0.977	0.439	-0.0284
chr11	42643157	42643314	atac_L04011	-	prox	active	k4me2_mid	enh	3.29	1.44	-0.46	2.28	1.46	0.445	0.874	2.09	0.568	0.211
chr12	47081807	47081905	atac_L05257	+	prox	active	k4me2_mid	prom	1.96	1.44	-0.889	1.11	0.646	0.38	-0.992	1.11	-0.19	0.201
chr3	55651009	55651112	atac_L28072	-	prox	active	k4me2_mid	enh	3.26	1.43	0.187	0.973	1.01	0.316	2.28	1.57	0.261	1.25
chr6	47143510	47143703	atac_L33979	+	prox	active	k4me2_mid	enh	1.64	1.43	0.156	0.7	0.962	0.204	0.865	1.19	1.24	0.74
chr9	42711507	42711629	atac_L39831	+	prox	active	k4me2_mid	enh	4.65	1.43	-0.531	2.13	1.86	1.26	1.98	3.05	1.24	1.2
chr13	25455348	25455461	atac_L06054	-	prox	active	k4me2_mid	enh	3.36	1.43	-0.628	0.779	0.79	0.48	0.725	0.595	-1.42	0.992
chr5	20756072	20756206	atac_L31215	-	prox	active	k4me2_mid	prom	2.97	1.43	0.225	0.577	0.638	0.0953	-0.969	1.02	0.318	-0.164
chr18	22605958	22606181	atac_L13804	+	prox	active	k4me2_mid	enh	3.26	1.42	0.188	1.89	1.48	0.675	1.33	1.71	0.293	1.02
chr3	24180039	24180182	atac_L27058	+	prox	active	k4me2_mid	enh	2.93	1.42	0.311	0.725	1.33	0.907	-0.963	2.24	-0.523	0.61
chr10	13772088	13772162	atac_L01893	-	prox	active	k4me2_mid	prom	1.1	1.42	-0.0102	0.314	0.652	-0.0958	-1.2	1.31	0.671	0.658
chr15	19472137	19472378	atac_L08894	+	prox	active	k4me2_mid	enh	2.89	1.42	-0.184	0.213	0.7	0.0687	0.171	1.23	-0.179	0.896
chr15	12436551	12436628	atac_L08726	-	prox	active	k4me2_mid	enh	3.92	1.42	-0.0102	1.32	1.05	-0.205	-1.2	1.07	0.132	0.941
chr10	45293308	45293637	atac_P00598	+	prox	active	k4me2_mid	enh	-0.433	1.41	-0.118	0.723	1.02	0.973	-0.433	0.63	0.509	-0.155
chr8	50940161	50940245	atac_L38647	-	prox	active	k4me2_mid	enh	2.7	1.41	0.213	0.766	0.713	0.671	-0.653	0.822	-0.653	1.2
chr20	21936419	21936505	atac_L18434	-	prox	active	k4me2_mid	enh	1.77	1.41	0.0237	1.01	1.21	0.641	1.52	0.265	0.157	0.55
chr2	32515505	32515595	atac_L16924	+	prox	active	k4me2_mid	enh	2.01	1.41	0.213	1.16	1.66	0.784	2.63	1.9	0.671	1.09
chr21	42831857	42831958	atac_L21063	+	prox	active	k4me2_mid	enh	1.67	1.41	-0.513	0.471	0.734	0.298	-1.18	1.86	-1.18	1.02
chr5	52244552	52244657	atac_L32239	-	prox	active	k4me2_mid	enh	3	1.4	-0.512	1.31	0.949	0.766	-1.18	1.61	0.507	0.428
chr25	32071786	32071897	atac_L25813	+	prox	active	k4me2_mid	prom	3	1.4	0.0362	1.17	0.929	0.187	-1.17	0.761	-1.17	0.162
chr16	26823620	26823732	atac_L10566	-	prox	active	k4me2_mid	enh	2.51	1.4	-0.266	1.17	0.929	0.686	-1.17	1.12	0.663	0.75
chr15	26571670	26571774	atac_L09084	-	prox	active	k4me2_mid	enh	3.65	1.4	-0.192	0.666	0.706	0.859	-0.643	0.815	1.98	0.545
chr8	8351568	8351755	atac_L37432	+	prox	active	k4me2_mid	enh	2.9	1.4	0.294	1.32	0.952	1.13	1.74	1.36	-0.335	1.08
chr21	3455408	3455520	atac_L19975	-	prox	active	k4me2_mid	prom	3.14	1.4	0.0883	0.756	0.672	0.175	-0.639	1.83	0.155	-0.047
chr16	3809668	3809825	atac_L09994	-	prox	active	k4me2_mid	prom	0.923	1.39	0.243	1.25	0.679	0.292	0.959	0.975	-0.705	-0.568
chr11	5816342	5816560	atac_L03065	+	prox	active	k4me2_mid	enh	2.3	1.38	0.157	0.988	0.638	1.25	2.18	1.25	-0.327	-0.0264
chr25	35137518	35137596	atac_L25937	+	prox	active	k4me2_mid	prom	0.0853	1.38	-0.218	2.8	0.952	0.169	1.28	1.87	0.433	0.732
chr8	24745977	24746056	atac_L37962	+	prox	active	k4me2_mid	enh	3.11	1.38	0.0861	1.05	0.65	0.49	-0.897	0.984	0.197	0.605
chr16	33656019	33656099	atac_L10770	-	prox	active	k4me2_mid	enh	3.46	1.38	0.242	1.43	1.12	0.867	1.28	1.82	-0.896	1.24
chr6	53392129	53392210	atac_L34205	+	prox	active	k4me2_mid	prom	1.88	1.38	0.0301	0.774	0.857	0.888	-0.896	1.3	-0.0841	1.15
chr7	6366948	6367030	atac_L34783	+	prox	active	k4me2_mid	prom	0.403	1.37	0.191	1.88	0.808	0.0574	3.18	1.22	-0.895	0.136
chr2	4281806	4281888	atac_L16199	-	prox	active	k4me2_mid	enh	2.82	1.37	0.241	0.332	0.65	0.46	-0.895	1.61	-0.895	0.604
chr7	6467156	6467275	atac_L34824	-	prox	active	k4me2_mid	prom	2.11	1.37	0.155	1.44	0.722	-0.228	1.91	1.76	0.337	0.481
chr24	13567626	13567781	atac_L24174	-	prox	active	k4me2_mid	enh	3.57	1.37	-0.263	-0.62	0.779	0.56	-0.62	1.97	-0.62	0.682
chr6	58913746	58913830	atac_L34442	-	prox	active	k4me2_mid	enh	4	1.37	0.191	1.11	0.95	0.677	-0.894	2	0.432	0.731
chr15	44121136	44121221	atac_L09575	-	prox	active	k4me2_mid	prom	3.65	1.37	-0.286	1.33	1.22	0.545	2.11	1.22	1.11	0.73
chr7	73858867	73858955	atac_L37042	+	prox	active	k4me2_mid	prom	2.39	1.37	-0.788	0.331	1.2	-0.0222	-0.891	0.58	0.431	0.463
chr6	269897	269989	atac_L32815	+	prox	active	k4me2_mid	enh	2.23	1.37	0.03	1.73	0.702	0.543	-0.889	0.579	-0.889	0.601
chr19	20201053	20201128	atac_L15186	-	prox	active	k4me2_mid	enh	3.31	1.37	-0.154	0.86	1.13	0.907	-1.52	2.09	-0.191	-0.0184
chr5	14446049	14446156	atac_L30993	-	prox	active	k4me2_mid	prom	3.6	1.36	0.189	1.27	1.17	0.302	2.1	0.576	-0.083	0.724
chr5	64104406	64104562	atac_L32520	-	prox	active	k4me2_mid	enh	3.56	1.36	-0.175	1.24	0.77	0.471	1.9	1.47	-0.0372	0.13
chr22	1254324	1254418	atac_L21347	+	prox	active	k4me2_mid	enh	3.91	1.36	-0.379	1.36	0.787	0.558	1.48	1.54	0.0117	0.527
chr14	7700959	7701085	atac_L07205	-	prox	active	k4me2_mid	enh	1.64	1.36	0.0295	0.97	0.843	0.536	1.26	1.13	-0.0822	0.456
chr17	50046899	50047070	atac_L13038	+	prox	active	k4me2_mid	prom	1.69	1.36	0.307	0.103	0.776	-0.143	-1.76	0.813	0.163	0.842
chr3	23576884	23577068	atac_L27012	-	prox	active	k4me2_mid	enh	4.37	1.35	-0.22	1.38	1.39	0.727	2.33	1.81	-0.263	0.57
chr7	6341418	6341563	atac_L34768	-	prox	active	k4me2_mid	prom	2.12	1.35	-0.147	1.5	1.12	-0.0216	2.08	1.34	-0.858	0.829
chr4	16325746	16325828	atac_L29076	+	prox	active	k4me2_mid	enh	4.05	1.35	0.303	1.99	1.83	0.806	1.9	2.39	0.427	1.53
chr13	21673681	21673765	atac_L05959	-	prox	active	k4me2_mid	prom	1.95	1.35	0.083	1.07	1.19	0.099	1.07	1.75	0.225	-0.495
chr3	1223872	1224032	atac_L26141	+	prox	active	k4me2_mid	enh	2.48	1.34	-0.146	0.893	0.833	0.197	-0.849	0.179	0.615	0.131
chr4	20123806	20123905	atac_L29168	+	prox	active	k4me2_mid	enh	2.76	1.34	-0.0152	0.224	0.762	0.309	-1.09	0.936	-1.09	1.33
chr25	35150082	35150249	atac_L25946	-	prox	active	k4me2_mid	enh	1.83	1.34	-0.208	2.67	1.57	0.416	1.71	1.96	1.08	1.87
chr8	31369742	31369984	atac_L38202	-	prox	active	k4me2_mid	enh	3.69	1.34	-0.262	0.427	0.661	0.29	1.24	0.722	0.738	1.22
chr22	38516377	38516566	atac_L22299	+	prox	active	k4me2_mid	enh	2.83	1.33	-0.0697	1.23	1.44	0.399	1.98	1.69	-0.184	1.03
chr16	36330938	36331040	atac_L10877	+	prox	active	k4me2_mid	enh	1.09	1.33	0.182	-0.19	1.13	1.18	-0.19	0.538	0.888	-0.19
chr22	4792433	4792564	atac_L21452	+	prox	active	k4me2_mid	enh	0.763	1.33	-0.287	-0.0635	0.99	0.0378	-1.61	-0.066	-1.61	-0.805
chr23	26978091	26978178	atac_L23080	-	prox	active	k4me2_mid	enh	4.5	1.32	-0.357	1.14	1.46	0.5	0.891	0.976	0.246	1.01
chr25	23526103	23526196	atac_L25642	-	prox	active	k4me2_mid	enh	2.2	1.32	-0.0973	1.14	0.731	0.238	-1.27	0.678	-0.469	0.0763
chr8	24291049	24291200	atac_L37956	+	prox	active	k4me2_mid	enh	1.16	1.32	0.17	0.396	0.705	0.459	-1.05	0.248	0.745	-0.0686
chr23	42414553	42414647	atac_L23558	+	prox	active	k4me2_mid	enh	1.68	1.32	-0.473	1.22	1.08	0.911	1.72	-0.361	0.422	0.849
chr13	46427783	46427877	atac_L06662	-	prox	active	k4me2_mid	enh	3.07	1.32	-0.195	0.224	1	0.541	-1.27	1.96	0.0442	1.16
chr22	18744797	18744900	atac_L21834	-	prox	active	k4me2_mid	enh	3.03	1.32	0.121	1.52	1.16	1	-1.27	1.33	0.848	1.97
chr20	34372758	34372864	atac_L18921	-	prox	active	k4me2_mid	prom	3.55	1.32	0.275	1.18	1.48	0.972	0.886	1.57	0.719	0.665
chr25	30195577	30195685	atac_L25779	+	prox	active	k4me2_mid	prom	3.16	1.32	0.2	0.305	0.806	0.236	0.886	1.22	-1.26	1.08
chr13	6281549	6281624	atac_L05615	-	prox	active	k4me2_mid	enh	1.05	1.32	-0.519	0.49	0.614	0.955	-0.519	-0.519	-0.519	0.517
chr7	73306845	73306923	atac_L36994	+	prox	active	k4me2_mid	enh	0.056	1.31	0.291	0.906	1	0.62	-0.517	0.842	-0.0543	2.35
chr12	6213678	6213756	atac_L04360	+	prox	active	k4me2_mid	enh	4.36	1.31	0.0926	0.225	1.06	0.653	-0.517	0.711	1.19	0.516
chr21	18567134	18567267	atac_L20483	+	prox	active	k4me2_mid	enh	-0.185	1.31	0.0955	-0.185	1.34	-0.185	-0.185	-0.185	-0.185	-0.185
chr2	47860512	47860591	atac_L17421	-	prox	active	k4me2_mid	enh	1.26	1.31	-0.057	0.225	0.649	0.273	-0.517	0.404	0.577	0.0901
chr23	42819844	42819926	atac_L23572	+	prox	active	k4me2_mid	enh	0.464	1.31	-0.0569	-0.516	0.611	0.78	-0.516	-0.516	0.295	0.318
chr19	142571	142658	atac_L14472	-	prox	active	k4me2_mid	enh	1.62	1.31	0.227	0.224	1.03	-0.124	-0.514	0.016	0.294	0.0897
chr20	27512715	27512806	atac_L18657	-	prox	active	k4me2_mid	enh	0.462	1.31	-0.0566	0.486	0.645	0.581	-0.512	0.222	0.294	1.22
chr3	39231667	39231758	atac_L27669	+	prox	active	k4me2_mid	enh	1.04	1.31	0.226	0.601	0.909	0.714	-0.512	0.222	-0.512	-0.512
chr2	31464711	31464920	atac_L16881	-	prox	active	k4me2_mid	enh	2.05	1.3	-0.463	0.467	0.839	0.956	-1.02	0.564	-1.02	0.614
chr16	16341760	16341973	atac_P02030	+	prox	active	k4me2_mid	enh	3.37	1.3	0.123	1.62	1.53	0.543	-1.02	2.3	0.868	1.48
chr22	18744409	18744732	atac_L21833	+	prox	active	k4me2_mid	enh	2.93	1.3	0.0729	1.02	0.851	0.671	-1.34	1.04	0.324	1.33
chr7	19553836	19554004	atac_L35337	-	prox	active	k4me2_mid	enh	4.29	1.3	0.158	0.873	1.28	0.529	1.69	1.59	-0.454	1.44
chr6	4161716	4161828	atac_L32979	-	prox	active	k4me2_mid	enh	3.67	1.3	-0.0558	0.701	1.07	0.54	2.47	1.51	0.29	0.313
chr21	625163	625276	atac_L19802	+	prox	active	k4me2_mid	enh	3.63	1.29	0.286	0.799	0.869	0.938	-0.504	1.25	-0.504	0.678
chr2	14272089	14272318	atac_L16418	+	prox	active	k4me2_mid	prom	3.07	1.29	0.207	0.61	0.912	0.124	1.03	1.97	-0.00935	-0.461
chr2	14714416	14714792	atac_L16450	+	prox	active	k4me2_mid	enh	0.526	1.29	0.264	0.746	0.721	0.396	1.62	0.744	-0.293	-0.293
chr14	6931619	6931762	atac_L07176	+	prox	active	k4me2_mid	prom	2.49	1.29	0.00186	0.493	0.714	0.151	0.72	0.931	1.01	-0.233
chr7	65938832	65938957	atac_L36811	+	prox	active	k4me2_mid	enh	3.27	1.29	0.157	1.05	0.864	0.605	1.63	2.17	0.563	0.674
chr16	40956376	40956534	atac_L11070	+	prox	active	k4me2_mid	prom	3.21	1.29	0.149	1.84	1.06	1.16	2.74	1.63	0.679	0.837
chr3	1713270	1713447	atac_L26177	-	prox	active	k4me2_mid	enh	3.71	1.28	0.32	1.61	1.91	1.21	-0.179	2.89	-0.179	2.58
chr7	6346221	6346391	atac_L34771	-	prox	active	k4me2_mid	prom	1.49	1.28	0.0769	1.57	0.938	-0.204	0.715	1.63	-1.37	-0.0815
chrUn_KN149682v1	55504	55597	atac_L40353	+	prox	active	k4me2_mid	prom	3.13	1.28	0.0271	0.807	0.992	0.483	0.681	1.48	0.0314	-0.773
chr2	21309410	21309506	atac_L16589	+	prox	active	k4me2_mid	prom	3.56	1.28	0.027	0.445	0.615	0.352	-0.772	1.33	-0.772	0.576
chr3	24058495	24058594	atac_L27047	+	prox	active	k4me2_mid	enh	4.32	1.28	-0.241	1.8	1.94	1.06	2.22	2.27	0.543	1.17
chr1	26294703	26294802	atac_L00623	-	prox	active	k4me2_mid	enh	2.57	1.28	0.145	-0.359	0.942	-0.275	-0.77	0.692	0.31	0.576
chr11	23591372	23591472	atac_L03460	+	prox	active	k4me2_mid	prom	3.84	1.28	0.253	0.957	1.04	0.45	1.39	0.298	0.543	-0.172
chr1	45583856	45584112	atac_P00272	-	prox	active	k4me2_mid	enh	2.81	1.27	0.19	1.6	1.51	1.38	1.94	1.75	1.23	-0.0732
chr15	45539142	45539218	atac_L09639	-	prox	active	k4me2_mid	enh	1.14	1.27	0.135	0.668	0.651	0.412	1.17	0.963	0.864	-0.169
chr22	2887507	2887583	atac_L21398	-	prox	active	k4me2_mid	enh	0.558	1.27	-0.468	0.00205	0.599	0.294	1.17	0.877	0.706	0.358
chr17	50042488	50042567	atac_L13031	+	prox	active	k4me2_mid	enh	3.45	1.27	-0.467	0.741	1.02	0.411	-1	0.877	-0.191	-0.168
chr24	28228633	28228713	atac_L24534	-	prox	active	k4me2_mid	prom	3.39	1.27	0.275	0.225	0.751	0.132	-1	0.223	-0.191	0.625
chr3	25118619	25118705	atac_L27098	-	prox	active	k4me2_mid	enh	3.6	1.27	0.229	0.666	0.7	0.713	-0.999	0.585	0.703	0.848
chr16	68175	68273	atac_L09853	+	prox	active	k4me2_mid	prom	1.66	1.26	-0.257	0.938	0.62	-0.347	0.458	0.221	-0.992	0.201
chr2	39674720	39675093	atac_P03323	+	prox	active	k4me2_mid	enh	1.28	1.26	0.169	1.01	1.21	-0.17	-0.746	1.18	-0.746	-0.0532
chr4	32564992	32565183	atac_L29528	+	prox	active	k4me2_mid	prom	1.96	1.25	0.0184	1.37	1.01	0.552	1.59	1.68	-0.476	0.0842
chr16	8663147	8663233	atac_L10115	-	prox	active	k4me2_mid	prom	2.85	1.25	-0.0101	0.98	0.917	0.692	-1.19	1.13	-0.383	0.431
chr5	29776189	29776311	atac_L31555	+	prox	active	k4me2_mid	enh	2.46	1.25	0.27	0.73	0.763	0.511	1.16	1.88	0.0882	1.42
chr16	1361759	1361847	atac_L09940	+	prox	active	k4me2_mid	enh	1.35	1.25	0.289	1.13	0.603	0.377	-1.19	1.25	-1.19	0.00942
chr12	26622840	26622969	atac_L04768	+	prox	active	k4me2_mid	prom	2.74	1.25	0.27	0.578	0.979	0.831	1.16	1.3	1.54	-0.387
chr11	1626932	1627131	atac_L02943	-	prox	active	k4me2_mid	enh	2.45	1.25	0.272	1.1	0.893	0.737	-0.473	0.0149	0.767	1.27
chr5	39738412	39738511	atac_L31933	+	prox	active	k4me2_mid	enh	3.08	1.25	0.0814	1.74	0.914	0.878	3.14	2.11	0.131	0.935
chr16	33107272	33107347	atac_L10756	-	prox	active	k4me2_mid	enh	3.79	1.25	-0.56	1.31	1.05	0.544	-1.37	2.04	0.164	0.855
chr8	20776344	20776486	atac_L37853	+	prox	active	k4me2_mid	enh	-0.964	1.24	-0.131	0.317	0.61	0.286	-0.964	-0.964	-0.186	-0.645
chr7	48871037	48871348	atac_L36452	+	prox	active	k4me2_mid	prom	4.39	1.24	-0.061	1.24	0.728	0.204	1.36	1.21	0.926	0.743
chr15	15450881	15451075	atac_L08805	+	prox	active	k4me2_mid	enh	3.75	1.24	0.138	0.991	0.884	0.919	-0.722	1.49	0.716	0.923
chr2	8016200	8016365	atac_L16283	+	prox	active	k4me2_mid	enh	3.5	1.24	0.13	1.77	0.906	0.577	1.14	2.09	-0.95	0.481
chr8	20487491	20487656	atac_L37845	+	prox	active	k4me2_mid	enh	2.77	1.24	-0.188	0.405	0.885	0.957	-0.95	0.763	0.977	0.924
chr7	5968830	5968937	atac_L34754	+	prox	active	k4me2_mid	enh	1.5	1.24	-0.748	1.83	0.902	0.206	0.804	1.57	-1.35	1.14
chr16	45739971	45740078	atac_L11206	-	prox	active	k4me2_mid	enh	2.76	1.24	-0.132	0.445	0.585	0.155	-1.35	1.19	-0.892	0.375
chr23	32570182	32570355	atac_L23251	+	prox	active	k4me2_mid	enh	2.16	1.23	0.0313	0.852	0.795	0.127	2.86	1.35	-0.514	1.1
chr14	30542403	30542519	atac_L07684	+	prox	active	k4me2_mid	enh	3.25	1.23	-0.226	0.693	0.832	0.347	0.802	0.887	-0.0377	0.762
chr15	14039244	14039336	atac_L08753	-	prox	active	k4me2_mid	prom	2.83	1.23	-0.0329	0.488	0.958	0.243	-1.51	0.444	-0.19	-0.158
chr3	32424344	32424529	atac_L27380	+	prox	active	k4me2_mid	enh	3.6	1.23	-0.129	1.19	1.06	0.988	-0.938	1.89	-0.511	0.478
chr21	11327482	11327595	atac_L20265	+	prox	active	k4me2_mid	prom	2.82	1.23	0.0777	0.485	0.646	0.0794	0.652	-0.0401	0.841	0.331
chr4	5741983	5742187	atac_L28632	-	prox	active	k4me2_mid	enh	1.9	1.22	-0.583	0.214	1.21	0.545	-0.927	1.56	-0.506	0.597
chr11	18706830	18707022	atac_L03353	-	prox	active	k4me2_mid	enh	3.3	1.22	-0.257	1.94	1.32	0.708	1.41	2.86	1.03	1.52
chr3	12240520	12240744	atac_P04833	-	prox	active	k4me2_mid	enh	2.94	1.21	-0.151	0.942	1.18	0.643	1.75	1.85	0.488	0.411
chr4	13011859	13012154	atac_P05199	-	prox	active	k4me2_mid	enh	-0.443	1.2	0.202	0.543	0.741	0.676	-0.443	0.64	0.734	-0.443
chr22	559249	559531	atac_P03919	-	prox	active	k4me2_mid	enh	1.88	1.2	-0.154	1.14	0.68	0.66	-0.682	0.53	0.859	0.389
chr18	34602887	34603063	atac_L14059	+	prox	active	k4me2_mid	enh	2.82	1.2	-0.288	0.715	0.609	0.201	1.2	1.37	-0.441	0.346
chr21	33849240	33849507	atac_L20847	-	prox	active	k4me2_mid	enh	3.5	1.19	-0.249	1.65	1.73	0.935	2.25	2.95	1.89	1.43
chr11	44723803	44723878	atac_L04124	+	prox	active	k4me2_mid	enh	2.56	1.19	0.203	1.51	1.49	1.6	2.18	2.27	1.71	1.04
chrUn_KN150170v1	8827	8909	atac_L40823	+	prox	active	k4me2_mid	enh	0	1.19	0	0	0.746	0.789	0	0.92	0	0
chr12	8816362	8816692	atac_P00891	-	prox	active	k4me2_mid	enh	3.57	1.18	0.274	1.13	1.14	1.01	2.36	1.3	0.679	0.879
chr22	26645916	26646003	atac_L22059	-	prox	active	k4me2_mid	enh	1.77	1.18	0	0.415	0.925	0	0	0.53	0	0.604
chr20	33909448	33909527	atac_L18906	+	prox	active	k4me2_mid	enh	2.51	1.18	0.172	1.23	0.94	0.903	-0.364	-0.364	0.965	1.38
chr3	33900800	33900878	atac_L27464	+	prox	active	k4me2_mid	prom	4.01	1.18	0.272	0.575	1	0.612	-0.656	1.74	1.05	0.378
chr18	12072357	12072436	atac_L13572	+	prox	active	k4me2_mid	enh	2.48	1.18	-0.118	1.02	1.08	-0.00151	1.52	-0.122	1.35	-0.0479
chr12	48971342	48971439	atac_L05380	+	prox	active	k4me2_mid	enh	0.97	1.17	0.199	0.412	0.689	0.691	0	0	0.802	0
chr8	7320911	7321242	atac_L37396	+	prox	active	k4me2_mid	enh	2.88	1.17	-0.398	1.62	1.5	0.81	0.758	1.41	0.316	0.123
chr3	21670349	21670434	atac_L26929	-	prox	active	k4me2_mid	enh	2.65	1.17	-0.359	-0.0168	0.856	-0.341	0.568	1.36	-0.084	-0.56
chr4	53946373	53946477	atac_L29936	+	prox	active	k4me2_mid	enh	0	1.17	0.198	0	1.11	0.733	2.15	0.906	0.799	0
chrUn_KN150698v1	24212	24311	atac_L41269	-	prox	active	k4me2_mid	enh	2.49	1.17	0.31	1.13	1.14	0.136	2.63	0.854	0.721	1.37
chr12	34721028	34721106	atac_L04967	+	prox	active	k4me2_mid	enh	3.77	1.17	-0.0979	1.31	0.992	0.979	2.63	2.54	-0.191	0.937
chr7	6415526	6415623	atac_L34793	-	prox	active	k4me2_mid	enh	2	1.17	0.0236	1.57	1.54	0.477	0.804	1.9	-0.646	1.19
chr7	44712693	44712775	atac_L36354	+	prox	active	k4me2_mid	enh	3.49	1.17	0.313	0.946	1.15	0.605	-1.28	1.33	-0.472	1.09
chr2	31020646	31020741	atac_L16872	+	prox	active	k4me2_mid	enh	3.31	1.17	-0.357	0.224	0.674	0.623	-0.887	2	0.196	0.601
chr7	32898927	32899014	atac_L35929	-	prox	active	k4me2_mid	prom	2.32	1.16	0.0382	0.723	0.628	0.264	0.891	0.907	-0.19	0.851
chr11	1401795	1401896	atac_L02932	-	prox	active	k4me2_mid	enh	1.31	1.16	0.0235	1.4	1.04	0.606	1.51	1.38	1.04	0.374
chr9	46490312	46490413	atac_L39955	-	prox	active	k4me2_mid	enh	3.82	1.16	0.151	0.76	0.856	0.574	-0.645	0.566	1.04	1.29
chrUn_KN149755v1	2314	2416	atac_L40425	+	prox	active	k4me2_mid	enh	2.54	1.16	-0.272	0.929	1.23	0.0898	-0.644	0.926	-0.644	-0.644
chr17	15388523	15388628	atac_L12163	+	prox	active	k4me2_mid	enh	1.62	1.16	0.0887	0.666	0.91	0.333	1.51	0.695	-0.643	0.698
chr12	8956239	8956338	atac_L04400	+	prox	active	k4me2_mid	enh	2.44	1.16	0.0825	0.563	0.987	0.468	-1.09	0.586	-0.00981	0.102
chr6	17606545	17606630	atac_L33291	-	prox	active	k4me2_mid	prom	2.53	1.16	0.013	0.346	0.713	0.704	2.01	-0.799	0.287	0.327
chr17	24520189	24520290	atac_L12442	+	prox	active	k4me2_mid	prom	2.1	1.16	0.301	1.48	0.987	0.897	1.07	1.4	0.223	0.845
chr15	25179736	25179849	atac_L09053	+	prox	active	k4me2_mid	enh	0.893	1.16	-0.27	0.565	0.734	0.633	-0.639	-0.639	0.155	0.96
chr14	33330450	33330565	atac_L07831	+	prox	active	k4me2_mid	prom	2.75	1.16	0.21	1.92	1.33	0.931	2.33	1.21	0.431	-0.0469
chr18	40354477	40354582	atac_L14173	+	prox	active	k4me2_mid	prom	3.3	1.16	0.0129	0.984	0.919	0.127	-1.7	1.34	-0.189	-0.357
chr2	33325501	33325616	atac_L16954	-	prox	active	k4me2_mid	enh	3.46	1.16	-0.303	0.925	1.3	0.177	0.725	2.71	-0.624	0.991
chr5	1275465	1275588	atac_L30532	+	prox	active	k4me2_mid	enh	1.39	1.16	-0.352	-0.352	0.982	0.685	1.78	1.4	0.436	1.46
chr17	49097047	49097171	atac_L13011	-	prox	active	k4me2_mid	enh	2.98	1.15	0.149	1.55	1.84	1.7	-0.634	1.11	1.19	1.07
chr10	30531480	30531603	atac_L02302	+	prox	active	k4me2_mid	enh	3.97	1.15	-0.554	1.7	1.76	0.815	1.89	2.4	0.596	0.933
chr15	1079011	1079136	atac_L08433	-	prox	active	k4me2_mid	enh	-0.351	1.15	0.305	-0.351	0.709	0.753	1.78	0.7	-0.351	-0.351
chr6	28795626	28795752	atac_L33529	+	prox	active	k4me2_mid	enh	2.48	1.15	0.0341	1.59	1.3	0.834	-1.07	0.849	1.14	0.632
chr3	13921224	13921351	atac_L26606	-	prox	active	k4me2_mid	enh	2.74	1.15	0.149	0.561	0.699	0.436	1.5	0.26	1.79	0.691
chr2	5294203	5294334	atac_L16216	-	prox	active	k4me2_mid	enh	2.48	1.15	-0.0657	0.221	0.86	0.462	1.06	1.27	0.75	0.253
chr15	9870725	9870856	atac_L08658	-	prox	active	k4me2_mid	enh	0	1.15	0.193	0.215	0.622	0.377	1.42	0	0	0
chr15	43593674	43593820	atac_L09556	+	prox	active	k4me2_mid	enh	2.58	1.15	0.214	0.0177	0.896	0.331	-1.06	0.922	1.24	1.32
chr1	8032867	8033010	atac_L00262	-	prox	active	k4me2_mid	enh	-0.625	1.15	-0.114	1.26	0.662	0.531	-0.625	0.414	0.853	0.948
chr20	32554535	32554682	atac_L18854	+	prox	active	k4me2_mid	enh	1.84	1.15	-0.21	-0.46	0.813	0.504	-0.857	0.676	1.09	1.37
chr21	500579	500721	atac_L19795	+	prox	active	k4me2_mid	prom	2.14	1.14	-0.155	1.41	1.9	1.72	-0.347	2.35	1.6	1.96
chr23	36151216	36151360	atac_L23348	-	prox	active	k4me2_mid	enh	3	1.14	0.014	0.836	0.774	0.409	-0.346	1.64	0.0941	0.645
chr1	26621220	26621372	atac_L00632	+	prox	active	k4me2_mid	enh	3.55	1.14	-0.027	1.14	1.4	0.659	-0.854	2.01	-0.0812	1.37
chr14	45633005	45633740	atac_P01665	+	prox	active	k4me2_mid	enh	1.05	1.14	0.0172	0.591	0.694	0.515	-0.441	0.434	0.115	0.282
chr8	16989684	16989851	atac_L37724	+	prox	active	k4me2_mid	enh	3.3	1.14	0.0289	2.26	1.76	0.605	1.71	2.4	0.786	0.448
chr16	4087363	4087529	atac_L09999	+	prox	active	k4me2_mid	enh	3.67	1.14	0.26	1.53	1.32	1.09	-0.615	1.96	-0.182	1.52
chr20	40119704	40119870	atac_L19094	-	prox	active	k4me2_mid	enh	3.38	1.14	0.0227	0.447	0.717	0.21	1.48	0.902	-0.615	-0.0455
chr23	36312584	36312766	atac_L23361	+	prox	active	k4me2_mid	enh	0.31	1.13	0.085	0.643	1.01	0.49	0.775	0.996	-0.608	-0.0451
chr11	27625134	27625341	atac_L03572	-	prox	active	k4me2_mid	enh	2.17	1.12	0.228	0.103	0.771	0.38	0.54	1.55	-0.079	0.293
chr3	300385	300604	atac_P04795	-	prox	active	k4me2_mid	enh	0.38	1.12	-0.404	-0.818	0.616	-0.365	0.538	-0.818	-0.818	0.128
chr1	39985914	39986140	atac_L00905	+	prox	active	k4me2_mid	enh	1.56	1.11	-0.33	0.957	0.811	0.765	-0.591	1.24	0.408	0.167
chr14	26435537	26435784	atac_P01526	-	prox	active	k4me2_mid	enh	2.3	1.11	0.0279	1.41	1	0.729	1.21	2.08	1.05	1.54
chr9	42888668	42888743	atac_L39840	+	prox	active	k4me2_mid	enh	2.96	1.1	-0.0164	1.5	1.05	0.615	1.51	2.07	0.475	1.49
chr2	1364882	1364965	atac_L16120	-	prox	active	k4me2_mid	prom	1.26	1.09	0.278	0.489	0.596	0.0297	-1.52	2.16	-0.19	0.226
chr17	23387824	23388059	atac_L12398	+	prox	active	k4me2_mid	enh	0	1.08	0.178	0.372	0.672	0	0	1.12	0.732	0.937
chr16	68379	68453	atac_L09854	-	prox	active	k4me2_mid	enh	2.16	1.08	-0.739	0.226	0.629	-0.323	0.982	0.03	-1.2	-0.164
chr9	3041089	3041164	atac_L38957	-	prox	active	k4me2_mid	enh	1.68	1.08	0.251	0.813	0.803	0.522	-1.2	0.769	-0.385	0.55
chr2	14273001	14273080	atac_L16419	-	prox	active	k4me2_mid	prom	2.77	1.08	-0.0102	-0.0752	0.822	-0.0956	0.981	1.52	0.132	-0.59
chr6	58914008	58914094	atac_L34443	-	prox	active	k4me2_mid	enh	3.52	1.07	0.126	0.98	0.694	0.651	-1.19	1.7	0.511	1.02
chr9	6632636	6632724	atac_L39046	+	prox	active	k4me2_mid	prom	3.32	1.07	-0.0583	1.31	0.954	0.565	-1.19	0.766	0.51	-0.36
chr3	19899590	19899684	atac_L26858	-	prox	active	k4me2_mid	prom	3.22	1.07	-1.19	0.224	0.778	0.0379	-1.19	1.56	-0.382	-0.163
chr9	42101076	42101206	atac_L39818	+	prox	active	k4me2_mid	enh	3.76	1.07	-0.324	1.71	1.29	0.9	1.27	2.24	0.336	1.53
chr20	1174266	1174375	atac_L17986	-	prox	active	k4me2_mid	enh	2.28	1.07	-0.107	-0.449	0.622	0.159	-1.18	0.841	-1.18	0.427
chr7	18555174	18555321	atac_L35293	-	prox	active	k4me2_mid	enh	3.35	1.07	-0.272	1.53	1.35	0.609	-1.31	1.67	0.334	1.8
chr11	32752210	32752322	atac_L03707	-	prox	active	k4me2_mid	enh	2.88	1.07	-0.01	-0.0741	0.71	0.398	1.44	0.84	0.13	1.43
chr15	29025553	29025666	atac_L09163	+	prox	active	k4me2_mid	enh	2.96	1.07	0.247	0.862	0.598	0.493	-1.17	1.12	0.33	0.843
chr20	23502266	23502394	atac_L18481	-	prox	active	k4me2_mid	enh	2.91	1.06	-0.0574	0.466	0.596	0.0684	0.967	1.05	0.659	0.424
chr16	67923	68023	atac_L09852	+	prox	active	k4me2_mid	prom	2.41	1.06	-0.462	0.584	1.05	-0.212	1.17	-0.0818	-0.99	0.354
chr12	34731123	34731428	atac_L04969	+	prox	active	k4me2_mid	enh	3.76	1.06	-0.314	1.42	1.35	0.0823	1.46	2.32	0.0789	0.932
chr14	52230796	52231154	atac_L08375	-	prox	active	k4me2_mid	enh	2.93	1.06	0.286	0.761	0.821	0.261	-0.543	1.4	0.944	0.157
chr8	28262522	28262625	atac_L38081	-	prox	active	k4me2_mid	enh	0.771	1.06	-0.39	1.62	1.1	1.17	1.64	2.26	0.997	0.493
chr6	20910970	20911045	atac_L33355	-	prox	active	k4me2_mid	enh	3	1.05	0.146	0.449	0.739	0.0521	1.4	1.34	0.549	0.849
chr13	22282869	22283040	atac_L05974	+	prox	active	k4me2_mid	enh	4	1.05	0.203	0.79	1.56	0.977	2.29	1.58	0.128	1.22
chr10	44415644	44415725	atac_L02801	-	prox	active	k4me2_mid	enh	2.19	1.05	0.255	0.964	0.709	0.867	1.4	1.26	1.48	1.07
chr3	8387505	8387587	atac_L26404	+	prox	active	k4me2_mid	enh	1.19	1.05	0.146	0.641	1.37	0.793	1.4	1.48	0.0316	0.425
chr5	36782073	36782156	atac_L31840	+	prox	active	k4me2_mid	enh	3.27	1.05	-0.487	0.34	0.649	1.15	-0.779	2.16	1.23	1.44
chr5	429795	429879	atac_L30461	-	prox	active	k4me2_mid	prom	2.58	1.05	0.0876	0.889	1.07	0.842	1.87	1.61	0.0316	0.252
chr24	39517408	39517492	atac_L24831	+	prox	active	k4me2_mid	enh	1.19	1.05	-0.577	-0.039	0.898	0.485	-0.778	1.18	0.547	1.52
chr6	53046584	53047016	atac_P06073	+	prox	active	k4me2_mid	enh	-0.722	1.05	-0.128	1.38	1.06	0.919	0.497	1.83	0.169	0.404
chr5	33606506	33606592	atac_L31711	+	prox	active	k4me2_mid	enh	4.29	1.05	-0.32	1.55	1.44	1.35	1.39	2.24	0.547	1.66
chr23	31512250	31512338	atac_L23220	+	prox	active	k4me2_mid	enh	3.54	1.05	-0.171	0.0986	0.586	0.66	1.39	0.696	1.08	0.845
chr1	55839639	55839729	atac_L01355	+	prox	active	k4me2_mid	enh	3.08	1.04	0.201	0.224	0.616	0.093	-0.775	1.66	0.0314	0.424
chr12	31103433	31103524	atac_L04870	-	prox	active	k4me2_mid	enh	2.64	1.04	-0.243	1.45	1.13	0.514	2.51	1.98	-0.316	0.844
chr22	12642828	12642922	atac_L21662	-	prox	active	k4me2_mid	enh	2.93	1.04	0.305	0.885	1.37	0.543	-0.773	1.09	0.746	1.17
chr4	54224561	54224656	atac_L29941	-	prox	active	k4me2_mid	enh	3.53	1.04	-0.318	1.44	0.646	0.133	-0.772	1.54	0.311	0.576
chr3	13260380	13260476	atac_L26574	+	prox	active	k4me2_mid	enh	0.515	1.04	-0.398	0.0982	1.11	0.932	-0.772	0.693	0.745	0.25
chr4	4518436	4518537	atac_L28569	-	prox	active	k4me2_mid	enh	0.199	1.04	0.2	0.338	0.731	0.481	-0.769	0.442	0.31	-0.172
chr16	49031217	49031373	atac_L11325	-	prox	active	k4me2_mid	prom	2.1	1.04	-0.313	0.114	0.929	0.285	1.15	2.06	0.315	1.11
chr6	45887810	45887920	atac_L33948	+	prox	active	k4me2_mid	enh	0.198	1.04	0.199	0.633	0.986	0.904	1.85	0.997	0.541	0.573
chr25	36150201	36150365	atac_L25983	-	prox	active	k4me2_mid	enh	1.83	1.04	0.13	0.571	0.798	0.737	1.61	1.35	0.684	2.18
chr21	38313532	38313648	atac_L20970	+	prox	active	k4me2_mid	enh	3.16	1.03	-0.239	-0.355	0.698	0.478	-0.761	1.17	0.031	-0.761
chr6	25951738	25951907	atac_L33462	-	prox	active	k4me2_mid	prom	2.87	1.03	0.221	0.916	0.905	0.576	1.14	1.77	0.314	0.824
chr21	32030696	32030929	atac_P03848	+	prox	active	k4me2_mid	enh	0.74	1.03	0.199	0.375	0.897	0.539	0.938	0.811	-0.359	0.41
chr6	52725274	52725567	atac_P06069	-	prox	active	k4me2_mid	enh	0.876	1.03	-0.0411	0.604	0.724	0.24	-1.21	-0.572	-0.507	0.807
chr23	28390753	28390888	atac_L23130	+	prox	active	k4me2_mid	enh	3.5	1.03	0.142	1.42	1.23	0.918	2.48	1.52	1.06	0.829
chr17	42567160	42567295	atac_L12895	-	prox	active	k4me2_mid	enh	2.9	1.03	-0.0349	0.332	0.664	0.872	-0.751	1.86	0.535	1.05
chr1	2296033	2296115	atac_L00116	+	prox	active	k4me2_mid	enh	3.58	1.03	0.162	1.49	1.5	1.15	2.49	1.36	0.811	-0.516
chr16	46629443	46629775	atac_P02198	-	prox	active	k4me2_mid	enh	1.91	1.03	0.0852	0	0.589	0	0	0.24	0	0.71
chr8	25894025	25894225	atac_P06750	-	prox	active	k4me2_mid	enh	0.532	1.02	0.262	0.779	0.766	1.04	1.13	0.66	-0.929	0.193
chr19	36578986	36579186	atac_P02984	-	prox	active	k4me2_mid	enh	1.1	1.02	-0.02	1.65	1.45	0.309	-0.929	2.18	-0.181	1.46
chr4	58695317	58695461	atac_L30033	+	prox	active	k4me2_mid	enh	2.39	1.02	0.085	0.435	0.718	-0.218	-0.746	0.788	0.0306	-0.428
chr10	1697797	1697999	atac_P00388	-	prox	active	k4me2_mid	enh	2.65	1.02	0.304	1.42	0.936	0.419	1.95	0.923	0.31	-0.373
chr25	36325793	36325940	atac_L26007	-	prox	active	k4me2_mid	enh	1.33	1.02	-0.0984	1.93	1.36	0.241	2.47	2.42	0.0305	0.564
chr7	54606305	54606399	atac_L36574	-	prox	active	k4me2_mid	prom	2.83	1.02	-0.137	1.36	1.08	0.681	1.65	1.8	0.293	0.838
chr10	44053760	44054031	atac_L02765	-	prox	active	k4me2_mid	enh	0.732	1.02	0.157	0.21	0.697	0.49	0.928	0.368	0.48	1.12
chr16	6199232	6199631	atac_L10046	+	prox	active	k4me2_mid	enh	4.13	1.02	-0.298	1.15	1.18	0.517	-1.29	1.69	0.172	0.86
chr16	19537846	19538007	atac_L10385	+	prox	active	k4me2_mid	prom	2.78	1.02	-0.306	0.786	0.92	0.308	-0.738	2.12	-0.738	0.242
chr7	21905649	21905814	atac_L35454	+	prox	active	k4me2_mid	enh	3.74	1.02	0.0841	1.55	1.33	1.49	-0.736	2.34	1.32	1.32
chr5	19658976	19659269	atac_L31172	+	prox	active	k4me2_mid	enh	3.09	1.01	0.0338	0.762	0.846	0.813	0.923	1.3	-0.0948	0.8
chr16	54928184	54928602	atac_L11594	-	prox	active	k4me2_mid	enh	2.43	1.01	0.0118	0.637	0.611	0.679	-0.285	1.24	1	-0.0234
chr4	11766748	11766926	atac_L28898	-	prox	active	k4me2_mid	enh	1.72	1.01	0.139	0.0942	0.789	0.403	-0.729	1.14	1.31	0.24
chr2	14778130	14778251	atac_L16468	+	prox	active	k4me2_mid	enh	-0.501	1.01	-0.306	1.47	0.804	1.09	-0.501	0.695	0.796	1.68
chr21	44683671	44683923	atac_L21120	-	prox	active	k4me2_mid	enh	2.57	1.01	0.0784	0.553	0.636	0.628	1.11	1.49	0.0834	1.67
chr2	122452	122534	atac_L16067	-	prox	active	k4me2_mid	enh	2.27	1.01	-0.0798	1.56	1.35	0.561	2.63	1.96	-0.116	1.19
chr25	35064696	35064959	atac_L25914	-	prox	active	k4me2_mid	prom	1.79	1	-0.0709	2.21	1.09	0.184	1.11	2.18	-0.895	-0.154
chr8	54286083	54286213	atac_L38811	+	prox	active	k4me2_mid	enh	1.24	1	-0.133	1.05	0.862	0.569	-0.497	0.94	1.17	1.09
chr22	2683595	2683797	atac_P03929	+	prox	active	k4me2_mid	enh	2.12	1	0.137	-0.337	0.588	-0.0753	-0.718	-0.0381	0.0297	0.403
chr24	34035541	34035682	atac_L24642	+	prox	active	k4me2_low	enh	1.74	0.999	0.156	0.217	0.946	0.496	-0.493	0.688	-0.493	0.82
chrUn_KN149990v1	4950	5107	atac_L40621	-	prox	active	k4me2_low	prom	3.19	0.992	0.279	0.873	1.5	0.175	1.61	1.76	-0.487	0.95
chr9	17417425	17417507	atac_L39284	+	prox	active	k4me2_low	enh	2.59	0.987	-0.357	0.997	1.07	0.759	0.892	1.86	0.424	-0.0781
chr16	16188562	16188884	atac_L10288	-	prox	active	k4me2_low	enh	3.28	0.986	0.0294	0.539	1.39	0.74	2.4	1.04	0.296	0.968
chr6	9581458	9581785	atac_L33128	-	prox	active	k4me2_low	enh	3.82	0.985	0.0761	0.929	1.12	0.294	-0.862	0.963	-0.171	1.13
chr24	37949284	37949382	atac_L24764	-	prox	active	k4me2_low	enh	3.45	0.983	-0.246	1.75	1.13	0.942	-1.27	2.36	0.0441	1.22
chr1	17467268	17467367	atac_L00441	+	prox	active	k4me2_low	enh	1.35	0.983	0.262	-0.19	1.1	0.672	-0.19	-0.19	0.265	1.16
chr7	21753937	21754215	atac_P06216	-	prox	active	k4me2_low	enh	3.3	0.978	0.0408	0.841	0.733	0.431	1.65	1.18	-1.43	1.01
chr7	19662356	19662484	atac_L35341	+	prox	active	k4me2_low	enh	3.88	0.975	0.0376	1.33	1.19	0.617	1.71	2.01	0.842	1.51
chr6	51538298	51538447	atac_L34131	-	prox	active	k4me2_low	prom	2.78	0.97	-0.00553	1.64	1.19	0.913	-1.23	1.41	0.414	0.557
chr22	1248748	1248848	atac_L21345	+	prox	active	k4me2_low	enh	2.82	0.968	-0.457	0.768	0.971	0.348	0.392	1.49	-0.074	0.588
chr7	14994483	14994718	atac_L35136	-	prox	active	k4me2_low	enh	2.05	0.958	-0.202	1	0.961	0.366	-0.461	0.372	0.271	-0.164
chr1	10118876	10118983	atac_L00311	-	prox	active	k4me2_low	enh	1.66	0.956	0.0822	0.484	1	0.676	2.18	1.34	0.423	1.46
chr25	35052248	35052456	atac_P04775	-	prox	active	k4me2_low	enh	2.09	0.954	-0.45	1.38	0.908	0.0695	2.57	1.57	0.559	0.443
chr18	29963536	29963658	atac_L13932	+	prox	active	k4me2_low	prom	2.43	0.952	-0.484	0.482	0.688	0.513	-1.07	0.929	0.421	0.84
chr17	1416625	1416855	atac_L11700	-	prox	active	k4me2_low	enh	3.04	0.949	0.298	1.1	0.868	0.3	-1.18	1.43	0.042	1.42
chr9	32179399	32179532	atac_L39621	+	prox	active	k4me2_low	prom	4.1	0.949	0.297	0.948	1.05	0.648	-1.07	0.926	1.53	0.93
chr25	14508528	14508665	atac_L25439	+	prox	active	k4me2_low	enh	4.06	0.947	0.171	1	1.44	1.26	0.354	0.846	-0.00965	0.63
chr9	3038310	3038429	atac_L38955	+	prox	active	k4me2_low	prom	2.82	0.946	-0.0944	1.25	1.28	-0.267	1.34	1.54	-0.324	-0.445
chrUn_KN150265v1	4126	4297	atac_L40886	-	prox	active	k4me2_low	enh	3.14	0.943	0.00768	0.984	0.991	0.432	-0.179	1.43	-0.179	0.795
chr22	20385159	20385417	atac_L21878	-	prox	active	k4me2_low	enh	1.22	0.942	-0.0914	1.09	0.697	0.871	0.17	1.17	0.232	0.726
chr6	30704025	30704183	atac_L33586	-	prox	active	k4me2_low	prom	3.1	0.941	-0.117	0.694	1.1	0.727	-1.05	1.85	0.219	-0.736
chr5	3090943	3091129	atac_L30615	+	prox	active	k4me2_low	enh	3.42	0.936	0.319	0.642	1.11	0.95	-0.177	2.38	1.07	1.24
chr2	27496587	27496663	atac_L16770	-	prox	active	k4me2_low	enh	4.39	0.934	0.14	0.614	1.2	0.679	-0.899	0.798	-0.899	0.465
chr23	28048629	28048711	atac_L23116	-	prox	active	k4me2_low	enh	3.42	0.932	0.191	0.109	0.677	0.239	-0.895	1.61	-0.0841	0.731
chr12	48581665	48581748	atac_L05352	+	prox	active	k4me2_low	enh	1.88	0.932	-0.0884	1.74	0.782	0.0181	-0.894	1.3	-0.894	0.464
chr15	27387405	27387488	atac_L09108	+	prox	active	k4me2_low	enh	3.39	0.932	0.14	0.109	0.593	0.909	2.11	1.07	0.811	0.731
chr6	46405497	46405584	atac_L33963	+	prox	active	k4me2_low	enh	1.39	0.931	-0.0882	1.11	1.02	0.572	-0.892	0.692	0.633	0.603
chr23	46172018	46172107	atac_L23808	-	prox	active	k4me2_low	enh	2.24	0.93	0.139	0.694	1.06	1.39	2.11	1.61	0.431	0.136
chr19	35001311	35001404	atac_L15569	-	prox	active	k4me2_low	enh	3.99	0.929	0.278	1.26	1.38	0.409	1.48	1.5	0.617	0.777
chr7	6400385	6400479	atac_L34789	-	prox	active	k4me2_low	prom	1.69	0.929	-0.707	0.809	0.803	0.0549	1.13	0.868	-1.51	0.699
chr4	74002209	74002305	atac_L30287	-	prox	active	k4me2_low	enh	1.03	0.929	-0.707	0.856	0.787	0.328	1.48	0.986	0.345	-0.311
chr2	54842471	54842781	atac_P03399	-	prox	active	k4me2_low	enh	1.64	0.928	0.311	1.42	0.957	0.957	-0.438	1.4	1.08	1.22
chr20	36392889	36392984	atac_L18989	-	prox	active	k4me2_low	enh	1.77	0.928	-0.151	-0.154	0.829	0.487	-0.887	0.888	0.964	0.308
chr11	13527814	13528131	atac_P00662	+	prox	active	k4me2_low	enh	3.57	0.928	0.0745	0.838	0.607	0.424	-1.12	1.21	-0.427	-0.0715
chr4	44873981	44874095	atac_L29781	+	prox	active	k4me2_low	enh	4.04	0.922	-0.591	0.764	0.696	0.742	1.74	1.7	0.626	1.05
chr10	30531964	30532193	atac_P00513	-	prox	active	k4me2_low	enh	4.06	0.921	-0.459	1.65	1.67	0.669	1.84	2.4	0.213	1.07
chr21	2274727	2274854	atac_L19918	+	prox	active	k4me2_low	enh	3.46	0.917	0.137	1.31	1.33	0.937	-0.868	2.25	0.798	1.22
chr21	25610671	25610799	atac_L20638	-	prox	active	k4me2_low	enh	2.29	0.917	0.137	0.903	0.769	0.665	-0.868	0.571	1.34	1.04
chr6	1814733	1814890	atac_L32900	+	prox	active	k4me2_low	enh	2.55	0.907	-0.418	1.14	1.26	0.474	1.25	1.68	0.418	0.45
chr16	29493442	29493527	atac_L10646	-	prox	active	k4me2_low	enh	3.43	0.904	0.266	0.963	0.957	0.281	0.809	1.02	0.889	-0.161
chr20	26422250	26422474	atac_L18605	+	prox	active	k4me2_low	enh	3.45	0.901	0.109	1.51	1.28	0.64	1.73	1.96	0.712	1.08
chr15	44120686	44120865	atac_L09574	+	prox	active	k4me2_low	enh	3.65	0.9	-0.272	0.952	1.25	0.7	1.71	1.45	0.936	0.581
chr4	5511947	5512135	atac_L28620	-	prox	active	k4me2_low	enh	3.8	0.897	0.321	1.24	1.55	1.24	2.05	2.42	1.42	2.06
chr25	35047499	35047625	atac_L25900	-	prox	active	k4me2_low	enh	1.75	0.894	-0.674	2.15	1.14	0.0469	-1.33	2.42	-0.544	0.58
chr20	27747061	27747265	atac_L18664	+	prox	active	k4me2_low	enh	4.71	0.893	0.275	1.33	1.55	1.24	1.69	2.61	1.19	2.09
chr10	22843953	22844089	atac_L02093	+	prox	active	k4me2_low	enh	3.13	0.892	-0.224	0.851	0.661	0.0188	0.798	1.56	-0.541	0.479
chr6	46474123	46474197	atac_L33967	+	prox	active	k4me2_low	prom	3.17	0.891	0.0239	0.576	0.778	0.261	-0.658	1.23	-0.658	0.708
chr14	1453804	1453882	atac_L07019	+	prox	active	k4me2_low	prom	2.02	0.89	0.214	0.467	0.715	0.447	-0.656	0.572	0.158	0.707
chr3	30885929	30886076	atac_L27315	-	prox	active	k4me2_low	enh	3.67	0.889	0.154	1.36	0.893	0.609	-1.31	1.95	-0.539	0.371
chr16	33951670	33951818	atac_L10777	+	prox	active	k4me2_low	enh	3.65	0.889	0.116	1.49	1.71	1.03	1.9	1.82	-0.266	0.669
chr1	52949343	52949424	atac_L01251	+	prox	active	k4me2_low	enh	1.32	0.889	0.0238	1.23	0.649	0.411	2.35	-0.122	0.674	0.706
chr24	8731610	8731768	atac_L24054	+	prox	active	k4me2_low	enh	2.47	0.887	-0.222	1.16	0.939	0.177	0.793	2.49	0.16	1.36
chr10	26934916	26935077	atac_L02213	-	prox	active	k4me2_low	prom	3.39	0.886	-0.54	1.86	1.65	0.697	1.9	2.15	0.627	1.19
chr16	12240783	12240876	atac_L10212	-	prox	active	k4me2_low	prom	1.89	0.884	0.152	1.08	1.3	0.408	1.52	0.819	0.156	0.179
chr23	36089720	36089814	atac_L23343	+	prox	active	k4me2_low	enh	1.89	0.884	0.27	-0.0654	0.74	0.837	-0.648	1.79	-0.19	1.08
chr21	41173330	41173425	atac_L21029	+	prox	active	k4me2_low	enh	1.63	0.883	0.0892	0.086	0.77	0.544	1.51	1.03	-0.647	-0.0475
chr13	29127444	29127541	atac_L06155	-	prox	active	k4me2_low	enh	2.11	0.882	0.152	1.15	0.829	0.697	-0.646	0.818	-0.646	-0.646
chr14	37543897	37544018	atac_L07953	-	prox	active	k4me2_low	enh	2.62	0.882	-0.31	0.697	0.794	-0.12	-1.68	1.73	-0.387	0.131
chr23	2728301	2728405	atac_L22435	-	prox	active	k4me2_low	enh	2.38	0.88	-0.643	0.461	0.642	0.37	-0.643	1.38	0.666	0.698
chr12	34889312	34889418	atac_L04978	+	prox	active	k4me2_low	prom	3.46	0.879	0.211	0.758	0.796	0.256	-0.642	1.3	0.155	0.698
chr25	23593125	23593245	atac_L25645	+	prox	active	k4me2_low	prom	2.53	0.874	0.266	1.07	0.931	0.132	-0.636	0.691	0.662	0.831
chr5	69115489	69115613	atac_L32643	-	prox	active	k4me2_low	enh	2.09	0.872	0.0877	0.0847	0.847	-0.201	1.5	0.808	0.154	0.369
chr8	37241239	37241320	atac_L38370	-	prox	active	k4me2_low	prom	2.35	0.871	-0.109	1.08	0.9	0.81	-1.2	1.25	0.132	1.5
chr6	49065063	49065147	atac_L34031	+	prox	active	k4me2_low	enh	2.41	0.87	-0.0584	0.811	1.31	0.475	0.979	2.27	0.511	1.1
chr5	66213526	66213762	atac_L32560	+	prox	active	k4me2_low	enh	3.65	0.869	-0.311	1.02	1.13	0.733	-1.25	2.12	0.477	1.04
chr6	1815048	1815312	atac_L32901	+	prox	active	k4me2_low	enh	2.61	0.863	-0.635	0.823	1.26	0.31	1.23	1.6	-0.513	0.461
chr7	24075542	24075845	atac_L35544	+	prox	active	k4me2_low	enh	2.64	0.863	-0.0252	0.713	1.24	0.5	1.19	0.734	1.27	0.424
chr10	28386477	28386608	atac_L02253	+	prox	active	k4me2_low	enh	2.74	0.858	-0.264	0.914	0.886	0.557	-1.16	1.69	0.927	0.839
chr3	1182779	1182885	atac_L26120	+	prox	active	k4me2_low	prom	1.62	0.856	-0.0649	0.637	0.84	0.128	-1.57	1.02	0.874	0.0383
chr5	24085278	24085422	atac_L31353	-	prox	active	k4me2_low	prom	1.65	0.854	-0.156	0.387	0.766	0.719	1.43	1.11	0.656	0.422
chr17	31163277	31163429	atac_L12645	-	prox	active	k4me2_low	enh	3.35	0.852	-0.262	1.33	0.784	0.658	-1.14	0.976	0.654	1.22
chr7	33352721	33353053	atac_P06291	-	prox	active	k4me2_low	enh	4.14	0.848	0.179	2.26	1.77	1.18	1.21	2.36	0.834	0.945
chr24	2422865	2423197	atac_L23894	-	prox	active	k4me2_low	enh	3.55	0.848	-0.254	1.87	1.21	0.648	0.0904	2.36	0.939	0.945
chr4	49055808	49056184	atac_L29860	+	prox	active	k4me2_low	enh	3.94	0.847	-0.0715	1.06	0.657	0.298	1.76	1.21	-0.154	0.538
chr3	5963847	5964026	atac_L26319	-	prox	active	k4me2_low	enh	2.67	0.846	-0.00976	0.217	0.947	0.34	0.953	1.53	-1.13	1.35
chr14	42170140	42170352	atac_L08088	+	prox	active	k4me2_low	enh	3.79	0.84	0.306	1.1	1.04	0.917	1.45	2.43	0.635	1.71
chr18	24924907	24925299	atac_L13846	+	prox	active	k4me2_low	enh	3.72	0.834	-0.478	0.984	0.876	0.227	-1.74	1.51	0.00289	0.862
chr17	19346957	19347191	atac_L12266	+	prox	active	k4me2_low	enh	2.4	0.832	-0.0551	0.297	0.785	0.358	-1.09	1.15	0.317	0.288
chr11	40679267	40679514	atac_P00814	-	prox	active	k4me2_low	enh	1.05	0.828	0.301	0.875	0.633	1.16	2.53	0.529	-0.174	1.55
chr9	27938410	27938487	atac_L39501	+	prox	active	k4me2_low	enh	2.43	0.828	-0.259	0.886	0.78	-0.148	-1.45	1.01	0.263	1.31
chr19	9015258	9015333	atac_L14838	-	prox	active	k4me2_low	enh	2.14	0.827	-0.0772	0.326	0.626	0.693	1.18	0.963	1.14	0.626
chr10	40639002	40639077	atac_L02624	-	prox	active	k4me2_low	enh	2.05	0.827	-0.196	1.07	0.934	0.263	-1.01	1.04	0.326	0.0291
chr5	69115260	69115334	atac_L32642	+	prox	active	k4me2_low	enh	2.07	0.826	0.316	-0.366	0.729	0.241	2.29	0.997	0.45	0.671
chr5	51762048	51762311	atac_P05648	+	prox	active	k4me2_low	enh	3.2	0.825	0.158	0.709	0.615	0.596	-1.07	0.264	-0.0958	0.517
chr6	30429246	30429329	atac_L33574	+	prox	active	k4me2_low	enh	3.35	0.825	-0.709	1.12	1.01	1.04	-1	1.04	1.36	1.29
chr9	40016572	40016656	atac_L39784	-	prox	active	k4me2_low	enh	3	0.825	-0.0211	0.666	0.931	-0.0889	1.17	1.85	-1	-0.168
chr21	9955704	9955965	atac_L20220	-	prox	active	k4me2_low	prom	3.79	0.824	0.0815	0.792	0.8	0.441	-0.577	1.37	1.27	-0.0432
chr18	6981784	6981872	atac_L13457	+	prox	active	k4me2_low	enh	3.2	0.823	-0.465	1.17	0.622	0.518	-0.998	1.26	0.703	-0.395
chr17	111766	112039	atac_L11617	-	prox	active	k4me2_low	enh	2.99	0.823	0.196	2.12	1.41	0.468	0.928	1.97	-0.0954	0.404
chr7	29956929	29957009	atac_L35808	-	prox	active	k4me2_low	enh	3.36	0.823	0.314	1.31	1.48	1.33	-0.364	0.862	0.448	1.49
chr6	9581968	9582061	atac_L33129	-	prox	active	k4me2_low	enh	3.73	0.822	-0.705	0.504	1.14	0.261	-0.995	0.353	-0.995	1.95
chr14	31853047	31853148	atac_L07753	+	prox	active	k4me2_low	enh	2.81	0.82	0.181	1.32	0.593	0.732	-0.99	1.03	0.089	0.0288
chr4	44875291	44875379	atac_L29782	-	prox	active	k4me2_low	enh	3.98	0.819	0.244	1.7	1.18	0.734	1.81	1.82	1.77	1.13
chr10	26943630	26943719	atac_L02216	+	prox	active	k4me2_low	enh	2.5	0.819	0.171	0.638	0.723	0.507	-0.361	0.554	-0.361	1.48
chr4	122858	122949	atac_L28323	-	prox	active	k4me2_low	enh	1.92	0.818	0.0145	0.959	0.722	1.2	1.8	0.553	0.959	1.37
chr21	37763068	37763178	atac_L20949	+	prox	active	k4me2_low	enh	2.04	0.817	-0.255	0.66	0.88	0.0613	-0.984	-0.463	0.521	0.2
chr22	26831684	26831794	atac_L22063	+	prox	active	k4me2_low	enh	3.87	0.817	-0.193	1.11	1.04	0.564	1.16	1.6	0.521	1.79
chr18	39787707	39787823	atac_L14166	+	prox	active	k4me2_low	prom	3.19	0.815	0.0831	0.732	0.616	0.538	-0.98	1.96	1.24	1.62
chr1	24076814	24076911	atac_L00580	+	prox	active	k4me2_low	enh	3.49	0.815	0.311	0.053	0.794	0.0276	1.09	1.5	-0.359	1.25
chr6	35738874	35738991	atac_L33703	-	prox	active	k4me2_low	enh	3.37	0.815	-0.0208	1.11	1.12	0.289	1.16	1.65	0.52	0.49
chr7	29176371	29176489	atac_L35777	+	prox	active	k4me2_low	enh	2.03	0.815	0.0831	0.499	0.877	0.834	1.16	0.68	-0.979	0.732
chr23	6077745	6077847	atac_L22536	-	prox	active	k4me2_low	enh	2.39	0.813	0.241	1.5	0.993	0.42	1.8	0.55	0.72	0.239
chr14	14062	14167	atac_L06926	+	prox	active	k4me2_low	enh	2.9	0.812	0.169	0.853	0.754	0.461	2.62	-0.357	-0.357	1.12
chr20	10112701	10112833	atac_L18198	+	prox	active	k4me2_low	enh	3.81	0.811	0.0319	1.16	1.22	1.24	-0.97	1.37	0.847	0.487
chr21	624901	625011	atac_L19801	-	prox	active	k4me2_low	enh	2.04	0.81	0.308	0.949	1.19	0.579	-0.355	1.66	-0.355	1.66
chr8	54260780	54261086	atac_P06858	-	prox	active	k4me2_low	enh	1.37	0.809	-0.241	0.314	0.703	0.232	1.41	1.21	0.609	0.338
chrUn_KZ116031v1	18245	18360	atac_L41301	-	prox	active	k4me2_low	enh	2.74	0.807	0.0143	0.743	0.713	0.499	1.79	0.704	0.439	0.237
chrUn_KN150670v1	22017	22193	atac_L41233	+	prox	active	k4me2_low	enh	2.53	0.807	-0.0772	1.31	0.922	0.372	1.18	2.18	-0.608	0.907
chr7	33685358	33685688	atac_L35968	-	prox	active	k4me2_low	enh	2.4	0.801	0.188	0.846	0.697	0.806	1.4	1.27	0.389	0.88
chr21	45268273	45268448	atac_L21143	-	prox	active	k4me2_low	enh	2.5	0.799	0.129	0.914	0.653	0.159	-0.944	1.01	0.509	0.0278
chr14	34489758	34489942	atac_L07872	-	prox	active	k4me2_low	enh	3.26	0.797	-0.0202	1.03	0.676	0.339	-0.938	1.89	0.0859	0.478
chr2	33040194	33040429	atac_L16937	-	prox	active	k4me2_low	enh	3.56	0.795	0.039	1.26	0.997	0.801	0.0193	2.39	0.887	0.963
chr16	54405983	54406127	atac_L11546	-	prox	active	k4me2_low	enh	2.14	0.795	-0.155	-0.346	0.909	0.132	-0.346	1.08	-0.346	0.965
chr6	19021288	19021482	atac_L33329	+	prox	active	k4me2_low	enh	2.08	0.794	-0.0201	0.846	0.697	-0.0472	-0.933	0.213	0.505	0.193
chr1	45002400	45002501	atac_L01030	-	prox	active	k4me2_low	prom	2	0.791	-0.132	0.933	0.665	0.17	0.99	1.2	-0.838	0.0879
chr5	47685026	47685233	atac_L32141	-	prox	active	k4me2_low	enh	3.5	0.791	-0.127	0.777	0.954	0.661	-0.925	1	0.309	1.25
chr20	52967343	52967500	atac_L19567	+	prox	active	k4me2_low	enh	2.45	0.79	0.299	0.492	1.17	1.24	-0.343	2.85	0.428	0.958
chr10	425784	425951	atac_L01554	+	prox	active	k4me2_low	enh	1.36	0.785	0.298	0.722	0.655	1.06	-0.34	0.529	0.695	-0.0274
chr24	9290464	9290659	atac_L24070	+	prox	active	k4me2_low	enh	3.06	0.785	-1.35	1.56	1.09	0.333	0.219	1.73	0.686	0.338
chr23	3761203	3761287	atac_L22475	-	prox	active	k4me2_low	enh	2.93	0.783	0.202	1.31	1.28	-0.183	1.72	2.12	-1.28	0.46
chr22	13858322	13858576	atac_P03995	+	prox	active	k4me2_low	enh	2.67	0.778	-0.238	0.697	0.94	0.535	-0.899	1.49	-0.899	1.15
chr4	887739	887863	atac_L28400	-	prox	active	k4me2_low	enh	4.18	0.773	-0.00556	1.3	1.37	1.14	1.71	1.51	0.418	1.56
chr3	7655129	7655334	atac_L26378	-	prox	active	k4me2_low	prom	3.57	0.77	0.291	1.5	1.49	1.43	1.72	2.87	0.416	0.224
chr13	10263019	10263102	atac_L05683	+	prox	active	k4me2_low	enh	3.39	0.762	0.307	0.889	1.39	0.715	-0.779	1.89	0.547	0.964
chr23	27820924	27821114	atac_L23110	-	prox	active	k4me2_low	prom	4.28	0.759	0.0367	1.49	0.671	0.625	1.68	1.01	-1.2	0.0736
chr5	42342797	42342897	atac_L32000	-	prox	active	k4me2_low	enh	1.5	0.757	0.027	1.16	0.703	0.907	-0.769	0.803	0.0313	-0.769
chr15	42995253	42995360	atac_L09529	+	prox	active	k4me2_low	enh	2.26	0.755	0.303	0.803	0.642	0.245	-0.766	1.6	1.07	1.5
chr15	17756621	17756695	atac_L08855	-	prox	active	k4me2_low	enh	3.4	0.754	-0.538	0.0734	0.758	0.199	-1.52	1.89	0.348	0.335
chr19	19442484	19442595	atac_L15148	+	prox	active	k4me2_low	enh	2.69	0.753	0.199	0.336	0.962	0.132	1.85	-0.764	0.0311	1.5
chr20	6826744	6826961	atac_L18129	-	prox	active	k4me2_low	enh	2.38	0.753	-0.186	1.14	0.744	-0.0171	0.859	1.34	0.0422	1.68
chr12	34723326	34723410	atac_L04968	+	prox	active	k4me2_low	prom	1.91	0.752	-0.112	1.33	0.772	0.449	0.657	2.11	0.347	1.44
chr17	4489535	4489627	atac_L11813	+	prox	active	k4me2_low	enh	2.8	0.751	0.148	-0.289	0.771	-0.861	-1.51	0.987	-0.424	0.225
chr7	35313380	35313885	atac_P06311	-	prox	active	k4me2_low	enh	1.31	0.745	0.102	0.328	0.896	0.34	0.0175	0.537	0.0753	-0.0732
chr16	31506238	31506516	atac_P02116	-	prox	active	k4me2_low	enh	2.12	0.741	-0.135	0.625	0.804	0.45	0.169	1.11	0.922	-0.0726
chr16	36397648	36397737	atac_L10889	+	prox	active	k4me2_low	enh	1.19	0.724	-0.294	0.565	0.742	1.09	2.19	0.588	0.603	-0.494
chr23	22864430	22864520	atac_L22985	-	prox	active	k4me2_low	enh	2.38	0.724	-0.294	1.22	1.05	0.824	-1.1	-0.568	1.26	0.257
chr14	6980843	6980940	atac_L07185	-	prox	active	k4me2_low	enh	3.68	0.722	-0.356	1.9	0.717	1.15	1.07	2.03	1.15	1.03
chr3	25282817	25282935	atac_L27118	-	prox	active	k4me2_low	prom	1.85	0.717	-0.066	0.314	1.53	0.673	-1.08	1.21	0.222	-0.0696
chr2	28997356	28997484	atac_L16819	-	prox	active	k4me2_low	enh	1.02	0.714	0.0815	-0.668	0.616	-0.185	1.06	-0.178	1.14	0.838
chr20	23501565	23501705	atac_L18480	+	prox	active	k4me2_low	enh	3.04	0.712	-0.0654	-0.352	0.684	-0.146	1.05	0.578	0.592	-0.0689
chr23	18871409	18871561	atac_L22864	+	prox	active	k4me2_low	enh	3.41	0.709	0.255	0.695	0.834	0.644	-1.05	-0.351	-0.281	0.733
chr22	16496820	16497043	atac_L21760	-	prox	active	k4me2_low	enh	3.48	0.708	-0.808	0.961	0.972	-0.19	-1.6	1.82	-0.182	0.831
chr19	37621396	37621663	atac_L15640	+	prox	active	k4me2_low	enh	3.7	0.708	0.08	1.41	0.952	0.357	-0.689	1.11	0.0287	0.788
chr22	35443315	35443447	atac_L22206	+	prox	active	k4me2_low	enh	2.18	0.705	-0.847	0.475	1.08	0.107	-1.85	1.82	0.109	0.849
chr9	21204235	21204410	atac_L39361	-	prox	active	k4me2_low	enh	3.78	0.703	-0.0644	1.86	1.63	1.57	-1.04	1.76	0.217	0.621
chr23	22524432	22524610	atac_L22970	-	prox	active	k4me2_low	enh	3.76	0.703	-0.0644	0.307	0.827	0.186	-1.04	0.57	-0.278	0.507
chr20	18581137	18581215	atac_L18345	-	prox	active	k4me2_low	enh	2.77	0.701	-0.758	1.06	0.786	0.305	-1.37	0.423	-1.37	1.15
chr17	680811	680999	atac_L11647	+	prox	active	k4me2_low	enh	1.29	0.7	-0.0641	0.306	0.74	-0.298	-1.03	0.468	-1.03	-0.0675
chr6	6200561	6200655	atac_L33024	-	prox	active	k4me2_low	enh	3.68	0.698	-0.228	0.861	1.08	0.619	0.807	1.4	0.768	1.14
chrUn_KN150617v1	64245	64554	atac_L41170	-	prox	active	k4me2_low	enh	3.59	0.695	0.0122	0.669	1.01	0.197	-1.53	2.04	-0.365	1.09
chr23	38939341	38939555	atac_L23453	-	prox	active	k4me2_low	enh	3.57	0.695	0.123	2.3	1.78	0.866	2.57	2.94	0.578	1.89
chr14	15761222	15761462	atac_P01481	-	prox	active	k4me2_low	enh	2.73	0.689	0.246	0.017	1.21	0.515	-1	1.89	0.212	-0.459
chr13	39235788	39235884	atac_L06436	+	prox	active	k4me2_low	enh	3.67	0.68	-1.05	0.689	0.812	0.237	1.41	2.3	-0.26	1.1
chr25	7924497	7924825	atac_P04662	+	prox	active	k4me2_low	enh	2.27	0.67	0.239	1	0.666	0.688	-0.951	0.873	-0.26	0.364
chr4	4191351	4191439	atac_L28553	+	prox	active	k4me2_low	enh	1.45	0.668	-0.513	1.07	0.998	0.616	1.66	0.707	-0.513	0.0896
chr14	45639365	45639463	atac_L08193	+	prox	active	k4me2_low	prom	1.93	0.666	-0.641	1.42	1.02	-0.207	1.22	2.29	0.354	1.08
chr24	17197611	17197879	atac_L24263	+	prox	active	k4me2_low	enh	2.77	0.665	0.0373	0.871	0.675	0.147	1.23	1.67	-0.827	1.53
chr12	13729784	13729881	atac_L04488	-	prox	active	k4me2_low	enh	2.91	0.656	-0.186	0.328	0.754	-0.564	1.58	1.62	0.412	0.267
chr19	33374137	33374492	atac_L15529	+	prox	active	k4me2_low	enh	1.33	0.65	-0.345	-0.125	1.25	0.119	0.0895	1.07	0.15	0.544
chr23	306649	306792	atac_L22342	-	prox	active	k4me2_low	enh	1.73	0.649	0.156	1.33	0.697	0.422	-0.493	1.57	0.558	0.499
chr15	24641639	24642087	atac_P01814	+	prox	active	k4me2_low	enh	1.32	0.646	0.0301	0.357	0.838	0.826	0.966	1.05	-0.00854	1.71
chr7	48663223	48663319	atac_L36440	+	prox	active	k4me2_low	enh	3.81	0.643	0.0854	1.73	1.12	0.968	-0.886	2.41	0.196	1.32
chr18	6646082	6646181	atac_L13445	+	prox	active	k4me2_low	enh	2.86	0.642	-0.0277	1.33	1.56	0.622	-0.885	1.55	-0.0834	1.79
chr21	20547331	20547437	atac_L20522	-	prox	active	k4me2_low	enh	1.23	0.641	0.138	1.04	1.01	1.04	1.27	1.35	0.428	0.598
chr4	58693936	58694108	atac_L30032	-	prox	active	k4me2_low	enh	3.18	0.64	0.0874	0.577	1.24	0.804	2.07	1.31	0.28	0.943
chr20	41992734	41992843	atac_L19138	-	prox	active	k4me2_low	enh	3.6	0.64	0.239	0.427	0.849	-0.239	-0.879	1.65	-0.879	-0.0601
chr16	33110197	33110277	atac_L10757	-	prox	active	k4me2_low	enh	4.84	0.633	0.25	2.06	1.82	0.865	2.54	2.41	0.132	0.94
chr1	14509858	14509943	atac_L00389	+	prox	active	k4me2_low	enh	3.93	0.632	-0.214	1.4	1.18	0.543	1.81	0.682	-0.384	0.851
chr18	45707716	45707802	atac_L14269	-	prox	active	k4me2_low	prom	1.77	0.631	-0.16	1.55	0.737	0.426	2.54	2.38	0.132	0.00943
chr21	250590	250790	atac_P03673	-	prox	active	k4me2_low	enh	1.7	0.631	0.086	0.671	0.611	-0.115	-0.473	-0.473	0.766	0.298
chr9	42732309	42732398	atac_L39836	+	prox	active	k4me2_low	enh	2.62	0.631	0.289	1.18	1.14	0.651	-1.19	1.61	-0.383	0.85
chr18	6646354	6646458	atac_L13446	-	prox	active	k4me2_low	enh	3.04	0.628	-0.108	1.39	1.18	0.448	-1.18	1.78	-0.102	0.934
chr19	30965285	30965389	atac_L15452	-	prox	active	k4me2_low	enh	2.28	0.628	-0.0101	0.806	0.733	0.912	-1.18	0.762	0.131	0.652
chr11	29833484	29833561	atac_L03626	+	prox	active	k4me2_low	enh	3.16	0.623	-0.212	0.886	1.2	0.562	0.732	1.73	0.0859	1.37
chr19	40824514	40824598	atac_L15727	-	prox	active	k4me2_low	prom	2.8	0.622	0.0791	1.11	0.761	0.485	-1.44	1.32	-0.632	-0.084
chr10	45004029	45004309	atac_P00594	-	prox	active	k4me2_low	enh	1.96	0.622	0.251	0.773	1.28	0.569	1.99	1.09	0	1.07
chr7	24200114	24200250	atac_L35567	+	prox	active	k4me2_low	enh	2.91	0.621	0.245	1.3	1.01	0.681	0.964	1.5	0.328	1.16
chr23	26977241	26977377	atac_L23079	+	prox	active	k4me2_low	enh	4.29	0.621	-0.209	1.16	1.17	0.419	-1.16	1.24	-0.375	0.925
chr3	8178060	8178252	atac_L26394	-	prox	active	k4me2_low	enh	1.04	0.619	0.276	-0.0159	0.649	0.353	1.24	0.664	-0.832	0.443
chr22	20377594	20377743	atac_L21877	+	prox	active	k4me2_low	enh	2.86	0.619	0.205	0.463	1.06	0.617	-1.15	0.906	0.5	1.23
chr17	34245720	34245870	atac_L12718	-	prox	active	k4me2_low	enh	2.32	0.619	-0.105	1.01	0.637	0.775	-1.15	1.34	0.326	-0.159
chr14	46026160	46026249	atac_L08205	+	prox	active	k4me2_low	enh	1.63	0.614	-0.132	0.351	0.821	0.33	-1.65	1.2	0.48	-0.819
chr2	50060971	50061233	atac_P03381	+	prox	active	k4me2_low	enh	3.26	0.613	0.0176	0.745	0.976	0.657	2.01	2.78	0.745	0.63
chr20	26422705	26422851	atac_L18606	-	prox	active	k4me2_low	enh	3.25	0.612	0.184	1.89	1.41	0.708	2.06	1.94	0.553	1.11
chr5	63287899	63288049	atac_L32498	-	prox	active	k4me2_low	enh	1.09	0.611	-0.299	0.429	0.639	0.64	-1.39	0.589	0.797	0.499
chr16	23972220	23972342	atac_L10490	+	prox	active	k4me2_low	enh	2.54	0.609	-0.56	1.43	0.979	0.309	0.986	1.58	-0.124	0.0874
chr4	14121791	14122075	atac_L28994	-	prox	active	k4me2_low	enh	1.34	0.606	0.0174	0.2	0.684	0.527	1.54	0.643	0.738	1.13
chr7	6063520	6063807	atac_P06123	+	prox	active	k4me2_low	enh	1.31	0.598	-0.196	1.09	1.05	0.477	0.524	1.57	-0.387	1.24
chr7	39411107	39411380	atac_P06351	-	prox	active	k4me2_low	enh	3.16	0.595	0.0762	1.29	0.973	0.423	0.928	1.86	0.48	0.889
chr24	12833794	12834055	atac_L24153	+	prox	active	k4me2_low	enh	2.25	0.59	-0.162	1.84	1.49	0.438	2.02	2.22	-0.31	0.885
chr16	15389315	15389641	atac_P02026	-	prox	active	k4me2_low	enh	3.41	0.589	0.172	1.19	1.77	1.4	-0.767	1.33	-0.0748	0.879
chr24	12832501	12832579	atac_L24152	-	prox	active	k4me2_low	enh	3.6	0.549	-0.333	1.58	1.56	0.0298	-1.52	2	-0.426	0.855
chr15	32197	32297	atac_L08397	+	prox	active	k4me2_low	prom	3.72	0.546	-0.974	1.39	1.29	0.522	2.01	2.21	0.734	1.44
chr16	33951157	33951239	atac_L10776	+	prox	active	k4me2_low	enh	2.93	0.545	0.202	0.839	0.713	0.522	1.72	-0.363	0.0444	-0.251
chr4	17032992	17033084	atac_L29101	+	prox	active	k4me2_low	enh	3.35	0.543	0.0381	1.89	1.46	0.912	1.72	1.99	0.422	1.16
chr10	43929306	43929384	atac_L02757	-	prox	active	k4me2_low	enh	2.96	0.541	-0.711	0.118	0.845	0.0622	1.17	0.475	-1	-0.168
chr23	36301189	36301385	atac_L23356	+	prox	active	k4me2_low	prom	3.18	0.54	-0.326	1.54	1.4	0.106	1.09	1.39	-0.184	-0.262
chr20	6811483	6811563	atac_L18124	-	prox	active	k4me2_low	enh	2.28	0.54	0.0845	0.589	0.932	0.0258	-1	2.1	0.527	0.742
chr7	19663020	19663190	atac_L35342	-	prox	active	k4me2_low	enh	3.72	0.54	-0.306	1.18	0.828	0.561	0.913	1.98	0.915	1.17
chr21	30349748	30349862	atac_L20758	-	prox	active	k4me2_low	prom	2.87	0.539	-0.0503	1.08	0.666	-0.0807	-1.26	1.16	-0.188	0.34
chr16	16339434	16339550	atac_L10296	+	prox	active	k4me2_low	enh	2.19	0.539	-0.0964	1.22	0.686	0.451	0.884	1.65	0.244	0.663
chr8	53680488	53680583	atac_L38773	-	prox	active	k4me2_low	enh	2.65	0.537	0.0324	0.323	0.621	-0.0884	-0.994	0.956	0.323	0.738
chr23	41197460	41197624	atac_L23526	+	prox	active	k4me2_low	enh	2.54	0.536	0.145	0.592	0.707	0.495	-1.45	0.97	-0.185	0.604
chr9	19015955	19016088	atac_L39318	+	prox	active	k4me2_low	enh	1.91	0.536	-0.295	0.713	0.62	0.234	0.177	1.26	0.572	0.84
chr18	18454130	18454266	atac_L13703	+	prox	active	k4me2_low	enh	4.32	0.536	-0.465	0.982	0.661	0.403	1.99	1.32	0.712	0.839
chr7	13568916	13569024	atac_L35080	+	prox	active	k4me2_low	enh	2.04	0.534	0.315	-0.258	0.644	0.54	-0.985	1.03	0.522	0.0287
chr7	53679993	53680068	atac_L36561	+	prox	active	k4me2_low	enh	1.32	0.534	0.214	-0.0661	0.617	0.338	-0.657	0.267	-0.657	-0.048
chr11	18385337	18385413	atac_L03338	+	prox	active	k4me2_low	prom	3.01	0.533	0.153	1.68	1.39	0.761	3.57	3.06	0.675	1.3
[truncated: 10,587 more rows]

## Sheet: Promoter elements
chr	start	end	name	strand(s)	gene	category	svm_prediction	dome_k4me1_lg_enrich	dome_k4me2_lg_enrich	dome_k4me3_lg_enrich	dome_k9ac_lg_enrich	dome_k27ac_lg_enrich	dome_h4k16ac_lg_enrich	dome_k56ac_lg_enrich	dome_k64ac_lg_enrich	dome_k122ac_lg_enrich	dome_ntac_lg_enrich
[truncated: 10,293 more rows]
